# Supplementary material for: Relationships between multivitamins, blood biochemistry markers, and BMC and BMD based on RF: A cross-sectional and population-based study of NHANES, 2017–2018
Source: PLoS One. 2025 Jan 29;20(1):e0309524. doi: 10.1371/journal.pone.0309524 (PMC11778711; doi:10.1371/journal.pone.0309524)
Supplement: S2 Table — (XLSX) [file pone.0309524.s002.xlsx]

## Sheet: Sheet1
	Sex	Age	Weight	Height	BMI	LBXVIDMS	LBXVD2MS	LBXVD3MS	LBXVE3MS	LBXALC	LBXARY	LBXBEC	LBXCBC	LBXCRY	LBXGTC	LBXLUZ	LBXLYC	LBXRPL	LBXRST	LBXLCC	LBXVIA	LBXVIE	LBXVIC	LBXSATSI	LBXSAL	LBXSAPSI	LBXSASSI	LBXSC3SI	LBXSBU	LBXSCLSI	LBXSCK	LBDSCRSI	LBXSGB	LBXSGL	LBXSIR	LBXSOSSI	LBXSPH	LBXSKSI	LBXSNASI	LBXSTB	LBXSCA	LBXSCH	LBDSTPSI	LBXSTR	LBXSUA
DXXHEBMC	0.12331	1.29686	0.638221	0.701558	0.170096	0.0328562	-0.193794	0.134435	0.0788118	0.0898127	0.109769	0.0901965	0.162067	0.0689614	-0.00651368	0.0513816	-0.0965145	0.126134	-0.0518643	0.0864634	0.169992	0.158702	0.0982996	-0.12663	0.0496421	1.02906	0.0294143	0.0386868	0.0381001	0.0368317	0.0363668	0.257816	0.0566054	-0.0051774	-0.0614841	0.0282921	0.323172	0.016275	0.0395817	-0.121777	0.0230453	0.0123048	0.112946	0.328049	0.113952
DXXHEBMD	0.772228	1.71082	0.506667	0.43469	0.117766	0.0381556	0.0240226	-0.0485143	0.0100433	0.188066	-0.100786	0.07395	-0.0419952	0.0720611	0.00724652	-0.0593976	0.0221439	0.0804564	-0.0462888	0.0602432	0.0113993	0.238744	0.0880616	0.162577	0.264589	1.09921	0.252044	0.0317006	0.0167768	0.00384031	0.374109	0.291138	0.167337	-0.0425959	0.0646953	0.0963447	0.291088	0.12847	0.190144	0.0705874	0.0687412	0.0506541	0.0456207	0.248884	0.277789
DXXLABMC	1.22446	0.792025	1.57074	1.8566	0.86643	-0.0676989	-0.0473269	0.0497312	0.0309872	0.0928145	0.0269299	0.19015	0.134193	0.0822602	-0.00188051	0.18162	0.0523432	-0.00620823	0.0373798	0.163615	0.287027	-0.00855908	-0.0831016	0.16607	0.191014	0.583324	0.130334	-0.0897915	0.063899	0.0903058	0.697575	0.944633	-0.131737	0.0293501	0.124666	-0.110282	0.313393	0.153879	0.109423	0.0736651	0.202256	0.184254	-0.0114618	0.205291	0.286242
DXXLABMD	1.73535	0.738025	1.22338	1.19423	0.657355	0.0741344	-0.151998	0.0647157	0.130372	0.174981	0.105259	0.0986328	0.233102	0.0347765	-0.0616893	0.0450843	0.225266	0.0259889	-0.119609	0.152805	0.14247	0.0421161	0.117509	0.3469	0.0583204	0.851376	0.113888	0.102237	0.0702776	-0.00844721	0.811358	1.05047	0.0480135	-0.0408796	0.124071	0.179367	0.273067	0.0477421	0.0501818	0.0643948	0.177034	0.109838	0.0905248	0.242606	0.295225
DXXLLBMC	1.14792	0.274136	1.30855	2.31253	0.864817	0.0055568	-0.0746828	0.298369	0.0773286	0.266406	0.150534	0.159362	0.0109401	0.138644	0.00431279	0.104133	0.119145	0.0503111	0.0254134	0.117296	-0.027067	0.129165	0.0590068	0.148678	0.290432	0.327199	-0.0483757	0.0496829	0.136143	0.184215	0.670497	0.699599	0.0472713	0.125931	0.212708	0.0421407	0.180808	0.0505936	0.185232	0.131742	0.2248	0.0962519	0.00154875	0.298594	0.237372
DXXLLBMD	1.14716	0.548626	1.30207	1.14433	0.607557	-0.137308	0.0511831	-0.00331834	-0.0591843	0.0574598	0.00423469	0.0625173	0.187193	-0.0411321	0.0529949	-0.0221021	0.0711829	-0.000824398	-0.0471646	-0.0139743	0.000541818	0.0704093	0.024197	0.154512	0.389696	0.747842	-0.0415444	0.0840911	-0.0257801	0.0616317	0.400901	0.692085	0.0504371	-0.0631313	0.0858745	-0.015692	0.0497959	-0.00102495	0.0467031	0.284302	0.165687	0.0143678	0.0558754	0.293795	0.407095
DXXRABMC	1.24015	0.853188	1.64893	1.82685	0.909079	-0.0166306	0.0208247	-0.083428	-0.0201994	0.232403	0.22037	0.325939	0.172219	0.334545	0.0758191	0.0905922	0.157798	0.0692101	0.168516	0.123806	0.173048	0.0237749	0.191922	0.107301	0.155138	0.716762	0.202341	0.0306834	-0.0550705	0.0887192	0.667104	1.06229	0.0402658	0.160649	0.0668445	-0.0629935	0.0818343	0.012028	-0.052744	0.0498114	-0.000536999	0.0677292	0.136448	0.277034	0.11876
DXXRABMD	1.66548	0.812516	1.42437	1.38616	0.637683	0.00412674	0.10804	0.00888624	-0.156978	0.272983	0.0174704	-0.0627576	0.181858	0.0336954	-0.0181315	0.203246	0.129958	0.217828	-0.0405935	0.268345	0.151911	0.224618	0.0308531	0.192842	0.110642	0.868116	0.27341	-0.0826379	0.176777	0.0700802	0.611929	0.934225	-0.0307569	0.0767882	0.208435	0.0824523	0.0539279	-0.0854762	-0.0581954	0.178098	0.1475	0.00741809	0.0722417	0.0281345	0.0710554
DXXRLBMC	0.917686	0.249193	1.34965	2.2222	1.01161	0.0411056	0.0302189	0.0557512	0.117536	0.0176349	0.238652	0.054262	0.117001	0.119393	-0.00934432	0.166415	-0.0265563	0.0162694	-0.136542	-0.0278228	-0.081267	0.173478	0.0266232	-0.087333	0.0660408	0.231325	-0.0126748	0.0908441	-0.0348269	-0.0484587	0.619289	0.701353	-0.0145975	0.175985	-0.0157057	-0.00861385	0.0666768	0.0475792	0.0187584	-0.0180415	0.0539252	0.0263927	0.122211	0.0676029	0.164572
DXXRLBMD	0.8012	0.498505	1.21987	1.29969	0.766794	0.0139036	0.0183838	-0.0631719	-0.0336728	0.0645806	0.201831	0.0902074	0.0653806	-0.0368269	-0.148414	0.201245	0.108201	0.207122	0.194329	0.0300389	0.188472	0.16377	0.198688	0.0897183	0.399623	0.720816	-0.00050193	-0.0664561	0.134042	0.0480924	0.491397	0.490295	-0.019956	0.125618	0.227109	0.082998	0.0972342	0.03167	-0.0243202	-0.00693464	0.0815211	0.00992795	-0.00664981	0.28627	0.0169801
DXXTSBMC	0.341193	0.867827	1.96607	1.34611	0.87855	-0.0255205	-0.0951865	0.0169979	0.060201	0.0450351	0.148894	0.0994467	0.147503	-0.0217643	0.133704	0.0891739	-0.0443555	0.0210113	-0.134131	0.0432261	0.298022	0.387782	-0.0313663	0.186621	0.140374	1.11486	0.202138	-0.0422572	0.213295	0.0179451	0.280691	0.48906	-0.0181974	0.115065	0.120368	0.0813386	0.0514047	0.0217006	0.127	0.215972	0.0803033	0.141658	0.0224231	0.304911	0.298061
DXXTSBMD	0.383479	0.747877	1.77038	1.41214	0.895727	0.0867091	0.0728	0.1111	0.0132887	0.227703	0.141396	-0.0485868	-0.101315	0.0241683	0.126671	0.0204716	0.0456439	0.107722	-0.125052	0.0442298	0.0320656	0.0847312	0.0804042	0.246553	-0.0359954	1.23606	0.199241	0.0268521	0.240151	0.168034	0.20123	0.186674	0.136907	0.0701386	0.0597552	0.124558	0.286216	-0.0224396	-0.069001	0.00263999	0.13363	0.226178	0.200976	0.13988	0.398473
DXXLSBMC	0.234237	0.567106	0.449636	2.38211	0.275808	0.00615741	-0.028474	-0.00163798	-0.000633653	-0.0368899	-0.00107742	0.0578745	-0.0483613	0.0186279	0.0658984	-0.0331258	0.100247	0.154437	-0.0680142	0.0361586	0.0908295	0.24133	-0.171259	0.187211	0.152592	1.22735	-0.0382177	0.205922	0.205536	0.0369537	0.24631	0.300579	0.00363131	0.136116	-0.070426	-0.053769	0.187304	0.0165555	-0.044681	0.260673	-0.00730354	0.0840629	0.044657	0.23616	0.183269
DXXLSBMD	0.330951	0.587848	0.488659	0.662351	0.30956	0.0764786	-0.0512314	0.248157	0.173332	-0.0564471	0.164428	0.0785887	0.285713	0.144689	-0.0396295	0.0863515	0.160685	0.165947	-0.0490422	0.140901	-0.0372758	0.201526	0.179146	0.058245	0.186669	1.37909	0.0318762	0.0111853	0.0640464	-0.178756	0.388274	0.219955	0.0125305	0.139618	0.14716	-0.0638246	0.219038	0.117412	0.0932892	0.0208251	0.0803044	0.130934	-0.00575643	0.145071	0.107028
DXXPEBMC	0.448934	1.16082	0.977471	2.15411	0.427211	0.0147497	0.0046259	0.041722	0.134148	0.00418208	0.203382	0.0951705	0.215656	0.125756	0.111412	0.111766	0.0125936	0.143624	-0.0889519	0.0551457	0.126796	0.401869	0.196624	0.173034	0.186299	0.46479	0.235827	-0.193068	0.295142	0.190385	0.318808	0.580732	0.103508	0.117808	0.116848	-0.0572843	0.290636	-0.0941487	-0.0218716	0.0349304	0.0467722	0.323102	0.237513	0.300125	0.155564
DXXPEBMD	0.177425	0.498958	1.48541	0.709028	1.02111	0.250572	-0.0786382	0.173671	-0.0279209	0.172752	0.00788317	0.179936	0.171486	0.236114	0.0641315	0.0366258	0.00217247	0.26457	0.105059	0.113144	0.256543	0.0501506	0.146467	0.109511	0.0733738	0.674613	0.0940166	-0.161654	0.103414	-0.0378791	0.104232	0.418456	-0.00768366	0.133846	0.141027	0.129533	0.137054	0.0974315	-0.0450086	-0.045407	-0.0675925	0.015128	0.0646764	0.147971	0.275007
DXDTOBMC	0.801871	0.631029	1.63636	2.18923	0.991746	0.0587171	0.0872696	0.064586	0.232898	0.262931	0.150967	0.0481544	0.0588352	0.14717	0.0716658	0.0780018	0.0443408	0.0155925	0.0367891	0.00370476	0.199496	0.168851	-0.00464722	0.117703	0.225647	0.924276	-0.0189615	0.106082	-0.0649473	-0.0830635	0.60563	0.830357	-0.132507	0.171356	0.0581329	0.207661	0.114204	0.12604	-0.00774202	-0.0374907	0.108219	0.0804019	0.02588	0.163974	0.0877055
DXDTOBMD	0.371149	1.00179	1.20386	1.31591	0.448422	0.00652511	0.0103726	0.16052	0.144952	0.234311	0.179881	0.0160964	0.018498	0.047432	-0.00429963	0.248805	0.0627495	0.0413347	0.0356998	0.0174443	0.145121	0.177851	0.166773	0.0854056	0.312797	1.19043	0.057959	-0.043553	-0.0907015	0.0209362	0.895443	0.654504	-0.0845057	0.0329783	0.106532	0.038796	0.0953238	0.157749	0.123239	0.116595	0.244948	0.152806	0.142895	0.157705	0.0237148
