# Supplementary material for: Relationships between multivitamins, blood biochemistry markers, and BMC and BMD based on RF: A cross-sectional and population-based study of NHANES, 2017–2018
Source: PLoS One. 2025 Jan 29;20(1):e0309524. doi: 10.1371/journal.pone.0309524 (PMC11778711; doi:10.1371/journal.pone.0309524)
Supplement: S1 File — (XLS) [file pone.0309524.s005.xls]

## Sheet: Sheet1
序号1	性别	年龄	妊娠	序号2	体重	身高	BMI	序号3	LBXVIDMS	LBXVD2MS	LBXVD3MS	LBXVE3MS	序号4	LBXALC	LBXARY	LBXBEC	LBXCBC	LBXCRY	LBXGTC	LBXLUZ	LBXLYC	LBXRPL	LBXRST	LBXLCC	LBXVIA	LBXVIE	序号5	LBXVIC	LBDVICSI	序列6	DXXHEBMC	DXXHEBMD	DXXLABMC	DXXLABMD	DXXLLBMC	DXXLLBMD	DXXRABMC	DXXRABMD	DXXRLBMC	DXXRLBMD	DXXTSBMC	DXXTSBMD	DXXLSBMC	DXXLSBMD	DXXPEBMC	DXXPEBMD	DXDTOBMC	DXDTOBMC	序号7
93703	2	2		93703	13.7	88.6	17.5	93705					93705	7.4	3.95	26.5	1.39	8.53	116	27.4	10			20.7	62.6	1120	93705	1.3	73.8	93706	370.17	1.6	157.01	0.75	415.92	1.12	153.22	0.77	447.21	1.17	95.03	0.72	41.19	0.9	250.64	1.08	2097.87	1.01	93705
93704	1	2		93704	13.9	94.2	15.7	93706	74.4	1.45	73	5.84	93706	8.59	1.74	21.9	0.83	6.07	223	19.1	17.2	0.9	0.5	31.3	58.5	722	93706	1.12	63.6	93707	324.64	1.45	86.78	0.65	284.82	0.92	95.44	0.67	290.31	0.94	66.34	0.55	37.36	0.86	182.38	0.99	1467.06	0.88	93706
93705	2	66		93705	79.5	158.3	31.7	93707	89.9	1.45	88.5	6.16	93707	0.5	2.42	5.34	0.5	3.32	166	11.4	15.1	1.47	0.5	26.8	35	980	93707	0.48	27.4	93711	564.83	2.33	176.85	0.83	418.17	1.09	185.8	0.9	438.51	1.11	108.84	0.81	52.79	1.08	223.39	1.09	2306.83	1.12	93707
93706	1	18		93706	66.3	175.7	21.5	93708	53.8	1.45	52.4	2.7	93708	10.3	7.02	141	7.4	13.6	106	86	7.42	0.9	0.5	17.7	67.8		93708	1.52	86.3	93712	404.24	1.69	167.53	0.78	425.5	1.18	176.24	0.79	427.11	1.14	98.16	0.7	47.54	0.94	225.11	1.04	2130.12	1.03	93708
93707	1	13		93707	45.4	158.4	18.1	93709	58.2	1.45	56.8	2.93	93709	0.5	0.96	6.08		1.48	105	12.2		1.64	0.5		49.8	1230	93709	0.43	24.2	93714	494.12	2.54	150	0.73	300.91	1.1	150	0.73	314.1	1.15	112.65	0.87	41.97	1.08	165.47	1.01	1878.89	1.1	93709
93708	2	66		93708	53.5	150.2	23.7	93711	116	1.45	115	9.72	93711	9.29	4.39	62.6	3.42	33.9	153	27.3	45.4	0.9	0.5	89	71.5	1340	93711	1.52	86.3	93717	407.79	1.81	206.67	0.82	549.22	1.34	214.49	0.86	551.01	1.32	130.67	0.88	54.52	1	295.12	1.28	2568.12	1.16	93711
93709	2	75		93709	88.8	151.1	38.9	93712	72.8	1.45	71.4	3.51	93712	1.9	5.51	14	1.07	19.6	116	21.7	31.9	1.67	0.5	45.1	56.4	1030	93712	3.06	174	93718			152.25	0.73	315.52	1.02					76.81	0.74	36.82	0.99	168.59	1.07			93712
93710	2	0		93710	10.2		21.3	93713	165	1.45	164	10.8	93713	1.5	1.56	9.44	0.5	4.13	163	9.84	17.3	1.31	0.5	37.3	45.6	790	93713	0.23	12.9	93719	435.29	1.89	128.36	0.69	360.34	1.07	135.94	0.71	371.85	1.05	92.46	0.7	46.24	0.94	204.97	1.13	1905.06	1.02	93713
93711	1	56		93711	62.1	170.6		93714	59.9	1.45	58.5	3.34	93714	5.1	2.97	13.9	0.5	8.62		13	36.5	0.9	0.76	68.6	41	1240	93714	0.81	45.8	93725	324.33	1.59	62	0.54	194.18	0.8	67.49	0.55	205.07	0.8	46.65	0.5	20.84	0.63	112.25	0.76	1119.13	0.8	93714
93712	1	18		93712	58.9	172.8	19.7	93715	63.5	1.45	62.1	3.56	93715	1.84	2.55	9.98	0.5	6.19	232	13.9	17.6			31.5	45.5	1250	93715	0.88	50.2	93728	545.84	2.1	252.67	0.79			252.29	0.8			173.91	0.95	80.34	1.21	284.19	1.28			93715
93713	1	67		93713	74.9	178.6	23.5	93716	47.5	10.9	36.6	2.28	93716	8.4	3.64	40.6	1.72	39.7	146	39.3	21.9	2.74	0.5	44	68.2	1410	93716	0.93	52.9	93729	520.72	2.37	251.86	0.97	624.97	1.56	283.24	1.04	633.05	1.6	146.55	1.04	74.7	1.34	348.41	1.66	3124.97	1.39	93716
93714	2	54		93714	87.1	147.8	39.9	93717	70.6	1.45	69.2	6.16	93717	1.34	1.54	5.02	0.5	4.81	191	10.9	30.4		0.5	54.8	48.6	1010	93717	0.28	16.1	93730	451.46	2.19	225.41	0.85	478.47	1.25	224.15	0.88	490.21	1.24	179.94	1.16	71.16	1.28	248.65	1.16	2558.2	1.17	93717
93715	1	71		93715	65.6	170.6	22.5	93718	96.2	5.03	91.2	9.74	93718	1.77	2	5.59	0.5	4.01	183	13.3	29	1.83	0.5	49.4	35.8	941	93718	2.05	116	93731	570.85	2.46	185.78	0.8	493.74	1.22	182.16	0.81	506.98	1.2	117.29	0.74	52.79	0.9	255.24	1.45	2572.6	1.16	93718
93716	1	61		93716	77.7	159.2	30.7	93719	54.2	1.45	52.8	4.04	93719		2.42	8.9	0.5	6.74	51.2		10.1	0.9	0.5	19	59.5	833	93719	1.67	94.8	93733	298.1	1.39	70.16	0.57	208.2	0.85	72.49	0.6	215.59	0.86	47.78	0.53	26.16	0.77	122.85	0.95	1147.79	0.83	93719
93717	1	22		93717	74.4	174.1	24.5	93721	76.4	1.45	75	5.99	93721	3.52	2.01	15.2	0.86	13.7	159	13.9	7.47	0.9	0.5	16.5	36.3	855	93721	0.72	40.9	93735																			93721
93718	1	45		93718	54.4	157.3	22	93722	77.1	1.45	75.7	5.27	93722	3.36	2.71	15.7	0.86	3.72	66.1	12.3	11.5			21.2	48.8	1020	93722	1.79	102	93736	383.35	1.73	56.23	0.5	211.96	0.81	60.41	0.54	210.13	0.8	46.06	0.53	15.74	0.61	101.64	0.74	1158.86	0.84	93722
93719	2	13		93719	67	160.5	26	93723	62.7	1.45	61.3	4.32	93723	7.9	2.35	52.9	2.84	14.8	64.1	17	21.5	2.69	0.93	37.8	47.2	1320	93723	1.41	80.1	93737	340.96	1.57	58.93	0.57	211.04	0.84	65.73	0.6	200.27	0.81	43.03	0.58	23.61	0.67	89.68	0.8	1110.4	0.85	93723
93720	2	1		93720	10.6			93725	90.2	1.45	88.8	4.31	93725														93725			93738	567.1	2.36	231.42	0.88	512.64	1.26	238.24	0.9	515.85	1.31	155.83	0.95	55.18	1.02	331.49	1.4	2847.36	1.2	93726
93721	2	60		93721	85.1	154	35.9	93726	58.4	5.23	53.2	4.74	93726	10.5	8.5	69.6	3.48	74	61.2	40.3	9.86	2.27	0.5	21.3	41	1380	93726	1.66	94.3	93741	263.52	1.4	66.52	0.45	182.29	0.76	60	0.46	191.66	0.78	36.13	0.46	19.8	0.68	93.94	0.78	987.08	0.74	93727
93722	2	60		93722	56.8	154.6	23.8	93727	131	1.45	130	9.71	93727	29.2	5.56	95.8	5.18	9.82	122	40.9	15.4	1.65	0.5	31.1	46.6	1130	93727	1.01	57.3	93744	470.43	1.8	104.34	0.6	287.97	0.96	105.59	0.64	271.19	0.92	76.04	0.67	45.15	0.98	183.04	1.03	1655.54	0.95	93728
93723	1	64		93723	64.9	170.1	22.4	93728	46.2	1.45	44.8	2.73	93728	0.5	1.29	1.61	0.5	3.3	267	7.96	28.5	1.68	0.5	45.1	40.1	1050	93728	0.2	11.6	93746	667.57	2.98	146.19	0.7	350.16	1.1	142.84	0.7	374.22	1.16	107.28	0.78	55.54	1.05	196.9	1.18	2201.92	1.16	93729
93724	2	5		93724	18.2	111.4	14.7	93729					93729	0.5	3.72	2.72	0.5	4.92	190	13.5	7.43	1.39	0.5	14	51	802	93729	0.4	22.5	93747	480.56	2.22	120.44	0.65	316.42	1.04	122.15	0.66	328.8	1.07	101.72	0.79	56.98	1.16	243.13	1.3	1920.26	1.07	93730
93725	2	9		93725	34.3	145.8	16.1	93730	69.2	1.45	67.8	4.01	93730	4.49	5.23	10.6	0.5	7.16	197	37.3	49	2.39	0.5	98	43.9	1320	93730	0.85	48.3	93753																			93731
93726	2	67		93726	74.3	154.5	31.1	93731	89.3	1.45	87.9	7.13	93731	9.97	1.72	9.99	0.5	5.76	139	8.74	10.4	0.9	0.5	19.5	44.6	626	93731	0.7	39.6	93755	551.67	2.36	189.58	0.73	528.97	1.17	193.62	0.75	519.99	1.21	126.57	0.86	78.37	1.22	318.61	1.17	2723.95	1.12	93732
93727	1	70		93727	62.7	161.9	23.9	93732	54.4	2.18	52.2	4.39	93732														93732			93758	502.59	2.35	138.96	0.69	363.82	1.11	147.24	0.68	375.76	1.12							2069.38	1.1	93735
93728	1	53		93728	118.1	188.1	33.4	93733	46.7	1.45	45.3	2.22	93733	3.26	3.16	15.1	0.9	8.49	163	19.3	23	0.9	0.5	48.6	50.3	959	93733	1.41	80.1	93760	532.37	2.38	141.14	0.74	351.99	1.16	155.52	0.79	345.6	1.12							2095.36	1.12	93738
93729	1	42		93729	82.8	173.2	27.6	93735	50.8	1.45	49.4	4.46	93735	0.72	1	2.41	0.5	3.17	114	13	3.27	0.9	0.5	7.1	97.4	802	93735	0.07	4.03	93761	357.72	1.68	183.17	0.77	439.94	1.17	175.79	0.78	429.82	1.15	114.24	0.75	46.34	0.92	193.68	1.12	2133.76	1.01	93740
93730	1	57		93730	80.2	167.6	28.6	93736	32	1.45	30.6	1.81	93736	8.72	6.57	20	0.94	26.6	93.2	13.1	21	0.9	0.5	44.2	39.5	782	93736	1.03	58.5	93763	513.11	2.03	257.24	0.88	600.35	1.32	280.12	0.94	529.04	1.21	160.19	0.91	70.91	1.22	347.47	1.36	2915.82	1.18	93742
93731	1	20		93731	89.2	179.9	27.6	93737					93737	0.93	5.58	5.91	0.5	10.8	132	28.1	24.6	0.9	0.5	43.2	37.4	808	93737	1.35	76.7	93765																			93743
93732	1	72		93732	56.1	162.4	21.3	93738	71.6	1.45	70.2	5.62	93738		1.75	14.3	0.5	4.46	134		29.5	3.61	0.5	56.3	52.7	946	93738	0.49	27.6	93766	448.82	2.03	160.49	0.74	398.7	1.22	163.92	0.76	373.88	1.2	111.48	0.88	58	1.18	231.04	1.34	2138.82	1.12	93746
93733	2	11		93733	40.8	142.6	20.1	93740	89.1	1.45	87.7	5.39	93740														93740			93770	515.95	2.27	218.75	0.85	496.42	1.27	234.73	0.89	450.86	1.16	138.84	0.98	54.28	1.09	291.51	1.54	2583.47	1.18	93747
93734	1	13		93735	76.5	147.7	35.1	93741	64.5	1.45	63.1	3.72	93741	6.4	5.36	41.1	1.93	19.1	118	13	18.6	1.43	0.77	33.4	40.9	1040	93741	1.2	68.1	93772	394.36	2.13					128.3	0.61			110.28	0.79	40.11	1.08	192.47	1.16			93752
93735	1	52		93736	36.9	143.4	17.9	93742	35	1.45	33.6	2.37	93742	3.62	2.65	103	5.8	14.7	80.7	19.4	42.7	1.52	0.5	70.3	64.4	1460	93742	0.99	56.2	93774	553.76	2.52	156.23	0.7	351.09	1.04	158.21	0.73	363	1.06	125.54	0.83	63.92	1.09	275.02	1.26	2202.36	1.09	93754
93736	1	11		93737	35	137.6	18.5	93743	63.4	1.45	62	4.95	93743			8.16	0.71		79.2		29.8	0.9	0.5	50.6	94.5	890	93743	0.83	46.9	93775	559.33	2.71	141.55	0.71	322.87	1.09	145.26	0.74	322.09	1.11	101.65	0.83	37.13	0.93	187.05	1.33	1946.67	1.14	93755
93737	1	8		93738	97.7	170.2	33.7	93744	53	1.45	51.6	2.56	93744	4.43	5.86	22.8			194	20.3	19.4	0.9	0.5	34.4	42.7	828	93744	1.08	61.3	93776	415.39	2.34	120.95	0.66	325.8	1.08	123.94	0.65	337.02	1.13	68.29	0.59	34.77	0.86	162.82	1.02	1689.09	1.01	93756
93738	1	26		93739	22.5	116.3	16.6	93746					93746	6.43	3.57	15.4	0.98	9.57	86.7	18	12.9	0.9	0.5	27.1	59.6	967	93746	1.26	71.5	93778	508.7	2.44	174.6	0.81	463.89	1.26	181.69	0.81	448.12	1.28	119.87	0.97	60.32	1.29	324.99	1.63	2447.31	1.24	93757
93739	2	5		93740	102.9	183.4	30.6	93747	48.4	1.45	47	1.97	93747	1.69	4.1	7.56	0.5	8.14	113	7.76	25.4	2.65		40.7	25.1	952	93747	0.92	52.1	93779	264.39	1.22	59.69	0.48	192.38	0.81	61.05	0.51	200.47	0.87	41.12	0.52	23.62	0.68	102.93	0.7	1018.87	0.75	93758
93740	1	72		93741	31.9	135.8	17.3	93751	108	1.45	107	8.56	93751	5.56	3.54	10.1	0.5	11.6	150	13	15.9	0.9	0.5	32	25.9	644	93751	1.16	65.9	93780	644.29	2.8									140.84	0.93	50.19	1.03	246.92	1.43	2423.75	1.21	93759
93741	2	9		93742	107.9	178.3	33.9	93752	74.9	1.45	73.5	4.81	93752	0.74	1.38	5.55	0.5	2.37	80.7	9.93	7.26	0.9	0.5	13.3	51.9	2390	93752	1.04	59.1	93781																			93760
93742	1	72		93743	79.3	187.8	22.5	93753	66.1	1.45	64.7	4.91	93753														93753			93782					414.4	1.13			421.97	1.15									93761
93743	1	61		93744	50.8	154.7	21.2	93754					93754	15.5	3.48	14.3	0.77	5.33	98.4	22	17.9	2.17	1.2	37.1	42.9	970	93754	1.25	71	93783			135.22	0.69	385.58	1.19	144.89	0.73	367.31	1.17	104.9	0.82	48.95	1.16	231.7	1.32			93762
93744	2	10		93745	16.8	107.1	14.6	93755	48.7	1.45	47.3	2.19	93755	1.13	3.04	8.08	0.7	6.17	179	22					48.4	925	93755	1.67	94.8	93787																			93763
93745	1	5		93746	62.1	158.4	24.8	93756	58	1.45	56.6	4.06	93756	2.78	3.61	12.6	0.86	12.1	326	23.4	23.7	1.76	0.5	41.1	48	1250	93756	1.07	60.8	93789	510.66	2.23	169.67	0.74	541.74	1.29	177.27	0.76	552.05	1.3	119.1	0.75	58.37	1.09	285.87	1.14	2552.07	1.14	93765
93746	2	25	2	93747	55	157.7	22.1	93757					93757	2.88	0.95	19.2	0.79	2.73	431	13.5	42	0.9	0.5	71.9	59.2	1070	93757	1.63	92.6	93791	458.85	2.19	207.2	0.82	502.45	1.28	209.13	0.83	499.54	1.31	126.47	0.89	46.37	0.9	297.58	1.37	2572.02	1.15	93766
93747	2	13		93748	9.3			93758	49.5	1.45	48.1	3.6	93758	6.03	2.61	26.8	1.55	6.44	772	37.9	35.3	0.9	0.5	79	50.5	2330	93758	0.1	5.91	93792																			93767
93748	1	0		93749	8.3			93759	52.8	1.45	51.4	1.77	93759	2.55	0.78	4.43	0.5	2.22	87.1	17.4	7.87	0.9	0.5	17.3	50.2	636	93759	0.69	38.9	93793																			93768
93749	2	1		93751	45.1	133.9	25.2	93760					93760	5.59	4.06	18.1	1.03	25.1	270	25.7	19.7	0.9	0.5	44.7	49.7	1410	93760	0.62	34.9	93797	544.8	2.41	160.89	0.71	446.77	1.18	188.52	0.78	457.41	1.22	155.21	0.92	63.3	1.41	288.57	1.42	2485.17	1.16	93770
93750	2	52		93752	60.1	153.6	25.5	93761	155	1.45	154	15	93761						244		8.27	1.83	0.5	16.2	56.5	1070	93761	0.13	7.38	93799	607.83	2.41	227.92	0.81	529.33	1.22	249.52	0.89	575.37	1.32	128.37	0.89	58.16	1.06	259.64	1.11	2810.99	1.18	93772
93751	2	7		93753	56.3	151.4	24.6	93762	37.1	1.45	35.7	1.97	93762	20.6	2.98	28.3		6.01	241	25.5		1.8	0.5		77.8	1960	93762	0.75	42.5	93801	587.39	2.33	211.24	0.8	493.24	1.21	224.96	0.82	500.53	1.2	142.33	0.86	64.34	1.12	256.92	1.18	2681.57	1.14	93773
93752	2	73		93754	87.2	161.5	33.4	93763	65.8	1.45	64.4	2.66	93763	0.5	1.12	6.47	0.5	4.67	354	10.7	17.3	1.48	0.5	33.9	54.9	1420	93763	0.21	11.9	93803	316.33	1.38	104.21	0.66	390.59	1.05	115.69	0.7	372.94	1.06	74.67	0.68	39.42	0.84	219.89	1.09	1762.22	0.94	93774
93753	2	10		93755	93.8	178.5	29.4	93765	101	1.45	100	11.4	93765	0.84	2.29	3.68	0.5	3.47	181	11.4	9.27	0.9	0.5	19.4	42.5	671	93765	0.62	34.9	93806	450.58	1.9	182.97	0.73	421.61	1.1	191.23	0.74	439.82	1.15	116.88	0.73	38.33	0.8	204.91	1.24	2197.4	1.02	93775
93754	1	72		93756	75.4	160.7	29.2	93766	43.3	1.45	41.9	1.8	93766	9.27	5.76	47.3	2.65	30.4	119	41.6	31.9	1.66	0.5	63.2	46.7	1530	93766	0.67	38	93807																			93776
93755	2	26	2	93757	106.7	174.9	34.9	93767	121	85.7	35.6	3.69	93767	4.2	2.04	4.33	0.5	12.5	86.6	8.73	27.1	2.25		56.6	75.2	1390	93767	1.5	85.2	93808	340.94	1.48	179.83	0.69			197.6	0.74			122.67	0.76	58.59	0.98	281.9	1.24			93777
93756	2	64		93758	75.8	156.9	30.8	93768	47.4	1.45	46	2.38	93768	2.77	2.09	24.5	1.28	8.81	135	29.7	22.4	2.78	0.5	45	73.1	1710	93768	0.72	41.1	93810																			93778
93757	1	63		93759	73.1	158.6	29.1	93769	44.3	1.45	42.9	1.16	93769	8.1	7.5	30.6	1.65	38.1	194	36.6	11.9			26.9	39.1	1170	93769	1.46	82.9	93811	501.04	1.96	170.63	0.76	435.94	1.2	183.71	0.77	460.75	1.27	126.91	0.9	62.27	1.2	310.08	1.35	2429	1.13	93780
93758	2	55		93760	85.6	150.6	37.7	93770	91.7	1.45	90.3	7.36	93770	8.6	0.97	9.9	0.5	1.82	92.1	6.71	12.3	0.9	0.5	23.1	24.7	796	93770	0.08	4.43	93813																			93781
93759	1	60		93761	80.2	166.4	29	93772	84	1.45	82.6	8.71	93772	0.5	0.75	1.3	0.5	2.33	382	6.41	4.33	0.9	0.5	8.5	43.5	688	93772	0.73	41.6	93814	602.87	2.48	161.44	0.74	452.13	1.15	179.43	0.8	436.2	1.13	104.48	0.75	59.06	1.01	315.29	1.59	2478.51	1.17	93782
93760	2	54		93762	60.8	149.8	27.1	93773					93773	0.5	1.2	0.9	0.5	1.41	207	7.51	12.4	0.9	0.5	18.4	67.5	1220	93773	1.34	76.1	93815	475.42	2.26	137.67	0.67	341.52	1.14	146.91	0.7	366.75	1.16	122.79	0.83	63.59	1.15	244.25	1.28	2053.56	1.09	93783
93761	1	44		93763	84.1	181.5	25.5	93774	56.4	1.45	55	2.8	93774	6.5	2.23	21.2	0.96	10.4	232	26.1	30.8	0.9	0.5	60.1	40.1	1170	93774	0.95	53.8	93817	338.72	1.58	128.24	0.7	368.42	1.13	144.78	0.7	357.82	1.16	122.97	0.83	44.23	0.98	160.72	1.07	1770.44	1	93785
93762	2	74		93764	9.2			93775	52.9	1.45	51.5	2.73	93775	6.5	2.68	10.1	0.5	7.93	197	15.5	17.4	0.9	0.5	32.1	46.7	1040	93775	0.98	55.8	93818	389.37	1.56	164.95	0.78	535.21	1.27	183.18	0.79	552.44	1.3	114.96	0.82	57.24	0.92	345	1.29	2500.59	1.12	93787
93763	1	40		93765	63.1	169.9	21.9	93776	81.8	1.45	80.4	2.11	93776	7.08	3.96	32.7	1.98	7.14	235	19.3	35.9	1.67	0.5	63.7	54.3	1770	93776	1.51	85.7	93820			145.65	0.7	422.36	1.15	161.95	0.74	432.12	1.19	96.87	0.79	66.57	1.16	271.58	1.33			93788
93764	2	1		93766	66.4	156.6	27.1	93777	65.2	1.45	63.8	4.09	93777														93777			93821	413.65	1.85	122.07	0.67	317.46	1	123.11	0.68	316.98	1.01	86.27	0.67	35.48	0.9	172.77	1.06	1718.44	0.97	93789
93765	1	19		93767	86.4	164.7	31.9	93778	48.1	3.31	44.8	3.4	93778	0.96	2.85	9.94	0.5	6.18	175	9.64	21.8	0.9	0.5	35.5	25.9	827	93778	1.09	61.9	93823	549.77	2.69	166.8	0.79	404.99	1.24	175.8	0.78	428.02	1.27	144.01	0.89	59.29	1.14	256.76	1.57	2346.29	1.21	93791
93766	2	36	2	93768	78.5	174.9	25.7	93779	40.4	3.21	37.2	2.4	93779	3.1	3.52	16.2	0.5	21.4	141	14	21.3	3.23	0.5	46.6	35.7	887	93779	0.91	51.8	93824	570.87	2.45	158.79	0.72	387.75	1.11	165.38	0.75	402.3	1.13	110.38	0.81	46.72	0.94	219.34	1.33	2207.21	1.1	93792
93767	1	61		93769	23.5	124.7	15.1	93780					93780	2.9	2.52	20.8	1.05	6.48	150	15	32.1	1.92	0.5	50.8	64.2	1200	93780	1.28	72.7	93829																			93793
93768	1	80		93770	77.1	172.3	26	93781	224	1.45	223	16.1	93781	6.62	7.62	31.1	1.42	26	84		28.1		0.5	53.5	48.5	971	93781	1.03	58.5	93834	776.13	3.44	186.69	0.83	422.52	1.27	183.12	0.82	435.43	1.27	180.66	1.18	68.98	1.33	402	1.62	2881.38	1.36	93794
93769	1	6		93771	13.3	97.5	14	93782	136	1.45	135	26.7	93782	0.86	1.88	4.67	0.5	4.02	107	12	10.4	0.9	0.5	17.5	32.5	689	93782	1.06	60.2	93836	432.18	2.07	111.01	0.68	327.81	1.02	120.37	0.72	324.69	1.02	103.18	0.75	46.73	1.05	248.12	1.3	1845.03	1.04	93795
93770	1	55		93772	80.6	161.9	30.7	93783	65.7	1.45	64.3	3.58	93783	15	5.27	99.6	4.92		56.3		23.2			37.9	36.9	1180	93783	1.36	77.2	93837	517.93	2.22	172.81	0.74	376.55	1.12	172.81	0.74	401.12	1.13	136.3	0.85	51.02	0.93	207.17	1.06	2226.16	1.06	93796
93771	1	3		93773	74.6	176	24.1	93785	47.3	1.45	45.9	1.98	93785	3.1	4.17	61.6	3.44	14.8	64.2	150	28.8	1.31	0.5		65.5	1690	93785	1.4	79.5	93839	624.4	2.71	156.05	0.63	423.8	1.05	162.34	0.67	425.13	1.07	143.94	0.81	58.36	1.01	236.91	1.3	2428.82	1.07	93797
93772	2	55		93774	70.9	165.5	25.9	93787	110	1.45	109	6	93787														93787			93840	701.03	2.65	205.57	0.88	497.13	1.26	193.04	0.82	507.95	1.24	137.45	0.85	59.49	1.09	253.47	1.12	2740.8	1.22	93798
93773	1	69		93775	58.5	150.4	25.9	93788					93788	1.09	1.12	2.41	0.5	1.96	730	25.5	21.1	3.54	1.03	36.8	111	2510	93788	0.47	26.7	93841	451.68	2.2	184.15	0.78	511.64	1.3	198	0.82	502.96	1.32	155.54	0.93	53.37	1	274.16	1.43	2503	1.18	93799
93774	2	41	2	93776	55.4	157.8	22.2	93789	59.1	1.45	57.7	3.76	93789						108		30	0.9	0.5	50.9	64.9	1430	93789	0.95	53.9	93843	483.25	2.16	126.81	0.66	382.06	1.08	134.82	0.67	384.66	1.07	101.98	0.8	56.23	1.08	252.33	1.15	2037.62	1.06	93800
93775	2	47		93777				93791	39.1	1.45	37.7	1.96	93791	1.79	2.15	4.56	0.5	4.03	267	8.08	24.3	1.66	0.5	42.4	39.5	1040	93791	0.6	34.1	93845																			93801
93776	2	32	2	93778	73.3	163.6	27.4	93792	74.6	1.45	73.2	8.98	93792														93792			93846																			93803
93777	2	72		93779	31.7	138.9	16.4	93793	56.9	1.45	55.5	3.47	93793														93793			93847	440.35	2.1	152.52	0.62	374.03	1.11	152.52	0.62	392.06	1.15	124.73	0.88	45.03	1.01	225.66	1.17	2089.43	1.02	93805
93778	2	19		93780	87.5	161.7	33.5	93794	24.6	1.45	23.2	1.16	93794	3.07	2.46	24.6	1.26	17.4	93.7	16.1	8.34	1.36	0.5	17.7	65	1740	93794	1.56	88.6	93849	543.71	2.48	158.05	0.75	436.68	1.22	187.01	0.87	443.52	1.26	133.59	0.96	57.25	1.21	340.7	1.37	2463.71	1.23	93806
93779	2	10		93781	61	154.9	25.4	93795	75.5	1.45	74.1	4.24	93795	1.12	0.98	4.03	0.5	2.28		15.7	9.85	0.9	0.8	15	40.4	807	93795	0.95	54.2	93852			173.12	0.71	380.11	1.05	165.13	0.72	399.79	1.07	129.16	0.9	63.62	1.11	220.29	1.31			93807
93780	2	46		93782	65.1	164.7	24	93796					93796	1.92	0.66	43.5	2.03	2.21	30.5	8.47	1.23	2.28	0.5	3	80.4	3380	93796	2.22	126	93853																			93808
93781	1	32		93783	59.9	156.9	24.3	93797	117	1.45	116	9.61	93797			19.7	0.75		84		29.9	1.76	0.5		55	1110	93797	2.31	131	93858	371.8	2.07	104.59	0.58	279.54	1	103.7	0.61	285.99	0.99	83.73	0.77	37.96	0.99	170.21	1	1536.49	0.96	93810
93782	2	25	2	93784	12.4	86.2	16.7	93798					93798	1.55	2.44	30.6	1.79	5.93	37.9	17.2	45.5	3.78	1.02	78.9	57.1	2840	93798	1.44	81.8	93863	437.56	2.13	191.18	0.85	392.04	1.13	191.9	0.84	402.45	1.14	109.83	0.76	49.41	0.9	187.09	1.21	2133.73	1.05	93811
93783	2	21	2	93785	73.7	155	30.7	93799	30.1	2.46	27.6	2.93	93799														93799			93864	331.62	1.48	82.82	0.54	252.76	0.85	79.84	0.53	263.5	0.88	57.33	0.62	26.62	0.82	144.98	0.95	1353.07	0.83	93812
93784	2	2		93787	58.7	162.1	22.3	93800	93.9	2.43	91.5	4.43	93800	3.34	1.21	13.3	1.09	2.81	104	7.1	7.96	0.9	0.5	15.4	59.4	1170	93800	1.08	61.3	93866	472.68	2.01	180.01	0.8	464.56	1.28	195.2	0.8	462.44	1.3	125.28	0.86	57.34	1.03	280.07	1.3	2394.89	1.15	93813
93785	2	80		93788	112.8	169.5	39.3	93801	77.7	1.45	76.3	4.95	93801	8.38	1.57	15.8	0.74	11.3	90.4	19	5.22	0.9	0.5	13	64.8	1160	93801	0.91	51.7	93870	471.17	2.15	109.92	0.61	301.52	1	122.3	0.65	285.24	0.98	92.83	0.72	53.93	0.96	184.99	0.99	1753.61	0.98	93814
93786	1	0		93789	71	173.4	23.6	93803	28.4	1.45	27	2.09	93803	0.8	3.68	12.5	0.5	8.21	152	13.8	28.7	0.9	0.5	60.2	29.6	670	93803	0.82	46.4	93871	474.53	2.3	141.13	0.71	358.24	1.12	152.24	0.79	374.01	1.12	93.26	0.76	45.7	0.95	204.11	1.32	1971.37	1.1	93815
93787	2	13		93790	15.9	103.3	14.9	93805					93805	2.45	1.38	16.9	0.85	5.2	481	28.4	31.8	0.9	0.5	56.9	44.3	1180	93805	1.5	85.2	93873																			93816
93788	2	66		93791	100.6	165.2	36.9	93806					93806	1.2	1.56	4.87	0.5	2.97	151	11	8.15	0.9	0.5	16.4	48.5	1390	93806	0.13	7.38	93874	274.28	1.38	42.66	0.38	128.89	0.63	45.91	0.4	135.32	0.64	38.44	0.51	17.15	0.62	74.54	0.62	822.63	0.68	93817
93789	2	34	2	93792	48.7	160.4	18.9	93807	80.1	2.56	77.5	6.16	93807	2.43	3.4	6.58	0.5	8.76	165	13.1	11.4	0.9	0.5	21.2	43.1	686	93807	0.69	39.3	93875	616.48	3	270.3	0.95	700.05	1.61	258.61	0.94	714.33	1.68	146.78	1.01	77.95	1.41	390.37	1.54	3465.33	1.44	93818
93790	2	5		93793	67.5	153.7	28.6	93808	54.6	1.45	53.2	3.32	93808	1.78	2.21	6.23		4.38	79	13.4	15.9	0.9	0.5	27.6	67	717	93808	0.94	53.2	93876	375.67	1.56	82.98	0.57	289	0.93	75.76	0.58	290.19	0.93	49.54	0.53	17.57	0.65	111.13	0.91	1420.11	0.88	93819
93791	1	20		93794	59.1	157.1	23.9	93810	51	1.45	49.6	3.08	93810		6.09	59.7	3.43	13.8	113	15.3	47.1	2.2	0.5	100	57.5	843	93810	0.81	45.9	93878	547.09	2.34	143.28	0.68	365.98	0.99	174.96	0.87			89.09	0.65	42.99	0.95	133.28	1.03			93821
93792	2	31	2	93795	44.5	168.6	15.7	93811	80.3	1.45	78.9	4.2	93811	0.5	1.73	2.19	0.5	2.47	77	7.31	19.5	0.9	0.5	34.5	36.7	723	93811	0.54	30.5	93881	311.29	1.45	58.93	0.53	181.89	0.8	58.71	0.53	187.43	0.8	47.17	0.6	15.92	0.63	64.52	0.79	1007.77	0.81	93823
93793	1	12		93796	97.4	176.6	31.2	93812	72.3	1.45	70.9	4.08	93812	22	1.89	11.8	0.5	2.79	318	15	9.52	3.13	1.03	18.2	62.9	1270	93812	0.91	51.9	93883																			93824
93794	2	62		93797	86.3	164.3	32	93813					93813	4.32	4.36	16	0.97	23.8	111	11.4	18.9	1.51	0.5	35.4	42.3	1160	93813	1.26	71.5	93884	410.21	1.85	215.88	0.88	495.71	1.31	219.07	0.94	491.95	1.29	133.84	0.96	66.12	1.24	406.21	1.4	2612.3	1.2	93825
93795	1	64		93798	85.4	173	28.5	93814	61.4	1.45	60	3.05	93814	18.1	2.4	45.2	2.22	10.7	160	25.3	12.6	0.9	0.5	22.4	42.6	728	93814	0.63	35.5	93885																			93827
93796	1	71		93799	71.3	177	22.8	93815	91.1	2.08	89	6.07	93815	2.59	2.26	18.1		13.3	205	19.2	34.2			70.8	75	1510	93815	0.99	56.3	93888	485.86	2.13	132.85	0.68	346.82	1.04	142.98	0.7	373.57	1.09	88.52	0.71	45.95	1.01	217.63	1.05	1967.24	1.03	93829
93797	2	52		93800	60.2	162.8	22.7	93816	72.2	1.45	70.8	5.97	93816														93816			93890	463.16	2.03	198.85	0.78	505.45	1.25	196.5	0.83	514.13	1.23	132.62	0.8	66.39	1.05	317.64	1.39	2563.65	1.13	93830
93798	2	61		93801	79	179	24.7	93817	53.7	1.45	52.3	4.68	93817	76.4	2.59	105	5.38	47.9	54.8	15.8	18.9	2.8	0.5	36.6	82.1	1130	93817	1.08	61.3	93891	570.49	2.78	113.95	0.69	308.54	1.17	123.69	0.7	313.45	1.19							1941.54	1.15	93831
93799	1	41		93802	15.4	90.8	18.7	93818					93818	2.8	3	16.8	0.9	27.1	111	12.5	19.7	1.81	0.5	31.4	41.7	777	93818	1.13	64.2	93893	649.17	2.72	268.74	0.92	659.35	1.54	259.04	0.94	663.51	1.53	148.05	0.95	84.98	1.22	275.66	1.39	3221.46	1.34	93832
93800	2	80		93803	55.4	166.4	20	93819	62.3	1.45	60.9	1.88	93819	85.1	4.06	217	11.8	12.2	128	21.9	37	1.79	0.5	89.9	44.8	1360	93819	0.99	56	93895	537.48	2.4	199.82	0.88	527.32	1.2					150.72	0.89	50.91	1.04	271.78	1.52	2688.2	1.17	93834
93801	1	59		93804	12			93820	74.4	1.45	73	2.57	93820		3.24	19.4	1.1	8.76	286	29.2	19.4				31.6	1010	93820	0.98	55.6	93896	241.01	1.16	83.75	0.53	222.15	0.74	81.54	0.56	226.08	0.76	67.24	0.61	16.43	0.6	94.67	0.86	1169.45	0.72	93836
93802	2	2		93805	89.9	162.9	33.9	93821	33.8	1.45	32.4	2.21	93821	5.98	5.37	23.5	1.11	12.6	232	24	20.4	0.9	0.5	42.9	37	957	93821	0.64	36.5	93897	348.6	1.62	102.7	0.66	294.16	1.01	108.52	0.69	289.86	1	64.56	0.67	28.76	0.9	151.66	1.13	1515.24	0.95	93837
93803	1	12		93806	88.2	176.1	28.4	93822	69.1	1.45	67.7	4.84	93822	2.89	6.15	13.9	0.5	20.4	69.7	12.9		0.9	0.5	28.2	20.7	1050	93822			93900	327.58	1.49	166.41	0.73	365.47	1.1	171.2	0.75	375.22	1.11	114.5	0.74	35.23	0.76	144.59	1.06	1857.63	0.95	93839
93804	1	1		93807	103.6	157.8	41.6	93823	82	4.73	77.3	3.69	93823	11.1	2.95	28.4	1.37	11.1	176	21.1	32.5	1.68	0.5	67.1	66.2	1420	93823	1.07	60.8	93901	378.95	1.62	105.95	0.61	315.69	1.04	113.79	0.65	307.86	1.02	92.22	0.74	49.4	0.94	235.89	1.23	1747.08	0.96	93840
93805	2	64		93808	97.1	186.1	28	93824	69.8	1.45	68.4	3.49	93824	5.51	3.41	28.6	1.32	6.82	176	12.8	10.7	3.47	1.73	18.9	73.1	1250	93824	1.43	81.2	93902	423.32	1.84	124.12	0.7	327.96	1.08	138.62	0.72	326.03	1.09	104.34	0.77	47.4	0.95	206.17	1.15	1840.01	1.01	93841
93806	1	44		93809	11.5			93825	54.9	1.45	53.5	3.22	93825						138		17.9	0.9	0.5	31.4	47.4	881	93825	0.48	27	93904																			93843
93807	2	13		93810	80.6	166.7	29	93827	58	1.45	56.6	3.88	93827	23.6	8.33	96	5.53	68.1	165	88.9	7.26	1.92	0.5	21.7	51.2	1760	93827	1.2	68.1	93905	527.1	2.14	146.35	0.77	474.44	1.23	155.74	0.76	467.5	1.22	105.18	0.77	61.06	1.08	383.79	1.4	2490.21	1.16	93845
93808	1	14		93811	79.6	164.2	29.5	93829	36.6	1.45	35.2	1.16	93829	9.21	4.75	26.3		14.1	85.7	34.2	36.9	2.56	0.5	77.4	80.9		93829	1.77	101	93906	434.7	1.93	183.69	0.8	526.46	1.4	191.7	0.8	516.72	1.38	149.59	0.92	60.01	1.15	311.84	1.41	2539.11	1.19	93846
93809	1	1		93812	94.9	174.8	31.1	93830	65.6	1.45	64.2	3.25	93830	0.72	2.12	6.57	0.5	18.8	336	18	11.4	2.14	0.5	20.2	122	1330	93830	0.67	37.8	93907			189.62	0.77	484.31	1.28	190.2	0.81	514.56	1.29	121.91	0.9	53.44	1.15	325.35	1.59			93847
93810	1	13		93813	104.3	155.3	43.2	93831	37	1.45	35.6	1.16	93831	0.74	1.79	4.78	0.5	3.08	179	18.6	14.5	1.46	0.5	25.8	43.9	1160	93831	0.39	22.2	93908																			93848
93811	1	24		93814	79.3	168.9	27.8	93832					93832	3.85		18.6	1.07	7.27	129	26.8	11.7	4.92		23.9	81.9	1220	93832	1.33	75.5	93909	380.61	1.76	158.35	0.72	405.04	1.15	157.67	0.73	409.63	1.15	102.48	0.78	48.16	0.97	205.4	1.17	1999.77	1.01	93849
93812	1	67		93815	72.9	161.5	28	93833	90.3	1.45	88.9	5.03	93833														93833			93912	469.64	2.38			503.88	1.3			487.39	1.25									93850
93813	2	42	3	93816				93834	65.3	1.45	63.9	3.23	93834	1.76	1.85	17.7	0.5	5.19	489	7.66	31.3	1.79	0.5	60	53.5	1850	93834	0.59	33.3	93913	643.9	2.67	140.3	0.71	428.3	1.23	150.73	0.74	417.55	1.21	124.52	0.91	77.84	1.25	250.58	1.28	2400.43	1.22	93851
93814	2	41	2	93817	61.3	158.7	24.3	93836	72	1.45	70.6	3.98	93836														93836			93914	514.08	2.23	233.75	0.91	509.62	1.18	218.77	0.87	545.16	1.22	172.45	0.97	67.87	1.08	325.03	1.42	2814.67	1.16	93852
93815	2	32	2	93818	87.6	176	28.3	93837	25.8	1.45	24.4	1.75	93837	1.12	1.17	5.56	0.5	2.42	262	6.92	14.9	0.9	0.5	26.2	29.4	786	93837	0.96	54.4	93915	539.16	2.15	190.27	0.8	446.07	1.1	198.85	0.79	466.17	1.15	98.66	0.71	54.2	0.85	258.01	1.06	2403.7	1.07	93853
93816	2	80		93819	57.7	143.7	27.9	93839	20.9	1.45	19.5	1.16	93839	1.86	1.03	5.64	0.5	2.57	154	5.9	47.3	2.34	0.5	79.8	49.4	2040	93839	2.58	146	93916	460.82	2.05	185.23	0.77	473.19	1.19	205.63	0.84	484.66	1.19	120.88	0.82	67.04	1.1	335.49	1.26	2501.5	1.11	93855
93817	1	55		93820	72.6	162.7	27.4	93840	83.6	1.45	82.2	6.35	93840	3.89	2.77	13.8	0.5	11.7	151	28.1	6.24	0.9	0.5	13.2	48.7	733	93840	1.04	59.1	93917	321.35	1.44	127.22	0.64	360.61	0.97	137.29	0.69	369.28	1.01	90.15	0.66	44.81	0.83	246.13	1.05	1820.86	0.9	93856
93818	1	14		93821	55	161.4	21.1	93841	113	2.19	111	8.18	93841	8.77	4.37	46.9	1.91	22.3	81.4	34	30.6	0.9	0.5	55.8	46.6	1300	93841	2.1	119	93918	524.67	2.16	269.97	1			311.21	1.07											93858
93819	2	63		93822	24.8	113	19.4	93843	75.3	1.45	73.9	3.89	93843	12.2	4.58	35	2.44	9.26	78.9	50.7	15.1	0.9	0.5	28.5	45.7	955	93843	0.98	55.5	93919	262.97	1.26	38.43	0.4	142.86	0.63	46.68	0.41	149.66	0.69	31.18	0.46	18.39	0.61	92.87	0.71	833.34	0.68	93859
93820	2	11		93823	85.3	159.8	33.4	93844	81.4	1.45	80	3.48	93844														93844			93922	362.45	1.49	75.44	0.58	214.76	0.83	80.19	0.6	212.14	0.88	49.35	0.54	17.26	0.66	86.38	0.89	1209.78	0.85	93861
93821	2	16		93824	72.2	159.4	28.4	93845	83.8	1.45	82.4	5.29	93845	0.97	2.4	4.03	0.5	4.28	253	25.3	28.7	1.33	0.5	49.3	40.1	1250	93845	0.16	9.08	93923	468.74	2.07									215.46	1.03	73.68	1.16	356.76	1.49			93863
93822	2	6		93825	92.7	174.2	30.5	93846	71.2	1.45	69.8	6.65	93846	2.53	3.42	11.5	1.09	10.5	96.6	17.3	18.3	0.9	0.5	29.2	24.7	768	93846	1.09	61.9	93925	356.98	1.61	99.61	0.65	292.56	0.99	103.35	0.65	300.76	1.03	51.27	0.64	29.81	0.79	133.99	1.01	1463.86	0.94	93864
93823	2	58		93827	52.3	161.9	20	93847	70.9	1.45	69.5	3.88	93847	2.35	2.57	7.77	0.5	7.35	131	14.6	10.3	0.9	0.5	19.7	38.7	797	93847	0.78	44.5	93926	460.61	2.02					195.62	0.83	465.44	1.15	134.94	0.86	33.77	0.92	249.79	1.11	2377.74	1.07	93866
93824	2	52		93828	12.7	87.4	16.6	93848	147	127	20.1	1.16	93848	4.53	3.71	22.5	1.26	4.56	135	27.6	23.4			54.5	68.5	869	93848	0.6	33.8	93927	351.62	1.75	111.61	0.64	263.49	0.93	125.22	0.65	274.31	0.95	93.85	0.65	43.3	0.76	140.9	0.97	1506.89	0.89	93868
93825	1	74		93829	82.5	161.4	31.7	93849	70.1	41.3	28.8	1.84	93849	2.84			0.5		88.6	20.6	22.5	0.9	0.5	43.3	63.8	1230	93849	0.74	42	93928	352.38	1.5	83.52	0.62	257.79	0.9	77.9	0.61	272.2	0.91	56.73	0.6	29.01	0.69	131.25	0.82	1370.21	0.86	93869
93826	2	74		93830	111.4	186.1	32.2	93850	80.7	1.45	79.3	8.77	93850	10.7	3.34	24.1	1.26	6.87	233	16.6	19.6	0.9		41.2	54.7	1430	93850	1.06	60.2	93929																			93870
93827	2	68		93831	74.9	171.9	25.3	93851					93851	6.14	0.65	11.9	0.79	2	204	8.53	11.1	0.9	0.5	20.9	71.5	817	93851	0.49	27.7	93931	657	2.61	224.05	0.9	587.27	1.36	248.08	1.03	597.16	1.41	160.41	0.97	65.41	1.22	395.52	1.57	3184.86	1.34	93871
93828	2	2		93832	80.3	172.3	27	93852	48.2	18.5	29.7	2.01	93852	2.01	1.9	12.6	0.71	7.04	265	12.8	30.9	0.9	0.5	45.6	30.4	935	93852	0.56	31.7	93932	416.32	1.91	118	0.6	352.7	1.07	127.87	0.63	335.22	1.02	106.33	0.76	37.01	0.82	169.21	1.14	1789.27	0.98	93873
93829	2	38	2	93833	23.4	126.3	14.7	93853					93853	1.75	2.16	4.62	0.5	4.19	141	16.4	10.1	0.9	0.5	15.7	56.3	996	93853	0.68	38.6	93935																			93875
93830	1	67		93834	95.4	161.7	36.5	93855	47.9	1.45	46.5	3.91	93855						147		24.8	1.5	0.5	43.9	55.4	1210	93855	1.43	81.2	93937	451.64	2.02	210.21	0.84	481.22	1.23	213.42	0.87	477.47	1.28	135.87	0.82	48	0.88	240.43	1.25	2450.86	1.12	93877
93831	1	61		93836	52.5	163.9	19.5	93856	97	1.45	95.6	7.98	93856						164		20.2	0.9	0.5	40.3	62.4	1170	93856	0.35	19.6	93938																			93878
93832	1	63		93837	108.7	166.8	39.1	93858	52.7	1.45	51.3	3.28	93858	2.15	2.64	10.1	0.74	10.8	123	21.7		0.9	0.5		35.8	782	93858	0.31	17.4	93939	548.7	2.43	147.53	0.74	329.49	1.14	152.5	0.75	338.06	1.21							2028.91	1.16	93883
93833	1	6		93838	40.1	126.4	25.1	93859	51	2.85	48.2	2.26	93859														93859			93940	394.07	1.74			333.11	0.98	191.62	0.81	348.41	1.04	117.83	0.76	48.86	0.88	186.49	1.03			93884
93834	2	48		93839	94.6	177.4	30.1	93861	69.4	5.75	63.6	4.77	93861		1.03	12.2		2.51	101	14.8	7.93	1.52	0.5	16.8	69.4	1780	93861	1.48	84	93941	552.69	2.24	194.76	0.82	567.82	1.4	210.08	0.87	575.97	1.39	117.66	0.78	57.39	1.02	294.08	1.35	2735.95	1.22	93887
93835	1	27		93840	78.3	180.7	24	93863					93863	0.5	0.73	4.96	0.5	5.36	264	13.3	5.41	2.48	0.88	11.4	78	1530	93863	0.11	6.47	93942																			93888
93836	2	13		93841	96.5	171.5	32.8	93864	78.8	6.26	72.5	3.49	93864	11.1	5.56	9.21	0.5	9.85	71.6	13.2	14.7	0.9	0.5	27.1	35.6	808	93864	1.96	111	93946	591.34	2.29	166.12	0.78	376.46	1.11	180.49	0.82	403.96	1.15	89.19	0.74	47.66	0.93	212.61	1.17	2220.18	1.12	93890
93837	2	35	2	93842	10.6	84.8	14.7	93866					93866	2.16	2.16	4.9	0.5	4.44	62.6	8.2	10.1	0.9	0.5	25.7	47.4	623	93866	0.91	51.5	93947	414.57	1.95	105.31	0.59	272.08	0.95	109.18	0.61	266.02	0.94	94.84	0.8	48.97	1.08	146.86	1.12	1559.13	0.96	93891
93838	1	5		93843	56.3	163.8	21	93868	64.9	1.45	63.5	5.84	93868	1.05	1.73	31.5	1.1	3.55	120	14.2	13.2	0.9	0.5	26.7	62	1050	93868	0.2	11.3	93948																			93892
93839	2	50		93844	38.7	125	24.8	93869	42.4	1.45	41	2.5	93869	4.75	2.6	14	0.78	7.88	121	17.1	22.1	0.9		40.5	61.2	991	93869	0.5	28.6	93949	402.09	1.91	105.07	0.65	250.78	0.97	114.03	0.66	252.83	0.97	87.84	0.75	34.74	0.82	139.47	0.95	1506.99	0.93	93893
93840	1	47		93845	67.9	165.3	24.8	93870	50.2	1.45	48.8	2.15	93870	3.17	1.61	14.9	0.9	3.38	141	11.7	22.9	0.9	0.5		36.4	671	93870	0.81	45.8	93950	425.57	1.93	142.64	0.75	360.48	1.07	152.39	0.73	365.11	1.07	106.49	0.75	37.54	0.8	192.33	1.09	1966.42	0.99	93894
93841	2	48		93846	54.6	165.9	19.8	93871	61.3	1.45	59.9	2.75	93871	6.48	3.3	26		15.4	297	23.7	8.94	0.9	0.5	21.6	44	1300	93871	0.96	54.7	93952			180.27	0.69	402.58	1.16	180.27	0.69	407.93	1.15	158.61	1	64.35	1.16	236.77	1.27			93895
93842	1	2		93847	100.4	156.6	40.9	93873	131	1.45	130	8.51	93873	1.61	3.32	6.08	0.5	7.43	153	13.8	21.7	0.9	0.5	31.8	24.4	591	93873	0.24	13.8	93953	475.52	1.99	216.79	0.81	473.09	1.2	216.79	0.81	487.31	1.27	170.77	0.96	44.31	0.95	216.16	1.28	2578.38	1.1	93899
93843	2	42	2	93848	85	171.1	29	93874	63.5	1.45	62.1	2.44	93874	3.1	2.48	16.2	0.77	6.48	104	8.16	29.2	0.9	0.5	51.2	41.2	937	93874	1.17	66.4	93954	560.93	2.28	197.69	0.83	521.59	1.41	196.43	0.83	518.97	1.37	128.57	0.92	69.98	1.21	362.24	1.42	2723.46	1.26	93900
93844	1	6		93849	61.4	164.6	22.7	93875	125	7.26	118	7.42	93875	4.48	5.25	6.98	0.5	10.1	197	26.7	45.2	0.9	0.5	68.1	75.3	1230	93875	1.02	57.9	93957	456.43	2.19	154.63	0.71	392.89	1.13	167.89	0.72	389	1.13	142.24	0.87	60.48	1.06	225.84	1.33	2157.93	1.07	93901
93845	2	28	2	93850	65.3	155.6	27	93876	64.7	1.45	63.3	3.56	93876	1.49	4.71		0.5	14.5	202	18.8	12	0.9	0.5		32.3	746	93876	1.01	57.3	93964	597.17	2.52	180.03	0.74	414.37	1.14	184.87	0.77	432.45	1.16	127.45	0.81	52.23	1.01	192.69	1.19	2316.8	1.11	93902
93846	2	29	2	93851	69.3	149.1	31.2	93877	94	3.54	90.5	6.11	93877	5.3	2.61	11.2	0.5	3.97	172	17.7	50.4	4.38	0.5	78.9	65.8	1230	93877	0.43	24.5	93965																			93903
93847	2	43	2	93852	79.6	171	27.2	93878	93.8	1.45	92.4	8.92	93878	13.4	3.02	78.2		10.9	202	24.8	21.5			44.3	65.4	1340	93878	2.22	126	93968	596.43	2.53	229.48	0.89	581.43	1.33	238.45	0.89	557.94	1.33	126.53	0.98	68.74	1.48	332	1.5	2947.3	1.29	93905
93848	1	62		93853	71.1	165.4	26	93879	47.4	2.14	45.3	2	93879	1.32	3.61	14.4	0.74	8.91	224	15.2					35.8	988	93879	1.18	67	93969	523.54	2.28	139.76	0.7	368.71	1.1	148.71	0.75	353.96	1.08	101.46	0.76	44.68	1.08	246.06	1.22	2054.27	1.09	93906
93849	2	40	2	93854	8.6			93881					93881														93881			93970	676.24	2.44	165.53	0.77	442.4	1.26	163.66	0.8	429.23	1.26	128.93	0.91	55.19	1.07	280.85	1.42	2527.52	1.24	93907
93850	2	74		93855	97.1	165.1	35.6	93883	25.1	1.45	23.7	1.16	93883	1.38	1.84	7.83	0.5	4.14	177	16.7	12.9	0.9	0.5	24.3	39.4	863	93883	0.88	50.2	93971	521.21	2.28	270.92	0.91	389.29	1.16			356.18	1.14							2270.75	1.11	93908
93851	2	74		93856	134	176.9	42.8	93884					93884	27.2	2.26	37.3	1.34	4.83	86.5	16.3	49	0.9	0.5	72.5	55.9	1080	93884	1.46	82.9	93972	500.83	1.97	259.78	0.86	539.88	1.31	262.4	0.88	564.18	1.35	141.92	0.77	52.13	0.88	291.59	1.23	2818.85	1.14	93909
93852	2	45		93857	16.4	100	16.4	93885	83.4	1.45	82	2.77	93885	1.36	3.43	7.96	0.5	14.3	157	14.3	20.3	1.54	0.5	39.5	24.5	539	93885	0.95	54.1	93973	418.84	1.89	110.05	0.61	244	0.95	105.37	0.61	244.56	0.94	78.96	0.72	24.6	0.83	126.34	1.01	1520.83	0.94	93912
93853	1	50		93858	36.2	147.3	16.7	93887					93887	1.13	1.11	14.6	0.94	2.09	168	10.1	17.9	0.9	0.5	32	53.8	866	93887	0.48	27.1	93974			234.22	0.82	525.49	1.22	251.53	0.83	530.3	1.26	140.39	0.75	42.33	0.83	227.15	1.07			93913
93854	1	0		93859	61.9	165.9	22.5	93888	46.7	13	33.7	2.01	93888	18	3.54	61.9	4	35.8	170	32.4	12.1	0.9	0.5	23	46.3	1020	93888	0.82	46.8	93975																			93914
93855	1	71		93861	98.1	176.2	31.6	93890	67.2	1.45	65.8	4.47	93890	3.38		19.6	0.98	13.8	214	44.8	29.6	0.9		57.4	55.6	1210	93890	1.21	68.7	93978	491.53	1.96	147.39	0.7	390.49	1.07	150.74	0.74	360.05	1.04	91.97	0.7	45.26	0.8	156.85	0.95	1945.85	1	93915
93856	1	66		93862	16	93.1	18.5	93891	45.5	1.45	44.1	3.74	93891	3.84	3.67	17.8	0.86	30.4	117	18	10.7	0.9	0.5	22.7	57.8	1360	93891	1	56.7	93979	394.51	1.58	168.49	0.71	508.73	1.19	202.8	0.8	537.33	1.22	92.61	0.76	39.94	0.89	329.82	1.18	2430.55	1.06	93916
93857	2	3		93863	94.4	172.9	31.6	93892	51	1.45	49.6	7.42	93892		0.91	3.82	0.5	2.02	219	6.78	7.95	0.9	0.5	13.6	58.2	1270	93892	0.28	16	93980	464.73	2.38	144.08	0.72	423.96	1.17	155.79	0.74	444.33	1.21	112.19	0.8	57.05	1.13	275.89	1.13	2231.89	1.1	93917
93858	2	19		93864	57.4	154.3	24.1	93893	96.2	46.4	49.8	2.18	93893	1.58	2	9.18	0.5	6.58	138	14.2	30.6	1.49	0.5	48.7	91.1	1000	93893	1.08	61.3	93981					366.6	1.13	127.81	0.68	366.84	1.12									93918
93859	1	73		93865	7.8			93894	52.7	1.45	51.3	3.31	93894	4.57	1.81	9.44	0.5	2.82	138	10.9	11.6	0.9	0.5	19.7	57.9	909	93894	0.26	14.5	93982	403.24	1.85	133.72	0.69	396.37	1.1	130.71	0.69	405.31	1.11	101.51	0.69	50.35	0.92	195.66	1.06	1931.72	1.01	93920
93860	2	39	3	93866	64.6	171.4	22	93895	41.8	1.45	40.4	1.82	93895	1.95	1.66	9.88	0.5	4.15	205	14.7	24.7	1.49	0.5	42.5	53.3	1580	93895	0.31	17.7	93984	596.27	2.65	163.72	0.8	413.63	1.27	173.08	0.82	420.27	1.27	143.09	0.99	56.47	1.27	302.44	1.52	2455.44	1.25	93923
93861	1	76		93867	13.2	86.4	17.7	93896	45	1.45	43.6	2.55	93896	0.5	1.25	2.35	0.5	2.06	264	9.98	2.76	1.91	0.5	5.4	26.5	731	93896	0.83	46.8	93987	539.35	2.17	234.46	0.86	479.74	1.14	234.46	0.86	479.97	1.21	168.21	0.93	50.89	1	244.06	1.13	2646.27	1.12	93924
93862	1	2		93868	103.9	171.4	35.4	93897	42.9	3.22	39.7	1.89	93897														93897			93988																			93925
93863	1	50		93869	71.6	176.7	22.9	93899	62.8	1.45	61.4	2.58	93899	2.37	1.85	10.9	0.5	7.88	215	8.66	26.1	0.9	0.5	50.4	55.7	1380	93899	0.15	8.23	93989	401.4	1.85	137.03	0.69	344.17	1.02	141.17	0.73	356.9	1.03	92.34	0.67	45.6	1.02	235.06	1.14	1886.29	0.97	93926
93864	2	12		93870	47.4	158.1	19	93900	49.2	32.4	16.8	1.16	93900	8.81	4.38	18.3	1.11	13.6	226	29.3	16.1	0.9		28.7	38.5	1300	93900	0.87	49.5	93991	353.31	1.41	114.7	0.62	328.92	0.92	122.4	0.68	321.8	0.92	66.35	0.56	23.77	0.7	143.55	0.9	1616.57	0.86	93927
93865	1	0		93871	54	158.8	21.4	93901	47.9	1.45	46.5	3.16	93901	0.82	1.9	6.22	0.5	4.44	135	5.23	15.4			28.6	44.2	640	93901	0.69	39.3	93992																			93929
93866	1	26		93873	78.5	159.4	30.9	93902	79	1.45	77.6	4.47	93902	1.64	2.54	11.8			174	9.81		0.9	0.5	20.9	43.5	781	93902	1.26	71.5	93995																			93930
93867	2	2		93874	21.4	127.2	13.2	93903	79.7	3.76	75.9	1.71	93903	1.27	1.44	7.2	0.5	5.55	204		20.7	8.06		38.2	51	1760	93903	0.96	54.2	93997	386.29	1.64	91.57	0.59	290.43	0.93	100.36	0.64	279.37	0.93	67.93	0.62	44.44	0.93	162.52	1	1526.58	0.91	93931
93868	1	68		93875	75.8	174.4	24.9	93904	50.5	1.45	49.1	3.84	93904	5.49	3.48	21.1	1.14	6.44	124	26.5	19.3	6.02	2.76	36.2	41.6	1120	93904	1.58	89.7	93998	392.26	1.92	115.89	0.63	296.82	0.97	120.48	0.64	317.24	1	99.29	0.72	51.32	0.99	204.86	1.13	1708.02	0.96	93932
93869	1	80		93876	56.6	150.9	24.9	93905	73.3	1.45	71.9	4.52	93905	6.84	4.32	12	0.5	11.9	85.2	18.6	12.2	0.9	0.5	25.4	51.3	877	93905	1.14	64.7	93999			150.13	0.72	499.07	1.34	173.72	0.8	466.8	1.32	130.42	0.94	62.8	1.33	335.92	1.64			93935
93870	2	20	2	93877	79	178.8	24.7	93906					93906	4.19	4.55		1.31	21.4	247	23.5	35.4	0.9	0.5		59.2	1310	93906	0.5	28.6	94001	461.92	2.08	120.37	0.67	321.02	1.03	123.76	0.7	341.41	1.06	88.66	0.8	43.36	1.01	222.46	1.15	1840.2	1.05	93937
93871	2	55		93878	63.6	162.5	24.1	93907	17.4	1.45	16	1.16	93907	0.81	0.86	10.6		3.13	148	7.3	39.7	0.9	0.5	69.2	44.9	883	93907	1.32	74.9	94002																			93938
93872	1	1		93879	27.6	129.2	16.5	93908	75.1	1.45	73.7	6.45	93908	7.14	2.77	23.2	1.36	27.1	168	25.2	5.27	0.9	0.5	11.5	54.2	725	93908	1.24	70.4	94004	417.14	2.1	162.17	0.72	386.19	1.13	166.27	0.75	387.97	1.17	118.55	0.9	43.02	1.02	221.2	1.28	2068.95	1.08	93939
93873	2	16		93880	22.7	118.7	16.1	93909	56.4	1.45	55	2.27	93909	9.89	2.05	43.4	1.9	12.8	434	33.6	15.7	2.82	1.17	32.6	70.5	1530	93909	0.23	13	94006	410.49	1.84	120.63	0.64	321.27	0.93	128.37	0.66	330.21	0.91	68.04	0.67	32.39	0.76	156.76	0.86	1696.58	0.92	93940
93874	2	8		93881	34.6	131.6	20	93911	73.7	1.45	72.3	5.25	93911	3.08	2.61	8.6	0.5	3.38	126	11.4	0.6	0.9	0.5	2.2	42.3	713	93911	0.63	35.9	94008																			93941
93875	1	37		93883	114.5	164.7	42.2	93912	42.6	4.87	37.7	2.57	93912	0.5	2.04	2.56	0.5	2.73	194	12.6	7.6	0.9	0.5	13.9	31.4	938	93912	0.25	14.3	94009																			93942
93876	1	10		93884	63.7	172.9	21.3	93913	65.2	1.45	63.8	3.67	93913	13.4	4.71	32.7	1.89	24.3	141	54.6	11.2	0.9	0.5	23.2	64	1150	93913	1.24	70.4	94012	422.77	2.16	132.65	0.7	337.46	1.05	149.24	0.72	333.15	1.06	118.46	0.79	54.83	1.02	188.93	1.17	1885.34	1.02	93945
93877	1	64		93885	29.4	137.1	15.6	93914	47.2	1.45	45.8	2.09	93914	2.71	2.61	14	0.5	21	112	24.8	21.3	0.9	0.5	32.2	77.2	1200	93914	1.06	60.2	94013	509.31	2.32	193.47	0.78	479.29	1.15	198.05	0.78	438.15	1.16	120.65	0.8	50.49	0.89	198.05	1	2347.93	1.06	93946
93878	2	59		93887	78.4	174.2	25.8	93915	56.1	36.6	19.5	1.7	93915	0.5	0.62	1.25		0.6	176	10.5	14.5			31.3	36.9	862	93915	0.05	2.9	94015	497.11	2.28	137.01	0.69	351.26	1.08	143.79	0.73	338.69	1.07							2036.36	1.08	93947
93879	2	7		93888	59.7	167.6	21.3	93916	56.7	1.45	55.3	3.27	93916	6.53	3.6	26.7	1.2	17.3	147	34.5	19.4	1.64	0.5	42.1	52.4	1370	93916	0.86	49.1	94017																			93948
93880	2	5		93890	74.9	177.5	23.8	93917	63	5.15	57.8	3.52	93917	1.78	3.28	8.24	0.5	10.2	191	8.92	18	0.9	0.5	32.7	51.1	683	93917	0.69	39	94021	506.73	2.36	163.75	0.65	391.66	1.13	163.75	0.65	380.68	1.16	120.5	0.83	52.67	1.13	278.03	1.36	2212.28	1.08	93949
93881	2	8		93891	94.2	145.4	44.6	93918	78.2	4.63	73.6	4.88	93918	5.54	1.62	16.7	0.9	6.02	211	12.7	29.4	0.9	0.5	56	58.8	941	93918	0.89	50.3	94024	310.24	1.42	74.11	0.58			65.35	0.58	199.89	0.84	39.52	0.53	19.13	0.73	113.04	0.79			93950
93882	1	26		93892	100.2	167	35.9	93919	41.3	1.45	39.9	2.8	93919	3.26	5.31	17.1	0.87	30.1	117	24.2	14.3	0.9	0.5	27.4	29.1	1080	93919	1.07	60.8	94027																			93952
93883	2	30	2	93893	89.4	178	28.2	93920					93920	18.5	3.99	70.8	4.11	58.9	122	29.5	21.8	1.53	0.5	45.4	48	1090	93920	1.44	81.8	94028	399.74	1.83	142.69	0.7	366.75	1.12	142.14	0.71	360.68	1.1	108.88	0.74	47.38	0.93	203.45	1.15	1905.77	1.01	93953
93884	1	19		93894	73.2	162.3	27.8	93921	70.9	1.45	69.5	4.52	93921	1.96	2.21	10.8	0.5	4.4	95.4	13.1	27.1	3.47	1.37	41.2	36.5	935	93921	1.26	71.5	94029	441.51	2.1	173.52	0.8			192.12	0.81	399.73	1.11	109.48	0.74	44.51	0.96	199.35	1.15			93954
93885	1	8		93895	112.8	181.9	34.1	93922	57.5	1.45	56.1	2.34	93922	2.5	2.5	9.11	0.5	4.78	237	11.9	13.3	0.9	0.5	27	41.9	877	93922	1.3	73.8	94030	625.5	2.45	282.52	0.96			280.48	0.98			224.37	1.05	94.01	1.39	373.69	1.46			93955
93886	1	78		93896	65.8	147.8	30.1	93923	29.2	1.45	27.8	1.65	93923	2.1	2.24	3.94	0.5	2.91	128	12.8	19.8	0.9	0.5	38.8	46.5	840	93923	0.98	55.8	94032																			93957
93887	1	63		93897	58.7	149	26.4	93924	67.6	1.45	66.2	3.96	93924	4.87	1.07	11.7	0.9	1.7	189	9.57	17.3			30.5	60	1080	93924	0.15	8.57	94033	475.03	2.09	144.19	0.68	348.6	1.01	146.98	0.72	340.84	0.99	88.88	0.64	38.75	0.88	138.75	1.16	1846.96	0.98	93959
93888	2	37	2	93898	24.8	118.3	17.7	93925	45.9	1.45	44.5	2.27	93925	9.19	2.92	26.6		5.32	134	10.3	52.9	0.9	0.5	94.5	43.2	988	93925	0.37	21	94034	385.12	2.06	99.68	0.61	251.15	0.96	102.44	0.62	239.27	0.96	92.15	0.71	26	0.73	122.35	1	1433.66	0.92	93960
93889	2	8		93899	91.5	174.5	30	93926	109	1.45	108	12.7	93926	3.73	3.33	7.87	0.5	10.7	234	18.6	30	0.9	0.5	53	61	1020	93926	1.12	63.6	94035																			93963
93890	1	27		93900	82.3	163.1	30.9	93927	92.4	1.45	91	8.77	93927	0.81	3	8.78	0.5	4.78	203	21.3	10.3	0.9	0.5	17.1	44.5	1200	93927	0.14	7.78	94036	322.68	1.45	88.65	0.6	247.16	0.92	90.57	0.63	230.93	0.87	60.23	0.62	39.76	0.87	146.9	0.97	1323.14	0.86	93964
93891	2	56		93901	62.3	155.3	25.8	93928	61.6	1.45	60.2	3.79	93928	10.5	7.71	26.9	1.55	18	99.7	20	12.7	0.9	0.5	26.2	46.4		93928	1.22	69.3	94037	571.91	2.51	191.01	0.85	403.65	1.15	207.6	0.89	380.38	1.1	169.98	1.07	66.46	1.12	196.18	1.21	2384.33	1.18	93965
93892	2	80		93902	68.8	158.2	27.5	93929	51.7	1.45	50.3	2.61	93929	29.8	12.9	247	14.9	47.3	88.9	109	63.2	2.6	0.5	113	45.4	2300	93929	1.02	57.9	94038	443.55	1.91	132.58	0.63	378.24	1.1	141.85	0.66	407.1	1.11	131.8	0.79	39.75	0.95	167.37	1.18	2053.43	1	93968
93893	1	55		93903	89	166.3	32.2	93930	25.5	1.45	24.1	1.16	93930	1.88	2.23	5.89	0.5	6.72	189	25.4	10.8	0.9	0.5	19	76.5	1060	93930	0.69	39.1	94040	620.41	2.68	191.96	0.8	535.98	1.45	210.41	0.86	557.36	1.41	121.27	0.9	48.65	0.94	224.28	1.46	2746.87	1.28	93969
93894	2	66		93904	68.2	154.1	28.7	93931	32.7	1.45	31.3	2.7	93931	1.68	2.12	8.07	0.5	6.95	156	15.8	30.1	3.21	0.5	56.8	38.8	914	93931	0.74	42	94042	587.94	2.28	261.64	0.96	527.12	1.34	278.63	0.98	553.07	1.38	165.42	1.01	80.07	1.27	365.71	1.36	3040.98	1.28	93970
93895	1	40		93905	57.2	172.4	19.2	93932	23.3	1.45	21.9	1.16	93932	4.37	1.18	27.4		13.6	283	7.8		0.9	0.5		55	1250	93932	0.89	50.5	94044	519.65	2.4	137.34	0.71	335.48	1	146.04	0.72	321.69	0.99							2105.02	1.09	93971
93896	1	10		93906	83.4	169.3	29.1	93935	87.2	1.45	85.8	4.87	93935	1.98	4.15	4.22	0.5	8.64	176	15.6		0.9	0.5		60.2	1110	93935	0.34	19.1	94046	496.29	2.15	182.45	0.82	561.15	1.52	188.26	0.83	568.87	1.51	158.78	0.98	70.02	1.19	336.37	1.48	2767.35	1.27	93972
93897	2	10		93907	80.6	173.7	26.7	93937	29	1.45	27.6	1.16	93937	2.49	2.5	10.2	0.5	8.67	209	13.8	19.3	0.9	0.5	35.8	36.4	1350	93937	1.18	67	94047	508.44	2.15	155.1	0.79	448.41	1.34	161.34	0.77	440.21	1.28	138.4	0.89	59.29	1.2	254.01	1.44	2306.09	1.18	93973
93898	1	5		93908	71.1	162	27.1	93938	47.9	1.45	46.5	2.83	93938	3.2	3.92	7.66	0.5	6.09	120	11.5	33.9	0.9	0.5	60.1	61.4	1080	93938	1.11	63	94050	594.9	2.92	189.22	0.79	475.68	1.3	197.44	0.81	475.45	1.31	174.27	1.06	62.39	1.13	318.6	1.48	2672.8	1.27	93974
93899	1	67		93909	68.2	165.9	24.8	93939	79.8	1.45	78.4	4.78	93939	5.64	3.77	18	0.98	8.49	140	24.2		0.9	0.5		35.3	1120	93939	0.24	13.4	94054																			93975
93900	1	48		93911	30.1	121	20.6	93940	72.3	1.45	70.9	4.28	93940	1.15	1.86	8.24	0.5	4.31	320	16.6	18.6	0.9	0.5		64.8	1250	93940	0.19	10.6	94056	273.4	1.26	57.52	0.48	166.1	0.72	56.25	0.49	174.22	0.73	28.4	0.44	18.37	0.59	92.68	0.7	940.46	0.72	93977
93901	2	12		93912	170	160.2	66.2	93941	28	1.45	26.6	1.16	93941	13.8	4.36	138	6.23	19.7	89.6	29.3	31.3	3.98	0.5	59	59.4	1490	93941	1.26	71.5	94059	277.5	1.48	70.54	0.48	214.75	0.82	70.95	0.52	216.09	0.84							1148.18	0.77	93978
93902	2	24	2	93913	63.7	160.3	24.8	93942	72.3	1.45	70.9	6.38	93942	3.73			0.93		115	21	18.6	0.9	0.5	40.2	38.9	1030	93942	0.09	5.05	94060	491.86	2.3	235.16	0.83	561.6	1.31	235.16	0.83	588.6	1.36	186	1.06	67.46	1.14	296.95	1.2	2858.74	1.18	93979
93903	1	62		93914	107.9	176.6	34.6	93945	93.7	1.45	92.3	8.79	93945	0.84	2.44	4.3	0.5	5.8	289	15.4	17.4	0.9	0.5	32.3	70.8	991	93945	0.12	6.81	94061	493.72	2.34	104.97	0.66	277.71	0.95	119.62	0.66	286.61	0.99	103.6	0.8	46.61	0.97	180.08	1.29	1774.91	1.03	93980
93904	1	10		93915	75.8	176.7	24.3	93946	94.6	1.45	93.2	7.2	93946	1.73	7.09	9.5	0.5	19.3	158		23.2		0.5	39	56	1080	93946	1.22	69.3	94064																			93981
93905	1	15		93916	70.2	168.5	24.7	93947	55.4	1.45	54	2.66	93947	4.6	1.87	21.3	1.22	5.51	201	18.5	13.7	0.9	0.5		55.1	2130	93947	0.93	52.9	94067	700.24	2.82	218.48	0.91	506.69	1.32	219.26	0.92	543.84	1.37	143.7	0.92	47.64	0.88	250.85	1.35	2846.3	1.28	93982
93906	1	39		93917	53.8	174.6	17.6	93948	76.5	1.45	75.1	7.34	93948	1.21	7.66	9.84		10.7	147	24.4	39.8	2.05	0.5	78.9	40		93948	0.89	50.7	94070	294.75	1.44	56.89	0.43	163.79	0.78	56.01	0.45	163.95	0.79	33.32	0.49	20.54	0.7	92	0.75	940.78	0.76	93983
93907	2	41	2	93918	114.6	192.9	30.8	93949	72.2	1.45	70.8	3.88	93949	1.72	1.8	11.2	0.72	8.71	184	10.8	14.5	2.02	0.5	30.9	47.7	1450	93949	1.42	80.6	94071																			93984
93908	2	20	2	93919	24	133.8	13.4	93950	64.7	1.45	63.3	6.38	93950	1.39	2.36	4.2	0.5	7.44	144	17.9	22.8	0.9	0.5	39.6	40.7	892	93950	0.69	39	94074																			93985
93909	1	41		93920	49.6	154.2	20.9	93952	86.7	1.45	85.3	6.13	93952	2.12	0.53	17.3	0.93	1.4	122	4.21		0.9	0.5	23.8	58.5	1120	93952	0.8	45.5	94075	268.23	1.26	58.17	0.5	148.39	0.79	57.25	0.54	152.9	0.78	39.73	0.48	18.74	0.57	71.87	0.73	910.9	0.74	93987
93910	1	80		93921	22.9	123.3	15.1	93953	15	1.45	13.6	1.16	93953	0.5	1.53	2.65	0.5	4.82	315	5.55	21.2	0.9	0.5	38.4	43.1	967	93953	0.41	23.3	94078	561.96	2.43	177.51	0.77	522.67	1.33	185.4	0.77	509.69	1.29	135.22	0.95	61	1.19	385.94	1.42	2726.55	1.23	93988
93911	1	6		93922	49.3	147.9	22.5	93954	44.5	1.45	43.1	3	93954														93954			94087	525.36	2.12	223.77	0.81	587.3	1.29	246.91	0.89	607.01	1.35	126.71	0.85	70.94	1.08	431.34	1.33	3020.22	1.2	93989
93912	2	25	2	93923	107.7	188.5	30.3	93955	64.7	1.45	63.3	3.31	93955	2.33	1.76	19.1	0.92	5.11	149	14.9	4.78	0.9	0.5	9.3	37.3	1430	93955	1.07	60.8	94089			131.1	0.67	351.86	1.11	131.45	0.7	347.41	1.14	92.25	0.81	45.27	1.19	223.39	1.39			93990
93913	2	40	2	93924	58.9	151.8	25.6	93957	61.3	1.45	59.9	8.25	93957	2.25	2.17	24	1.3	4.89	165	11.1	17.6	1.52	0.5	33	57	1560	93957	0.79	45.1	94090	483.84	2.4	146.35	0.69	365.67	1.17	140.97	0.7	363.81	1.14							2083.33	1.1	93991
93914	1	41		93925	41.7	155.3	17.3	93959	142	1.45	141	10.6	93959	10.2	4.06	45.7		18.7	250	23.5	41.3	0.9	0.5	74.9	62.8	1460	93959	1.34	76.1	94091	298.64	1.35	67.93	0.55	234.59	0.89	73.87	0.59	234.83	0.89	35.05	0.45	19.2	0.65	113.04	0.83	1150.92	0.82	93992
93915	1	34		93926	106.9	172.1	36.1	93960	199	189	9.92	1.16	93960	1.52	1.86	7.05	0.5	8.22	170	14.1	14.5	0.9	0.5	28.6	70.9	889	93960	1.47	83.5	94092	539.46	2.15	235.96	0.89	580.33	1.41	257.07	0.94	561.4	1.36	166.85	1.13	70.66	1.11	311.39	1.51	2954.03	1.28	93995
93916	1	28		93927	59.8	156.1	24.5	93963	52.1	1.45	50.7	3.27	93963						223		16.3	0.9	0.5	30.5	51.6	912	93963	1.08	61.3	94093	586.41	2.45	268.96	0.9			268.96	0.9			200.1	1.04	108.06	1.28	391.53	1.49			93998
93917	1	14		93928	37.5	166.4	13.5	93964	58.8	1.45	57.4	2.91	93964	6.3	2.17	18.1	1.07	8.64	143	43	12.3	0.9	0.5	26.2	57.9	1140	93964	0.77	43.8	94094	494.83	2.07	217.67	0.71	519.63	1.19	217.67	0.71	562.23	1.33							2751.2	1.1	93999
93918	1	36		93929	79.3	171.5	27	93965	36.6	1.45	35.2	2.78	93965	10.9	8.29	59.7	3.72	17.8	75.4	54.1		1.33	0.5	53	38.9	1760	93965	1.27	72.1	94098	581.32	2.73	151.08	0.71	396.42	1.12	150.3	0.68	404.53	1.18	109.57	0.79	45.14	1.1	229.33	1.41	2211.71	1.14	94001
93919	2	8		93930	84.1	168.1	29.8	93968	39	2.07	36.9	2.34	93968	0.5	1.65	2.58	0.5	2.57	173	7.87	15.7	0.9	0.5	32.5	45	954	93968	0.16	9.03	94099	438.34	2.23	123.64	0.66	317.28	1.05	126.65	0.67	305.05	1.01	110.28	0.74	52.5	1	186.64	1.23	1813.98	1	94002
93920	2	61		93931	112.4	178.7	35.2	93969	68.3	6.04	62.3	3.24	93969	4.96	2.21	19.9	0.97	5.56	79.2		24.3		0.5	40	44.1	891	93969	0.89	50.8	94105	697.27	3.24	154.85	0.76	391.14	1.1	152.98	0.76	384.26	1.13	131.22	0.8	47.8	0.96	169.35	1.24	2291.87	1.18	94003
93921	2	7		93932	78.7	158.6	31.3	93970	37.8	2.96	34.8	1.16	93970	3.44	3.02	6.52	0.5	7.85	131	40.2	10.2	1.88	0.5	18.8	63.7	1150	93970	1.04	59.1	94106	418.58	1.79	188.66	0.84	499.4	1.32	203.8	0.87	493.55	1.33	128.52	0.84	58.89	0.98	288.2	1.25	2424.14	1.14	94004
93922	1	11		93934	5.2			93971	86.2	1.45	84.8	6.22	93971	2.95	2.24	16		4.86	117	25.7	29	1.5	0.5	50.1	35.4	1350	93971	0.68	38.4	94107	352.21	1.73	71.92	0.63	227.37	0.93	74.3	0.64	234.18	0.94	61.83	0.68	30.97	0.84	130.74	1.05	1287.2	0.94	94006
93923	1	52		93935				93972	74.1	4.33	69.8	3.45	93972	1.11	1.68	9.5	0.5	3.59	163	8.96	19.9	0.9	0.5	36.5	74	814	93972	0.94	53.5	94109																			94007
93924	2	70		93936	9.7			93973	113	1.45	112	3.99	93973														93973			94112	438.04	1.91	158.3	0.84	408.13	1.24	168.82	0.86	427.41	1.25	98.48	0.81	36.55	0.83	261.12	1.13	2158.51	1.12	94008
93925	2	13		93937	99.8	175.1	32.6	93974	55.8	1.45	54.4	3.57	93974	9.35	4.49	28.2	1.49	13.3	97.9	51.9	29.9	2.08	0.5	62	65.7	1880	93974	1.21	68.7	94114																			94010
93926	1	31		93938	63.1	163.2	23.7	93975	41.1	1.45	39.7	3.62	93975	3.72	2.25	26.5	1.57	4.81	184	15.9		0.9	0.5	26.5	41	1040	93975	1.13	64.2	94117																			94012
93927	2	54		93939	67.7	153.3	28.8	93977	56.1	1.45	54.7	4.31	93977														93977			94118	580.18	2.81	188.49	0.78	471.39	1.3			436.62	1.24	157.46	0.98	67.13	1.24	297.87	1.5			94013
93928	1	11		93940	68.5	166.2	24.8	93978	96.2	1.45	94.8	6.07	93978	5.25	1.71	23.4	0.87	3.35	202	24.4		0.9	0.5	10.4	51.7	982	93978	0.21	11.9	94119	467.65	2.09	196.97	0.84	453.18	1.22	203.99	0.88	449.25	1.24	130.19	0.98	53.1	1.05	253.02	1.35	2378.96	1.16	94015
93929	2	35	1	93941	79.5	167.6	28.3	93979	33	1.45	31.6	2.08	93979	1.2	2.93	8.97	0.5	8.06	104	8.79		0.9	0.5	30.3	38.7	616	93979	1	56.8	94121																			94016
93930	1	80		93942	97.5	169.4	34	93980	75.6	1.45	74.2	4.37	93980	4.36	2.57	12.6		12.7	69.1	23	10.2	1.34	0.5	21	76.6	948	93980	0.98	55.8	94122																			94017
93931	1	24		93944	12.9	89.7	16	93981	35.7	1.45	34.3	2.09	93981	20.8	2.38	36.6	1.65	6.79	263	32	27.9	0.9	0.5	56.6	41.4	1280	93981	0.43	24.4	94124																			94019
93932	2	54		93945	61.3	162.6	23.2	93982	88.3	1.45	86.9	4.56	93982		3.98	71.5		9.87	57.8	117	11.9	1.55	0.5	22.5	68.6	1280	93982	1.37	77.8	94125	304.04	1.25	114.03	0.63	382.62	1.12	115.86	0.63	409.13	1.15	94.43	0.64	33.37	0.76	209.28	1.16	1836.59	0.92	94021
93933	2	1		93946	62	169.2	21.7	93983	16.3	1.45	14.9	1.16	93983	7.59	2.21	63.8	3.08	19	67	35.6	17.4	8.11	2.51	41.3	76.2	2590	93983	1.38	78.4	94127	707.84	2.98	141.16	0.65	385.83	1.07	155.73	0.68	379.12	1.06	123.78	0.89	68.45	1.29	308.23	1.27	2431.64	1.17	94026
93934	2	0		93947	55.3	146.7	25.7	93984					93984	6.6		19.6	0.81	6.3	138	18.9	9.85	0.9		21.5	56.4	910	93984	1.12	63.6	94128			282.76	0.93	687.67	1.46	282.76	0.93	712.84	1.51	164.9	1.05	72.13	1.2	369.86	1.66			94027
93935	1	39		93948	45.1	160.5	17.5	93985	61.7	1.45	60.3	2.54	93985														93985			94130	398.56	2.04	153.4	0.74	367.46	1.07	150.13	0.71	371.73	1.08	99.1	0.72	49.57	0.99	217.89	1.25	1991.22	1.03	94028
93936	1	0		93949	55.9	150.7	24.6	93986	68.4	1.45	67	3.15	93986	1.46	3.95	9.55	0.5	29.9	76.2	11.9	14.1	0.9	0.5	23.8	27.9	795	93986	1.79	102	94131	563.87	2.61	211.48	0.76	471.22	1.23	211.48	0.76	508.91	1.27	181.87	1.01	58.88	1.16	283.94	1.27	2722.6	1.16	94029
93937	1	30		93950	88.8	159.5	34.9	93987	51.3	1.45	49.9	3.14	93987	3.06	4.36	10.6	0.5	11.2	210	26.3	33.2			59.5	68.5	1040	93987	0.88	49.7	94132	320.17	1.5	196.03	0.79	573.23	1.31	199.83	0.77	550.46	1.3	102.68	0.77	46.54	0.99	335.37	1.44	2468.4	1.12	94030
93938	2	18		93951	7.6			93988	92.2	1.45	90.8	5.99	93988	19	3.51	76.4	4.64	23.6	155	41	14.4	0.9	0.5	25.5	37.3	1050	93988	0.98	55.4	94133																			94031
93939	2	40	2	93952	98.8	161.7	37.8	93989	67.1	1.45	65.7	4.59	93989	13.3	4.07	60.9	2.64	10.9	115	33.8	33.1			68.8	45.6	1000	93989	1.63	92.6	94135																			94033
93940	1	50		93953	118.1	171.4	40.2	93990	67.6	1.45	66.2	4.83	93990	5.66	5.73	27.2	1.03	8.77	91.8	31	42.8	7.47	2.07	75.6	71.1	2190	93990	1.42	80.6	94136	328.52	1.39	60.93	0.49	162.89	0.69	59.71	0.49	173.74	0.71	38.7	0.47	20.31	0.6	89.84	0.78	1018.22	0.74	94034
93941	1	42		93954	65.1	167.7	23.1	93991	49.6	5.78	43.8	2.99	93991	2.11			0.5		97.6	9.1	19	0.9	0.5	33.3	27.4	573	93991	0.86	48.7	94137	589.8	2.65	118.04	0.62	298.16	0.97	135.72	0.64	299.26	1	85.71	0.75	39.92	0.95	157.03	1.09	1833.94	1.05	94035
93942	2	52		93955				93992	75.3	1.45	73.9	3.95	93992														93992			94139	523.86	2.54	177.78	0.71	438.54	1.18	175.51	0.69	444.99	1.21	115.82	0.74	42.03	1.07	218.16	1.23	2296.4	1.1	94036
93943	1	80		93957	80.7	166.5	29.1	93995	75.4	25.3	50.1	8.82	93995	1.61	5.83	18.6	1.05	6.36	112	24.5	28.5	0.9	0.5	56.8	52.2	931	93995	0.82	46.3	94140	446.81	2	176.01	0.79	412.1	1.1					148.31	0.86	45.39	1.07	242.25	1.24	2271.17	1.06	94037
93944	2	2		93958	12.2	92	14.4	93997	27	1.45	25.6	2.1	93997														93997			94144	493.7	2.16	199.94	0.75	468.88	1.26	199.94	0.75	498.08	1.28	133.2	0.82	55.71	1	250.97	1.32	2523.15	1.12	94038
93945	1	66		93959	74.5	171	25.5	93998	82.2	1.45	80.8	2.09	93998	1.18	1.84	11.7	0.77	4.33	109	8.48	13.9	0.9	0.5	24	33.9	807	93998	0.98	55.5	94145	306.33	1.53	114.77	0.64	355.01	1.09	117.53	0.66	362.2	1.09	93.07	0.71	45.66	0.89	203.45	1.14	1754.46	0.94	94039
93946	1	22		93960	126.9	175.2	41.3	93999	73.9	1.45	72.5	3.96	93999		3.51	7.84	0.5	14.2	107	27	15.1				57.1	671	93999	1.09	61.9	94148	417.21	1.94	120.64	0.65	316.98	1.02	123.36	0.65	297.04	1.02	82.42	0.74	52.05	1.01	194.82	1.1	1714.78	0.99	94040
93947	2	53		93962	8.1			94001	63.8	1.45	62.4	3.17	94001		4.09	12.1	0.5	11.2	127	11	16.5	0.9	0.5	27.6	47.6	769	94001	0.85	48.3	94149																			94041
93948	1	13		93963	99.3	173.8	32.9	94002	63.2	1.45	61.8	5.76	94002														94002			94151	603.24	2.43	214.73	0.91	616.83	1.43	214.87	0.9	651.52	1.43	137.77	1.04	76.7	1.23	450.52	1.49	3193.3	1.32	94042
93949	2	49		93964	85.5	172	28.9	94003					94003	5.37	3.08	34.1	1.78	11.2	145	17.5	16.8	0.9	0.5	32.9	43.2	1630	94003	0.34	19.4	94153	301.17	1.32	58.97	0.48	200.32	0.72	58.85	0.49	208.31	0.75	44.54	0.49	18.7	0.56	85.81	0.66	1064	0.72	94043
93950	1	30		93965	57.5	159.5	22.6	94004	64.9	1.45	63.5	4.2	94004	4.36	2.13	11	0.5	7.46	204	16.4	15.5	0.9	0.5	27.3	23.6	868	94004	0.67	38	94155	641.12	2.49	231.37	0.8	553.77	1.21	231.37	0.8	501.3	1.14	177.34	1.09	84.31	1.15	332.2	1.25	2952.64	1.15	94044
93951	2	0		93966	4			94005	66.9	1.45	65.5	3.29	94005			8.76			96.8	7.26	28.2	0.9	0.5	40.5	38.8	826	94005	0.79	44.9	94159	354.02	1.57	98.63	0.6	286.2	0.94	100.07	0.6	284.4	0.93	65.61	0.64	38.06	0.82	172.99	1.05	1516.09	0.88	94045
93952	2	34	2	93967	15.7			94006					94006	6.34	3.51	10.7	0.5	9.96	88.8	13.8	15	0.9	0.5	28.2	47	1010	94006	0.55	30.9	94160	545.65	2.24	178.4	0.76	496.5	1.2	199.32	0.8	526.27	1.23	141.43	0.95	92.24	1.39	393.54	1.56	2739.51	1.19	94046
93953	1	26		93968	77.1	171.8	26.1	94007	25.4	1.45	24	1.16	94007	4.78	2.85	32.6	1.89	2.57	32.5	43.2	14.1	1.83	0.5	25.6	58.7	1640	94007	0.87	49.4	94161																			94047
93954	1	24		93969	60.3	163.9	22.4	94008	67.8	1.45	66.4	4.34	94008	2.17	4.64		0.78	28.2	147	21.8	16.6	0.9	0.5		36.2	1170	94008	1.32	74.9	94163	496.73	2.03	247.13	0.91	549.58	1.24	266.57	0.92	523.85	1.22	121.69	0.81	57.92	1.01	314.55	1.3	2746.73	1.17	94048
93955	2	66		93970	69.6	166.4	25.1	94009	67.9	1.45	66.5	6.05	94009														94009			94164	485.65	2.11	106.33	0.63	298.38	1.04	119.29	0.65	313.54	1.04	88.84	0.75	51.09	1.02	208.24	1.08	1791.87	1.03	94049
93956	1	8		93971	108.8	168.7	38.2	94010	21.3	1.45	19.9	1.16	94010	8.28	2.97	24.9	1.2	4.81	85.5	31.2	19.8	0.9	0.5	43.1	62.4	832	94010	1.2	68.1	94165			86.4	0.56	239.7	0.88	87.79	0.56	267.34	0.91	42.23	0.55	27.1	0.77	124.15	0.94			94050
93957	2	41	2	93972	102.8	186.3	29.6	94011	93.5	1.45	92.1	6.09	94011	5.95	6.45	40.5	2.09	22.5	127	53.6	26	2.34	0.79	46.7	32.5	946	94011	1.4	79.5	94166	536.9	2.43	229.68	0.93	523.26	1.33	246.46	0.95	520.87	1.35	150.21	0.94	73.1	1.22	350.82	1.68	2869.54	1.28	94051
93958	2	2		93973	58.4	151.5	25.4	94012	129	1.45	128	13.5	94012	3.29	2.71	16	0.5	8.41	109	19.9	20.2	1.37	0.5	37.5	70.4	1600	94012	1.49	84.6	94167	352.83	1.69	131.51	0.75	346.73	1.11	140.52	0.76	358.11	1.1	101.02	0.79	49.15	0.9	229.89	1.05	1822.03	1.02	94053
93959	2	61		93974	96.8	181.8	29.3	94013	68.4	1.45	67	3.57	94013	2.53	1.9	10.3	0.9	8	190	16.1	22.8	0.9	0.5	35.3	50.2	1140	94013	0.6	34.1	94169																			94054
93960	1	60		93975	70.9	161.4	27.2	94014					94014	2.93	4.05	18.1	0.93	19.3	75.4	15.6	26.2	2.52	0.5	55.6	32.9	711	94014	1.68	95.4	94171	303.12	1.37	70.34	0.62	185.94	0.81	67.31	0.62	204	0.82	44.72	0.57	24.29	0.73	97.14	0.86	1109.75	0.83	94055
93961	2	54		93976	8.1			94015	48.8	1.45	47.4	2.46	94015	1.59	0.65	10.4	0.5	1.62	155	3.55	4.18	0.9	0.5	9.3	39.8	755	94015	0.67	37.8	94174																			94057
93962	1	0		93977	78.7	162.1	30	94016	67.5	1.45	66.1	3.71	94016	3.72	1.3	8.57	0.5	2.11	129	17.1	18.6	1.72	0.5	31.9	49	1110	94016	0.47	26.8	94176	426.52	2.08	169.62	0.73	372.06	1.15	169.43	0.73	357.52	1.15	129.74	0.9	49.2	1.2	270.07	1.3	2100.73	1.08	94058
93963	1	80		93978	59.8	168	21.2	94017	56.6	5.55	51	2.27	94017	5.07	3.18	14.8	0.75	10.7	358	24.1		3.42	0.5	55.4	91.9	1310	94017	0.61	34.6	94177	345.11	1.74	89.54	0.57	263.56	0.94	95.41	0.59	254.12	0.91	66.46	0.53	29.59	0.77	118.03	0.92	1400.62	0.86	94059
93964	1	52		93979	76.8	173.9	25.4	94019	74.1	1.45	72.7	5.28	94019		3.05	18.2	1.15	5.67	202	26.1	22.4				79.7	1080	94019	0.41	23.5	94178																			94060
93965	2	30	2	93980	58	173.8	19.2	94021	119	1.45	118	8.04	94021	2.15	1.47		0.5	2.36	197	6.85	10.5	0.9	0.5	18.4	48.4	821	94021	1.38	78.4	94181	628.53	2.9	144.18	0.68	332.42	1.03	127.72	0.69	343.78	1.07	113.44	0.8	52.37	1.07	238.87	1.21	2146.05	1.12	94061
93966	1	0		93981	66.3	157.3	26.8	94024	51.4	1.45	50	2.76	94024	6.24	4.66	17.4		13.1	124	20.5	28.2	0.9	0.5	49.8	34.9	727	94024	1.9	108	94182	391.97	1.85	136.08	0.69	334.45	1.08	133.37	0.71	331.17	1.08	100.81	0.76	60.3	1.06	253.41	1.14	1903.95	1	94064
93967	1	1		93982	60.1	171.4	20.5	94026					94026	5.13	3.62	14.7	0.84	10.3	81.3	29.1	10.1			24.5	58.9	1520	94026	1.36	77.2	94183	517.39	2.12	352.03	1.16	780.94	1.52	352.03	1.16	849.25	1.69	245.66	1.31	71.1	1.3	454.24	1.57	3886.42	1.41	94065
93968	1	57		93983	67.2	143.6	32.6	94027	86.8	1.45	85.4	5.48	94027	0.87	1.34	3.47	0.5	3.7	237	7.34	15.2	0.9	0.5	24.9	49.1	1150	94027	0.3	17.2	94184																			94067
93969	2	33	2	93984	81.9	160.7	31.7	94028	64.7	1.45	63.3	4.63	94028		4.69		1.79	13.7	71.7	40.1	8.92	0.9	0.5	21.9	57		94028	1.86	106	94186			147.2	0.71	409.55	1.09	148.12	0.72	408.92	1.12	78.33	0.75	46.71	0.93	224.5	1.14			94068
93970	1	33		93985	58	146.9	26.9	94029	77.4	1.45	76	6.12	94029	3.59	3.12	22.5	1.04	4.77	481	48.7	25.7	2.52	0.5	52.5	64	1460	94029	0.55	31.2	94187	347.74	1.59	97.96	0.57	234.02	0.88	103.09	0.6	249.16	0.89							1352.32	0.83	94069
93971	1	40		93986	21.3	117.9	15.3	94030					94030	5.33	4.81	15.2	0.78	8.57	170	23	27.6		0.5	47.7	75.2	804	94030	1.15	65.3	94189																			94071
93972	1	35		93987	113.4	170	39.2	94031	76.7	1.45	75.3	4.59	94031	0.5	1.43	1.99		1.58	77	12	8.95			20.4	46	713	94031	0.93	53	94190	534.15	2.05	206.66	0.86	445.25	1.13	204.6	0.85	415.4	1.12	124.71	0.79	51.43	0.84	212.54	1.07	2366.35	1.08	94073
93973	2	14		93988	49	163.6	18.3	94032	28.1	1.45	26.7	1.85	94032	2	3.23	9.7	0.5	7.42	174	11.5	30	0.9	0.5	47.1	21.1	877	94032	0.41	23.2	94192																			94074
93974	1	59		93989	56.8	163.1	21.4	94033	47.5	1.45	46.1	1.89	94033	8.75	1.97	24.2	1.03	6.84	113	27.6	23.8	5.4	1.93	44.5	92	1840	94033	2.38	135	94193	572.08	2.57	209.83	0.71	479.72	1.23	209.83	0.71	497.24	1.26							2499.92	1.11	94078
93975	2	54		93990	93.6	158.4	37.3	94034					94034	10.1		12.4			109	17.6	8.85	0.9	0.5	17.4	37.2	1140	94034	0.55	31.3	94194	292.72	1.42	51.92	0.45	166.42	0.69	56.45	0.48	164.23	0.7	39.56	0.54	17.91	0.66	95.54	0.78	942.42	0.74	94080
93976	2	0		93991	66.1	157	26.8	94035	55.8	1.45	54.4	3.44	94035	1.17	1.91		0.5	4.82	128	11.9	11	0.9	0.5	21.9	42.3	652	94035	1.15	65.3	94195	336.03	1.65	75.7	0.61	246.25	0.96	81.1	0.65	248.57	0.96	68.26	0.66	36.14	0.82	160.88	1.04	1344.12	0.93	94081
93977	2	66		93992	41.2	153.5	17.5	94036	45.6	1.45	44.2	1.99	94036	0.5		5.81			190	14.9	13.8	0.9	0.5	24.5	40.8	716	94036	0.7	39.5	94197	374.93	1.6	104.19	0.6	268.46	0.91	104.21	0.61	300.59	0.98	57.28	0.6	28.95	0.8	142.12	0.98	1505.04	0.9	94082
93978	1	57		93993	19.1	101	18.7	94037	81.8	1.45	80.4	7.92	94037	6.6	2.16	7.2	0.5	24.4	148	20.6	10.2	1.85	0.5	17.4	43.3	1170	94037	0.7	40	94200	452.3	2.28	163.15	0.75	413.53	1.18	165.19	0.74	419.64	1.18	108.02	0.83	46.41	1.07	209.28	1.23	2135.4	1.1	94084
93979	1	16		93994	5			94038	64.1	1.45	62.7	2.76	94038	3.94	5.17	17.7	0.96	25.5	148	29	15.3	0.9		30.3	66	1380	94038	0.65	37.1	94206	541.09	2.05	173.97	0.79	467.66	1.24	192.56	0.86	488.11	1.28	154.22	0.82	46.98	0.9	238.07	1.27	2489.65	1.13	94086
93980	2	29	2	93995	52.7	161.5	20.2	94039	105	1.45	104	6.16	94039	13.2	3.64	41.3	1.75	14.9	71.8	19	16.5	0.9	0.5	32.3	70.8	1090	94039	0.85	48.3	94208	710.66	2.99	183.13	0.73	449.53	1.25	183.13	0.73	455.87	1.26	151.25	1.08	56	1.18	232.66	1.16	2651.14	1.23	94087
93981	2	52		93996	20.1	102.7	19.1	94040	59.9	1.45	58.5	3.28	94040	0.5	2.93	1.49	0.5	2.81	161	13.4	29.1	0.9	0.5	50.3	38.3	917	94040	0.25	14	94211																			94089
93982	2	57		93997	44.8	159.7	17.6	94041					94041	9.86	8.49	41.4	2.95	41	136	45.3	23.4	0.9	0.5	41.3	41.9	1150	94041	1.98	112	94214	473.51	2.27	129.81	0.71	334.5	1.11	135.09	0.71	331.18	1.09	104.75	0.81	40.16	1.02	199.81	1.2	1884.19	1.08	94090
93983	2	75		93998	51.5	159.1	20.3	94042	110	1.45	109	7.12	94042	2.38	11.6	11.2	0.5	11.2	78.7	35.9		2.29	0.5		58	988	94042	0.9	51.1	94217	531.2	2.06	200.86	0.79	518.27	1.33	212.55	0.83	488.97	1.3	128.61	0.82	51.16	1.11	377.61	1.52	2686.49	1.19	94092
93984	2	32	2	93999	69.2	166.7	24.9	94043	58.1	1.45	56.7	8.34	94043	4.58	1.46	11.9	0.5	8.33	61.1	27.9	13.4	0.9	0.5	29.9	60.4	635	94043	0.79	44.9	94219	523.83	2.4	115.54	0.73	356.46	1.12	123.73	0.75	347.48	1.09	96.08	0.82	50.52	1.03	253.19	1.27	2029.74	1.14	94093
93985	2	61		94001	51.6	158.6	20.5	94044	106	1.45	105	6.45	94044	1.07	1.07	27.9	1.46	2.76	115	8.91	9.99	0.9	0.5	17.2	51.8	581	94044	0.42	23.8	94220	364.77	1.82	121.96	0.64	330.45	0.99	125.71	0.64	328.62	1.01	86.19	0.66	32.62	0.78	173.52	0.98	1707.57	0.93	94094
93986	2	7		94002	100	156.5	40.8	94045	94.4	1.45	93	5.32	94045	2.94	1.79	12.8	0.71	16.2	186	24.6	16.5	0.9	0.5	28.1	64.4	1630	94045	0.91	51.9	94221	572.19	2.56	136.86	0.71	315.24	1.03	146.04	0.73	324.52	1.09	104.98	0.81	60.29	1.24	209.82	1.3	2005.38	1.12	94095
93987	1	35		94003	64.1	158.2	25.6	94046	64.1	1.45	62.7	5.07	94046	9.4	2.28	25.3	1.61	19.2	332	25.4	12	3.15	1.01	27	45.3	1690	94046	0.86	48.5	94223	531.64	2.34	147.73	0.7	390.71	1.17	149.47	0.71	389.35	1.15	130.01	0.87	57.98	1.09	218.76	1.22	2191.18	1.11	94096
93988	2	32	2	94004	76.3	159.2	30.1	94047	82	1.45	80.6	2.88	94047	4.18	4.1	24.8	1.14	32.7	205	20	21.1	0.9	1.41	35	30.5	1550	94047	0.84	47.9	94224																			94097
93989	2	39	2	94005	36.2	129.8	21.5	94048	91.8	1.45	90.4	5.01	94048	10.8	5.72	40.5	2.5	18.9	185	16.2	18.6	0.9	0.5	39.9	46	908	94048	1.91	108	94225	341.32	1.41	64.83	0.55	193.15	0.84	66.89	0.57	200.99	0.85	45.41	0.54	15.88	0.58	84.59	0.79	1084.74	0.83	94098
93990	2	64		94006	52.9	165.4	19.3	94049	81.1	30.9	50.2	3.98	94049	2.19	1.77	10.8		5.02	360	9.53	23.7	0.9	0.5	44.4	42.6	1320	94049	0.71	40.2	94230	499.65	2.19	186.82	0.89	476.34	1.28	186.48	0.9	479.69	1.32	109.8	0.88	60.27	1.27	331.16	1.4	2497.2	1.23	94099
93991	1	12		94007	62.9	162.3	23.9	94050	53	1.45	51.6	2.79	94050	39.8	2.56	46.5	1.32	6.92	280	21.9	26.6	2.46	0.76	48.3	74.5	1930	94050	0.75	42.3	94234	321.14	1.55	87.3	0.63	225.05	0.87	88.46	0.64	238.77	0.88	50.26	0.6	28.67	0.88	118.48	0.97	1264.04	0.87	94101
93992	2	12		94008	89.5	160.6	34.7	94051	129	1.45	128	11.4	94051	1.94	1.39	40.5	2.04	3.54	31.4	15.2	13.8	1.34	0.5	23.8	71.6	2620	94051	2.5	142	94235	475.65	2.13	136.86	0.71	386.5	1.16	147.6	0.72	401.27	1.17	105.06	0.83	70.28	1.24	326.51	1.4	2210.56	1.12	94105
93993	2	2		94009	48.5	155	20.2	94053	46.9	1.45	45.5	2.67	94053														94053			94238			129.18	0.68	360.84	1.02	141.22	0.71	351.88	1.05	88.72	0.81	61.35	1.1	222.92	1.19			94106
93994	2	0		94010	87.6	183.3	26.1	94054	71.4	1.45	70	7.07	94054	1.11	3.03	2.12	0.5	7.64	253	14.5	11.5			19.3	70.3	732	94054	0.49	27.8	94241	464.19	2.12	126.72	0.69	324.52	1.11	123.96	0.68	329.82	1.12	120.68	0.83	50.11	1.09	197.96	1.22	1884.91	1.05	94108
93995	2	12		94011	23.7	118.7	16.8	94055	68.4	1.45	67	4.15	94055														94055			94245	651.8	2.77	162.12	0.81	446.66	1.28	172.63	0.84	438.59	1.26	124.27	0.87	62.79	1.24	360.03	1.41	2580.54	1.27	94109
93996	1	3		94012	68.4	164.8	25.2	94056	85.9	1.45	84.5	8.47	94056														94056			94246																			94112
93997	2	11		94013	68.1	174.5	22.4	94057	91.7	1.45	90.3	5.3	94057	4.54	1.86	15.8	0.78	8.85		15.6	8.16	0.9	0.87	16.9	24.7	1020	94057	0.49	27.6	94247	493.49	2.14	253.02	0.93	524.23	1.24	253.02	0.93	522.52	1.25	153.06	0.88	51.28	0.98	317.87	1.31	2852.6	1.16	94113
93998	2	24	2	94014	17.9	119	12.6	94058	31.3	1.45	29.9	1.98	94058	1.68	1.19	7.17	0.5	4.91	398	10.4	31.3	1.98	0.5	44.4	34.2	1710	94058	0.34	19.1	94248																			94114
93999	2	23	2	94015	67	159.8	26.2	94059	98	4.38	93.6	5.37	94059														94059			94250	427.3	1.94	200.58	0.71	441.55	1.15	200.58	0.71	456.52	1.18							2351.28	1.04	94116
94000	1	60		94016	65	173.7	21.5	94060	78.7	1.45	77.3	4.13	94060	5	2.22	12.2	0.5	11.7	189	31.8	19	1.72	0.5	34.6	53.2	1210	94060	1.05	59.6	94251	470.32	2.34	168.54	0.8	388.6	1.18	183.94	0.83	400.06	1.2	131.63	0.88	52.81	1.08	266.9	1.31	2232.14	1.15	94117
94001	2	18		94017	92.5	170.5	31.8	94061	71.6	1.45	70.2	3.69	94061	4.09	2.73	16.6	0.5	17.6	137	10.8	12.6	3.72	0.5	26.1	33.6	852	94061	0.75	42.5	94252	503.22	2.15	227.96	0.85	471.08	1.28	227.96	0.85	509.47	1.25	159.71	0.92	46.88	1.06	296.22	1.38	2704.38	1.16	94118
94002	2	27	1	94019	70.3	163.2	26.4	94064	69.4	16.8	52.6	5.96	94064	0.87	2.2	3.92	0.5	5.7	120	13	10.3			18.1	47	751	94064	0.49	27.8	94254	355.26	1.58			196.17	0.89	62.32	0.55	197.37	0.87	43.12	0.57	22.21	0.79	101.52	0.98			94119
94003	2	75		94020	14.4	92.6	16.8	94065	82.9	1.45	81.5	4.37	94065	1.03	4.64	7.36	0.7	4.6	322	35.8	16.5			31.1	58.8	1220	94065	0.23	13.3	94255																			94121
94004	2	25	2	94021	88	159.8	34.5	94067	71.4	1.45	70	3.24	94067	3.51	7.11	24.9	1.19	28.4	171	54.4	38.6	0.9	0.5	65.6	43.2	1370	94067	0.98	55.8	94256	269.81	1.32	59.95	0.52	195.3	0.82	64.9	0.54	179.27	0.78	40.27	0.5	23.48	0.68	108.77	0.81	1021.26	0.77	94122
94005	1	7		94022	10.8			94068	65.9	37.2	28.7	1.66	94068	2.03	2.67	8.08	0.5	2.84	165	10.9	2.84	0.9	0.5	6.9	71.6	992	94068	0.2	11.4	94257	265.82	1.31	70.3	0.5	225.25	0.84	75.68	0.54	231.94	0.87	43.09	0.49	25.01	0.67	121.21	0.83	1145.08	0.78	94124
94006	1	13		94024	34.3	138.5	17.9	94069	55.8	1.45	54.4	3.81	94069	3.17	3.23	13.5	0.81	6.3	337	18	25.7	0.9	0.5	48.7	60.5	1610	94069	0.14	7.84	94258	518.8	2.27	249.3	0.96	568.01	1.31	268.51	1.02	580.12	1.33	198.75	1.02	76.06	1.25	340.91	1.47	3020.17	1.26	94125
94007	1	79		94025	16.2	103.9	15	94070	36.3	1.45	34.9	2.14	94070	15.5	4.32	98.5	5.39	27.3	80.7	25	18.2	1.98	0.81	39.9	40.2	1270	94070	1.52	86.3	94259	441.75	2.04	131.58	0.66	333.98	0.92	148.23	0.65	343.68	0.98	108.35	0.74	41.22	0.87	150.54	1.06	1830.56	0.94	94126
94008	2	46		94026	56.6	148.7	25.6	94071	106	94	12.1	1.69	94071														94071			94260	518.8	2.29	125.48	0.65	284.53	1.03	125.48	0.65	315.75	1.07	108.27	0.8	40.82	0.99	156.62	1.12	1845.59	1.04	94127
94009	2	11		94027	77.9	165.9	28.3	94073	57.8	2.66	55.1	2.24	94073	2.57	2.73	6.75	0.5	10	190	18.1	19.5	0.9	0.5	37.8	55.5	1220	94073	0.79	45	94262	510.36	2.08	195.51	0.81			188.33	0.8			89.13	0.67	55.26	0.92	291.85	1.17			94128
94010	1	71		94028	60.8	166.8	21.9	94074	46.9	1.45	45.5	1.96	94074	0.76	1.79	6.33	0.5	4.56	237	11.1	16.8	0.9	0.5	28	29.9	836	94074	0.16	8.91	94263	399.91	1.54	171.6	0.78	433	1.09	197.08	0.83	426.02	1.08	117.52	0.83	55.54	0.92	292.31	1.14	2272.38	1.02	94130
94011	2	7		94029	68.9	166.2	24.9	94075	15.8	1.45	14.4	1.16	94075	1.43	3	10.1	0.5	7.15	170	11.6	15.5	1.64	0.5	27.5	34.9	1040	94075	1.38	78.4	94266																			94131
94012	2	25	2	94030	108.1	193.9	28.8	94078	77.9	2.81	75.1	2.99	94078	3.04	2.13	10.6	0.5	8.36	135	6.46	26.4	3.44	0.5	50	46.1	864	94078	0.52	29.5	94268	532.47	1.95	163.01	0.72	456.45	1.25	181.57	0.79	460.28	1.22	103.08	0.75	56.72	1.06	286.25	1.3	2375.3	1.13	94132
94013	1	56		94031	78.2	173.9	25.9	94080	94.8	1.45	93.4	5.86	94080	2.56	1.41	15.2	0.77	3.43	118	12.3	25.2	0.9	0.5	47.6	54.8	822	94080	1	56.8	94269	264.02	1.2	72.64	0.52	286.68	0.89	67.38	0.51	275.33	0.89	61.34	0.61	25.43	0.72	104.35	0.94	1266.26	0.79	94133
94014	2	6		94032	48.7	140.6	24.6	94081	74.6	1.45	73.2	5.67	94081	14.7	4.36	60.7	2.96	22.3	83.2	21.7	35.7	1.98	0.5	62.7	66	1910	94081	1.35	76.7	94270	415.38	1.85	153.08	0.83	395.21	1.25	151.34	0.83	379.93	1.19	114.83	0.82	56	0.97	218.25	1.18	2066.38	1.09	94134
94015	2	30	2	94033	74.4	159.7	29.2	94082	73.2	1.45	71.8	5.09	94082	7.22	4.86	48.7	1.6	8.94	82.3	25	19.8	2.32	0.78	38.8	68.5	1510	94082	0.74	42.2	94271	520.94	2.19	185.33	0.73	403.44	1.08	185.33	0.73	425.69	1.17	150.61	0.84	67.07	1.02	213.27	1.12	2375.3	1.06	94135
94016	1	70		94034	66.5	144.5	31.8	94083	50.9	1.45	49.5	3.39	94083	0.87	3.51	8.06	0.5	13.2	66.6	17.9	16.2	1.5	0.5	30.9	24.8	839	94083	1.42	80.6	94272	532.98	2.18	243.22	0.92	596.82	1.31	238.66	0.92	627.78	1.35	144.65	0.94	74.89	1.19	461	1.46	3139.9	1.26	94137
94017	1	54		94035	78.3	160.6	30.4	94084	74.8	1.45	73.4	4.33	94084	7.73	7.4	69.5	2.71	30.5	190		29.6	4.09	0.5	57.2	96.2	1330	94084	1.28	72.7	94274	626.48	2.74	116.53	0.54	343.77	0.92	127.78	0.54	337.26	0.9	92.83	0.59	40.15	0.76	158.21	0.98	1990.57	0.95	94138
94018	2	4		94036	43.1	145.8	20.3	94086	50.1	1.45	48.7	3.21	94086														94086			94275	498.67	2.06			563.1	1.16	202.14	0.76	570.16	1.17	148.99	0.88	67.73	1.06	362.19	1.31			94139
94019	2	64		94037	74.3	167.7	26.4	94087	61.7	1.45	60.3	2.69	94087	0.95	1.65	5.08	0.5	3.75	182	8.49	15.9	0.9	0.5	27.9	66.3	675	94087	0.97	55	94277																			94140
94020	1	3		94038	80	162.5	30.3	94089	51.5	1.45	50.1	2.18	94089	1.9	3.24	13.1	0.5	11.1	177	10.1	30.7	0.9	0.5	50	30.3	675	94089	1.01	57.3	94279	424.37	1.64	149.25	0.73	414.18	1.23	157.8	0.76	400.61	1.24	104.23	0.74	51.49	0.98	245.1	1.22	2091.06	1.05	94141
94021	2	38	2	94039	84.4	169	29.6	94090	93.8	10.8	83	6.92	94090	1.82	9.32	8.37	0.5	9.12	120	21.2	21.4	0.9	0.5	33.1	42.1	906	94090	0.98	55.9	94280	289.45	1.32	66.3	0.53	211.45	0.81	71.27	0.54	213.18	0.85	35.05	0.51	15.5	0.61	75.11	0.87	1056.09	0.8	94144
94022	2	1		94040	92.4	169.6	32.1	94091	77.5	1.45	76.1	4.38	94091	8.13	5.23	40.2	1.61	27	39.3	25.8	34.9	0.9	0.5	60.9	32.9	902	94091	1.28	72.7	94281	540.05	2.58	193.07	0.69	456.3	1.13	193.07	0.69	467.31	1.15	145.17	0.9	59.28	1.34	230.84	1.11	2496.27	1.07	94145
94023	1	4		94041	62.8	167.2	22.5	94092					94092	5.24	3.08	14.5	0.76	14	141	29.4	16.7	2.91	0.81	29.5	67.4	1380	94092	0.68	38.8	94282			165.05	0.7	456.42	1.24	172.11	0.72	446.86	1.19	81.43	0.67	49.6	1.03	244.5	1.19			94148
94024	1	10		94042	75	178.7	23.5	94093					94093	2.06	1.92	4.8	0.5	14.5	108	16.1	17.3	0.9	0.5	28.7	68.6	1190	94093	0.67	38.2	94284																			94149
94025	2	5		94043	62.2	167.5	22.2	94094	25.3	1.45	23.9	2.49	94094	1.21		10.1	0.5		205		25.8			45.7	32.8	760	94094	1.27	72.1	94285	454.16	2.06	244.67	0.98	576.58	1.33	244.67	0.98	594.25	1.39							2906.19	1.19	94150
94026	2	80		94044	54	157.5	21.8	94095					94095	0.84	0.94	6.5	0.5	2.02	245	10.7	9.28	0.9	0.5	17.8	59.3	1010	94095	0.24	13.6	94287																			94151
94027	1	20		94045	74.2	168.5	26.1	94096					94096														94096			94290	602.17	2.49	152.01	0.7	356.04	1.14	156.96	0.72	356.55	1.17	108.13	0.9	60.64	1.16	264.96	1.23	2204.92	1.14	94152
94028	2	39	2	94046	82.9	170	28.7	94097	54.3	1.45	52.9	2.68	94097	0.85	1.23	11.8	0.79	3.26	147	9.8	9.78	1.55	0.5	17.3	66.9	1850	94097	1.11	63	94291	619.68	2.8	131.63	0.7	303.25	1.06	144.17	0.72	311.56	1.08	95.41	0.84	50.48	1.23	204.03	1.23	1990.45	1.16	94154
94029	2	46		94047	93.7	162.3	35.6	94098	61.4	28.8	32.6	2.18	94098	1.86	3.06	9.37	0.5	5.95	274	16.5	39.9	1.38	0.5	71.6	38	1130	94098	1.05	59.6	94292	415.28	1.81	121.74	0.62	321.49	1	112.08	0.61	339.96	1.03	79.65	0.66	43.73	0.96	201.92	1	1761.16	0.95	94155
94030	1	45		94048	63.3	171	21.6	94099					94099														94099			94294	429.11	1.91	111.71	0.64	320.17	1.05	117.23	0.67	322.38	1.08	107.09	0.79	37.47	0.99	193.56	1.22	1801.35	1.03	94156
94031	1	67		94049	121.2	143.7	58.7	94101	61	1.45	59.6	3.54	94101	7.52	1.46	28.6	1.71	2.86	61.6	13.7	4.3	0.9	0.5	10	62.2	1460	94101	1.32	74.9	94295	415.31	1.96	158.31	0.7	367	1.05	157.65	0.67	382.39	1.15	89.48	0.71	38.33	0.85	202.82	1.21	1925.63	1.01	94157
94032	1	10		94050	80.1	171.2	27.3	94103	44.5	1.45	43.1	1.95	94103														94103			94299	291.89	1.39	115.68	0.63	391.3	1.11	116.16	0.63	360.62	1.08	82.18	0.65	41.85	0.89	227.17	1.33	1738.8	0.95	94158
94033	2	55		94051	70.1	155.3	29.1	94104					94104	1.05	2.54	10.7	0.5	16.2	266	14.4	21.3	7.84	2.12	35.6	30.8	1230	94104	2.2	125	94302																			94159
94034	2	54		94052	15.6	104.2	14.4	94105	86.1	1.45	84.7	4.68	94105	2.05	2.1	3.57	0.5	4	154	13	25.7	0.9		43.3	63.4	955	94105	0.14	7.78	94304	498.29	1.95	153.09	0.71	382.68	1.12	162.29	0.72	375.72	1.09	112.25	0.84	56.67	1.09	225.64	1.12	2131.38	1.03	94160
94035	2	12		94053	91.9	156.6	37.5	94106	59.9	1.45	58.5	3.34	94106	6.92	5.46	20.5			99.4	26.8	29.5	0.9	0.5	52	45.6	754	94106	0.59	33.4	94305	475.99	2.31	126.5	0.68	337.12	1.21	135.4	0.73	326.8	1.2	101.93	0.74	40.4	0.98	199.85	1.27	1881.64	1.12	94161
94036	2	12		94054	90.6	172.5	30.4	94107	51.4	1.45	50	2.6	94107	2.04	1.79	9.48	0.5	8.03	194	7.72	39.1	2.19	0.5	60.2	45.3	696	94107	1.52	86.3	94306	465.16	2.06	154.71	0.77	394.98	1.17	168.18	0.75	416.2	1.21	100.31	0.77	77.34	1.11	280.71	1.15	2214.13	1.1	94162
94037	1	59		94055	56.5	165.2	20.7	94108					94108	4.31	3.76	12.5	0.5	20.8	103	25.9	16.6	0.9	0.5	31.6	46.7	1080	94108	0.31	17.5	94307																			94163
94038	2	59		94056	28.1	135.9	15.2	94109	67.4	1.45	66	3.77	94109	2.72	1.28	16.2	0.79	3.97	61.6	11.6	28	2.82	0.5	52.1	66	530	94109	1.32	74.9	94308	275.55	1.31	71.96	0.57	210.97	0.88	72.17	0.59	208.63	0.88	47.48	0.56	31.71	0.82	137.17	0.97	1144.47	0.82	94164
94039	1	60		94057	84	161.5	32.2	94112	53.9	1.45	52.5	1.79	94112		5.96	37		14.1	119	25.6	30.6	0.9	0.5	55.5	53.7	1210	94112	1.09	61.9	94309																			94166
94040	1	28		94058	112.4	158.4	44.8	94113	55.5	1.45	54.1	2.11	94113	5.22	2.79	13.7	0.5	9.38	214	24.7	36.9	8.9	2.92	63.6	43.4	2140	94113	1.17	66.4	94311																			94167
94041	2	60		94059	65.8	145.4	31.1	94114	56.7	1.45	55.3	4.92	94114														94114			94312	424.79	1.82	145.32	0.7	356.27	1.03	148.9	0.76	354.07	1.05	102.1	0.71	53.61	1.05	264.04	1.15	2017.09	1	94168
94042	1	26		94060	126.6	175.8	41	94116					94116	9.37	4.13	32.8	2.25	10.1	137	25.1	28.4	0.9	0.5	53.1	116	2160	94116	1.62	92	94313																			94169
94043	1	64		94061	78.3	154.2	32.9	94117	74	1.45	72.6	6.17	94117	2.31	1.43	6.98	0.5	6.13		10.4	24.1	0.9	0.5	42.1	57.2	1160	94117	0.47	26.7	94314	498.67	1.94	185.85	0.79	396.72	1.08	196.58	0.79	403.15	1.12	97.88	0.7	51.02	0.87	184.8	1.03	2147.03	1.03	94173
94044	2	34	2	94062	25.9	124.3	16.8	94118	39.9	1.45	38.5	1.76	94118	15.7	4.44	109	4.96	25.4	51.2	18.5	21.6	1.95	0.5	52.4	44.9	1510	94118	1.26	71.5	94317	274.52	1.32	54.38	0.45	161.77	0.72	53.18	0.48	170.97	0.73	37.14	0.51	19.16	0.6	88.09	0.68	923.76	0.72	94174
94045	1	62		94063	14	88.1	18	94119	52.6	1.45	51.2	4.15	94119	2.09	1.94	12.4	0.5	9.22	253	16.9	21.6	2.55	0.96	39.5	44.2	1140	94119	0.87	49.4	94319	566.21	2.4	205.66	0.82	483.06	1.32	220.46	0.85	427.93	1.18	110.36	0.72	41.92	0.89	232.45	1.22	2452.76	1.15	94175
94046	1	46		94064	124.6	176	40.2	94121	93.4	1.45	92	9.6	94121	1.43	1.91	5.54	0.5	4.24	167	9.3	6	0.9	0.5	13.2	38	758	94121	0.14	7.72	94320	515.58	2.31	218.49	0.89	566.13	1.4	236.06	0.94			135.88	0.99	66.77	1.29	395.67	1.45			94176
94047	2	45		94065	62.7	151.4	27.4	94122	46.1	1.45	44.7	3.04	94122	4.81	4.4	8.73	0.5	11.8	82.9	20.1	23	3.02	0.5	45.5	56.2	1080	94122	1.3	73.8	94322																			94177
94048	1	80		94066	12			94124	72.2	1.45	70.8	6.58	94124	7.46	2.45	17.4	0.82	7.76	128	20.2	14.3	3.55	1.15	25.9	69	1400	94124	1.01	57.3	94324	373.77	1.83	134.17	0.64	324.21	0.97	137.8	0.63	306.88	0.95	99.59	0.72	45.14	0.94	160.39	1.15	1711.18	0.92	94178
94049	2	66		94067	98.6	166	35.8	94125	131	14.9	116	8.1	94125	3.54	2.3	36.6	1.5	29.9	157		6.72		0.5	13.5	51.7	615	94125	0.73	41.6	94326	492.55	2.11	226.02	0.94	535.65	1.33	236.76	0.87	501.69	1.28	173.5	1.02	73.94	1.29	301.56	1.48	2758.2	1.21	94179
94050	2	55		94068	93.3	181.8	28.2	94126	61.9	2.16	59.7	2.73	94126	0.5	1.82	1.97	0.5	3.19	243	12.8	7.54	0.9	0.5	13.2	44.2	912	94126	0.89	50.3	94328	480.22	2	104.22	0.62	288.17	1.02	111.52	0.68	302.66	1.06	86.59	0.73	50.71	1.02	183.14	1.13	1727.69	1.02	94181
94051	2	80		94069	105.5	183.5	31.3	94127	112	1.45	111	10.3	94127	3.97	2.65	30.4	1.18	9.31	182	15.7	19.7	0.9	0.5	36.7	34.9	1040	94127	0.35	19.9	94330	330.09	1.7	133.5	0.72	311.71	1.01	133.44	0.7	314.66	1.01							1777.49	0.98	94182
94052	1	4		94070	26	128.8	15.7	94128	74	4.32	69.7	3.89	94128	1.87	4.68	4.93	0.5	11.3	281	30.3		2.37	0.5		62.1	2480	94128	0.78	44	94337	552.12	2.21	237.26	0.83	462.16	1.19	237.26	0.83	486.94	1.21	183.27	1.06	70.91	1.24	229.86	1.21	2676.56	1.14	94183
94053	2	62		94071	76	169.2	26.5	94129					94129	3.02	8.09	20.7	1	17.3	156		29.1	9.94		55.5	31.7	828	94129	1.58	89.7	94339	525.04	2.19	140.98	0.65	348.59	1.01	156.1	0.68	351.28	1	115.79	0.79	53.47	1.01	187.02	1.09	2035.09	0.99	94186
94054	1	50		94072	6.6			94130	72.2	1.45	70.8	6.08	94130	2.1	2.72	13.6	0.82	9.93	314	22.7	22.8	3.68	0.5	40.6	34.7	1010	94130	0.54	30.5	94340																			94187
94055	1	80		94073	97.2	166.8	34.9	94131	76.2	31.1	45.1	3.82	94131	2.81	1.43	8.86	0.5	4.17	329	8.23	18.7	2.22	0.5	36.4	62.9	1370	94131	0.43	24.6	94341	478.13	2.02	220.18	0.85	555.17	1.27	243.74	0.91	565.68	1.29	144.31	0.87	62.63	1.02	310.74	1.36	2799.21	1.17	94189
94056	1	8		94074	61.9	173.2	20.6	94132	18.2	1.45	16.8	1.16	94132														94132			94342	308.45	1.52	133.02	0.67	304.47	0.9	132.29	0.63	317.74	0.93							1657.23	0.86	94190
94057	2	62		94075	41.7	135.9	22.6	94133	48.6	1.45	47.2	3.03	94133	3.12	3.61	21.4	1.24	9.65	156	9.78	19.6	1.32	0.5	38.6	45	980	94133	0.24	13.6	94344			42.8	0.42	138.56	0.67	40.46	0.45	151.71	0.68	34.69	0.51	15.41	0.54	70.84	0.67			94192
94058	2	61		94076	15.5	90.5	18.9	94134	61.7	1.45	60.3	4.14	94134	8.09	1.38	25.8	1.48	4.72	135	10.7	27.1	0.9	0.5	48.4	39.2	1000	94134	1.09	61.9	94349	322.32	1.57	157.65	0.8	427.03	1.25	163.75	0.82	420.58	1.23	94.72	0.76	50.74	1	277.37	1.3	2076.41	1.09	94193
94059	2	54		94078	78.9	173.4	26.2	94135	65.6	15.5	50.1	2.91	94135	11.7		50.6	2.2	12.2	107	26.4	16.2	0.9	0.5	31.3	34.3	1080	94135	0.86	48.6	94350	402.66	1.86	195.25	0.81	530.43	1.33	220.73	0.84	521.78	1.29	150.05	0.96	68.03	1.23	327.45	1.45	2554.21	1.17	94195
94060	1	59		94079	5.4			94136	68.5	2.61	65.9	3.5	94136														94136			94351	448.67	1.88	175.66	0.79	481.82	1.23	200.71	0.84	460.53	1.14	108.58	0.75	58.85	1.15	365.27	1.36	2481.84	1.11	94198
94061	2	36	2	94080	59.4	163.2	22.3	94137	16.8	1.45	15.4	1.16	94137	8.91	2.38	25.8	1.35	5.91	95.6	31.2	29.1	0.9		55.8	40	1040	94137	1.26	71.5	94353	364.5	1.77	84.13	0.58	254.99	0.9	93.32	0.61	273.28	0.93	86.73	0.64	42.64	0.86	172.22	1.03	1481.06	0.9	94199
94062	1	5		94081	63.3	160.1	24.7	94138	108	2.31	106	4.68	94138	3.64	2.24	9.86	0.73	4.54	164	34.8	5.83	0.9	0.98	11.8	81.4	1010	94138	0.98	55.8	94354																			94200
94063	1	2		94082	55.7	158.1	22.3	94139					94139	2.7	0.72	4.1	0.5	1.41	297	4.4	15.1	0.9	0.5	25.8	46.6		94139	0.23	13.2	94356	499.37	2.26	276.59	0.85	610.16	1.23	274.52	0.84	672.41	1.41	129.64	0.79	59.23	1.04	272.28	1.1	3005.84	1.14	94201
94064	1	17		94083	22.4	118.7	15.9	94140	106	13.6	91.9	9.74	94140	0.75	3	2.51	0.5	11.1	267	12.8	15.6	0.9	0.5	31.5	39.9	975	94140	1.36	77.2	94357	319.21	1.49	53.66	0.44	177.69	0.69	51.17	0.45	169.16	0.65	42.99	0.52	25.68	0.63	103.75	0.73	1014.68	0.73	94202
94065	2	69		94084	64.3	148.8	29	94141	42.5	1.45	41.1	2.53	94141	3.91	2.56	17.8	1.04	8.86	149	21.6	37.6	0.9	0.5	69	40.3	1000	94141	0.62	35	94359	411.87	1.84	175.83	0.8	395.69	1.13	184.84	0.79	398.79	1.13	139.77	0.81	55.83	1	212.91	1.13	2154.15	1.02	94205
94066	2	1		94086	63.8	159	25.2	94144					94144	1.07	1.9	3.68	0.5	3.78	92.5	8.87	27.1	0.9	0.5	38.9	40.8	614	94144	0.15	8.23	94360	529.43	2.41	230.27	0.88	580.53	1.32	242.5	0.88	589.19	1.35							3083.48	1.26	94206
94067	1	44		94087	83.4	185.2	24.3	94145	98.4	3.73	94.7	10.6	94145	2.2	4.08	11	0.5	21.6	107	8.43	9.59	0.9	0.5	16.6	37.2	731	94145	0.76	43.2	94361	565.99	2.57	133.35	0.69	326.77	1.06	136.87	0.71	349.84	1.08	105.52	0.71	42.56	0.94	198.16	1.19	2016.41	1.08	94207
94068	1	69		94088	14.4			94148					94148	4.44	4.46	74.7	2.04	11.4	177	8.01	24.6	1.92	0.5	40.1	47.7	1030	94148	0.96	54.3	94364	468.4	2.19	160.12	0.72	416.37	1.18	184.24	0.76	427.99	1.25	128.05	0.87	54.68	1.1	279.4	1.23	2282.47	1.11	94208
94069	1	61		94089	57.3	149.6	25.6	94149	62.1	1.45	60.7	4.59	94149	5.3	1.8	6.04	0.5	5.43	95.4	14.5	22.9	0.9	0.5	37.1	49.8	745	94149	0.48	27.4	94365	480.59	2.03	169.85	0.8	435.91	1.22	183.91	0.83	441.33	1.24	93.36	0.84	55.25	1.12	279.67	1.28	2295.8	1.16	94210
94070	2	8		94090	77.2	153	33	94150	42.5	1.45	41.1	1.16	94150	1.03	1.02	3.6	0.5	2.38	221	12.7	7.27	0.9	0.5	15.4	75.5	1050	94150	0.18	10.3	94366	505.76	2.2	172.97	0.75	508.42	1.22	185.07	0.79	501.73	1.22	135.86	0.82	58.01	1.18	335.84	1.4	2600.28	1.14	94211
94071	1	33		94091	40.7	147.4	18.7	94151	40.6	1.45	39.2	2.76	94151	3.48	2	8.56		4.19	108	16.4	14.1	0.9	0.5	26.4	38.8	591	94151	1.1	62.5	94367	269.3	1.46	50.62	0.41	153.63	0.65	51.62	0.41	155.02	0.68	30.61	0.47	20.45	0.61	69.39	0.71	854.45	0.69	94212
94072	1	0		94092	79.3	171.1	27.1	94152	70.7	1.45	69.3	6.64	94152	7.7	3.68	57	2.97	8.18	78.2	56.4	15.2	0.9	0.5	34.9	55.7	1970	94152	2.03	115	94368	386.56	1.93			325.3	1.1	115.38	0.67	320.32	1.11	76.23	0.61	34.08	0.92	176.66	1.14			94214
94073	1	69		94093	123	189.1	34.4	94153	23.8	1.45	22.4	1.78	94153	2.32	3.28	9.71	0.71	9.64	104	18.5	26.3	2.75	0.95		34	1060	94153	2.02	115	94371	283.73	1.3	68.15	0.49	239.25	0.8	70.53	0.53	230.22	0.79	50.76	0.56	11.59	0.66	77.45	0.89	1134.17	0.77	94216
94074	1	29		94094	132.7	170	45.9	94154	55.6	1.45	54.2	3.09	94154	3.33	1.86	14.3	1.03	4.94	168	12.6	5.89	0.9	0.5	13.8	48	1770	94154	0.18	9.99	94374	407.62	1.83	114.67	0.65	310.11	1.02	124.19	0.66	319.97	1.02	105.16	0.64	37.09	0.85	145.96	1.05	1729.91	0.94	94217
94075	1	9		94095	66.7	151.7	29	94155	85.9	1.45	84.5	7.81	94155	2.85	1.26	7.54	0.5	5.71	216	22.8	9.4	0.9	0.5	19.4	59.1	817	94155	0.34	19.5	94375	496.93	2.32	137.44	0.7	330.06	1.13	143.88	0.74	335.66	1.17	105.35	0.85	48.5	1	183.34	1.08	1891.34	1.1	94219
94076	1	2		94096	80	173	26.7	94156	75.3	1.45	73.9	6.9	94156			9.5	0.5		284		19.2	0.9	0.5	32.3	50.4	1290	94156	0.35	19.9	94377																			94220
94077	2	79		94097	91.5	160.1	35.7	94157	51.1	1.45	49.7	3.53	94157	7.5	9.27	58.9	3.71	54	268	53	43.1	0.9	0.5	68.7	46.1	1840	94157	1.09	61.9	94378	304.25	1.4	80.71	0.61	281.44	0.97	93.79	0.66	281.94	0.97	58.59	0.66	41.78	0.84	161.72	0.91	1388.76	0.9	94221
94078	2	19		94098	80.8	163.2	30.3	94158	73	1.45	71.6	3.15	94158	1.96	2.28	5.98	0.5	5.68	179	13.4	30.2	0.9	0.5	54	45.1	1200	94158	0.36	20.5	94379			117.88	0.67	318.38	1.07	127.76	0.67	321.99	1.11	108.36	0.72	37.58	0.84	205.75	1.33			94223
94079	2	0		94099	83.1	155.2	34.5	94159					94159	1.57	2.35	6.49	0.5	10	141	8.67		0.9	0.5	21.3	25.2	734	94159	0.72	41	94382	474.12	2.19	119.19	0.68	336.24	1.04	121.69	0.69	318.94	1.03	119.98	0.79	60.25	1.15	202.03	1.07	1871.08	1.03	94224
94080	2	79		94100	6.9			94160					94160	4.11	3.31	14.5	0.78	6.05	139	28.8	25.8	0.9	0.5	48.5	46.2	1240	94160	2.16	123	94385	741.8	2.95	150.8	0.68	378.3	1.15	145.72	0.71	358.35	1.09	130.48	0.84	65.7	1.13	249.65	1.24	2374.17	1.17	94225
94081	1	80		94101	74.2	158	29.7	94161	119	1.45	118	7.66	94161														94161			94387	661.18	3.11			587	1.41			583.6	1.39									94227
94082	2	69		94103	27.2	132.6	15.5	94162	78.6	1.45	77.2	3.23	94162	18.3	10.4	51.3	2.45		117	46.7	25.3	0.9	0.5	41.6	49.2	1330	94162	0.75	42.5	94388	709.97	3.1	220.23	0.76	500.99	1.2	228.44	0.79	507.01	1.18	138.7	0.91	73.66	1.39	330.81	1.34	2954.83	1.22	94229
94083	1	7		94104	28.9	123.9	18.8	94163	71.1	1.45	69.7	2.4	94163	1.09	2.33	4.97	0.5	3.48	178	13	25.2	0.9	0.5	41.9	63.5	943	94163	0.85	48	94392	636.87	2.47	273.93	0.93	637.66	1.37	281.47	0.97	644.45	1.41	128.61	0.86	61.78	0.97	311.93	1.24	3192.83	1.28	94230
94084	2	61		94105	74	162.7	28	94164	22.6	1.45	21.2	1.16	94164	2.67	2.75	17.2	0.76	6.72	109	19.1	21.8	0.9	0.5	49.8	40.1	890	94164	1.19	67.6	94393	369.35	1.69	177.14	0.83	402.11	1.16	179.69	0.82	403.79	1.19	101.86	0.74	45.6	0.91	270.77	1.36	2111.42	1.06	94232
94085	2	80		94106	74.7	180.3	23	94165	53.3	1.45	51.9	2.66	94165	2.16	5.26	10.8	0.5	14.8	141	16.7	26.4	0.9	0.5	50.1	26.6	737	94165	1.01	57.3	94394																			94233
94086	2	80		94107	42.3	140.6	21.4	94166	38.5	1.45	37.1	2.74	94166	7.56	4.03	30.8	1.14	19.4	124	13.1	47.4	3.72	0.5	94.2	47.8	1170	94166	0.68	38.7	94395	522.23	2.11			476.3	1.33	199.12	0.94	517.3	1.36	133.94	0.89	62.91	1.15	302.03	1.44			94235
94087	1	19		94108	71.9	165	26.4	94167	83.8	1.45	82.4	5.55	94167	2.71	3.4	19.7	0.87	11.1	137	7.18	19.6	9.15	3.7	36.7	51.6	1530	94167	1.87	106	94396																			94237
94088	2	1		94109	62.4	159.2	24.6	94168	38.2	1.45	36.8	2.6	94168	4.36	1.66	11		4.65	135	7.7	28.1	2.47	0.78	50.5	54.6	1080	94168	1.15	65.3	94398			173.25	0.71	422.23	1.13	185.85	0.73	436.25	1.14	103.97	0.82	58.36	1.12	235.27	1.27			94238
94089	2	12		94110	13.4	93.9	15.2	94169	52.2	19.3	32.9	1.64	94169	4.45	3.3	10.9	0.5	10.4	210	28.7	14.6	1.35	0.5	22.8	60.2	1200	94169	0.61	34.4	94401	533.58	2.36	192.37	0.84	390.07	1.13	196.69	0.87	393.27	1.15	127.39	0.88	57.55	1.01	212.98	1.25	2254.02	1.13	94241
94090	2	16		94111	12.3	85.7	16.7	94171	52.4	8.84	43.6	1.94	94171	2.09	6.13	27.9		10.8	218	22	21.8	1.78	0.5	41.4	39.9	701	94171	1.46	82.9	94402	338.66	1.54	100.1	0.62	291.95	0.96	107.36	0.65	286.43	0.93	76.05	0.62	33.14	0.83	163.23	1.02	1541.91	0.89	94242
94091	1	11		94112	74	162.5	28	94173	43	1.45	41.6	1.16	94173	2.52	2.6	13.3	0.77	9	169	17.1	25.8	0.9	0.5	46.9	36.1	724	94173	0.96	54.5	94405	615.18	2.8	154.29	0.77	398.34	1.19	150.43	0.73	387.39	1.17	127.83	0.84	52.63	1.08	288.48	1.53	2374.57	1.2	94243
94092	1	52		94113	59.2	159	23.4	94174	68.3	1.45	66.9	4.55	94174	8.49	7.12	42			90.3	41.6		0.9	0.5	35.2	58.8	1260	94174	1.43	81.2	94406																			94245
94093	1	36		94114	60.8	187.9	17.2	94175	22.3	1.45	20.9	1.16	94175						237		3.38	0.9	0.5	6.7	62	1050	94175	0.2	11.5	94409	542.73	2.27	193.3	0.78	427.33	1.12	203.17	0.82	425.01	1.12	98.23	0.74	58.93	1.05	277.82	1.08	2384.56	1.09	94246
94094	2	15		94115	10.2			94176	54	1.45	52.6	3.25	94176	5.11	2.26	13.5	0.5	8.19		9.42	21.6	0.9	0.5	38.5	48.9	900	94176	0.96	54.5	94411	377.29	1.6	123.94	0.65	408.08	1.02	139.35	0.66	420.72	1.06	83.51	0.63	47.7	0.89	236.64	1.07	1979.15	0.95	94247
94095	2	78		94116	70.2	167.4	25.1	94177					94177	2.73	2.12	7.39	0.5	7.05	205	13.2	13.7	0.9	0.5	21.3	35.8	837	94177	1.74	98.8	94413	379.71	1.64	173.3	0.81	464.21	1.2	208.31	0.87	452.99	1.19	102.11	0.79	54.77	1.03	298.67	1.33	2298.52	1.1	94248
94096	1	80		94117	204.4	165.3	74.8	94178	65	1.45	63.6	2.9	94178														94178			94414	633.1	2.7	256.24	0.86	519.63	1.19	256.24	0.86	518.08	1.2	161.08	0.98	61.56	1.11	262.91	1.18	2887.94	1.18	94249
94097	2	62		94118	71.7	163.7	26.8	94179	61.6	1.45	60.2	4.13	94179	0.8	2.46	21.8	0.94	6.14	437	21.2	18.2	1.88	0.98	39.5	81.1	1490	94179	0.58	32.9	94415	411.75	1.75	191.82	0.8	467.02	1.17	205.9	0.83	452.09	1.17	102.89	0.75	54.5	0.95	234.84	1.05	2284.85	1.04	94250
94098	2	23	2	94119	70.8	173.5	23.5	94180	49.9	4	45.9	3.17	94180	2.99	3.39	13.5	0.5	10.6	122	10.8	12.2	1.59	0.5	23.9	28.6	767	94180	1.21	68.7	94416	528.03	2.23	199.06	0.8	449.71	1.07	203.86	0.77	441.27	1.11	150.1	0.86	63.88	1.04	271.08	1.33	2528.46	1.07	94251
94099	2	20	2	94121	63.3	160.6	24.5	94181					94181	2.82	2.49	17.7	1.03	18.2	334	18.2	16.7	0.9	0.5	32.4	31	1230	94181	0.37	21.2	94419																			94252
94100	2	0		94122	72.8	168.5	25.6	94182	72.1	3.77	68.3	3.59	94182	2.06		14.4	0.92		77.8		12.8			20.1	51.3	1270	94182	1.95	111	94423																			94253
94101	2	64		94124	83.1	173	27.8	94183	71.3	1.45	69.9	3.79	94183	1.61	1.85	3.88	0.5	3.37	308	18.6	15.7	0.9	0.5	30.9	63.4	1170	94183	0.31	17.8	94427	524.52	2.58	154.49	0.63	353.73	0.97	154.49	0.63	355.98	1	132.48	0.87	34.31	0.95	183.87	1.2	2090.76	1.01	94255
94102	1	72		94125	88.7	165.9	32.2	94184	69.4	1.45	68	3.8	94184	1.53	2.58	10.4	0.81	9.84	121	12.3	19.5	2.48	0.83	34.4	31.2	789	94184	1.19	67.6	94430	559.04	2.6	223.77	0.77	456.32	1.12	223.77	0.77	527.94	1.22	182.18	1.16	55.79	1.13	294.82	1.38	2830.54	1.17	94258
94103	1	7		94126	80.7	155	33.6	94186	58.8	1.45	57.4	3.72	94186	0.81	3.62	7.57	0.5	11.3	127	12.8	41.4	2.87	0.5	62.6	41.8	798	94186	1.01	57.3	94431	526.79	2.45	242.96	0.95	484.41	1.29			495.07	1.27	223.42	0.9	75.97	1.28	369.3	1.18			94259
94104	2	7		94127	65.7	160.4	25.5	94187	69.1	5.68	63.4	2.96	94187	5.33	5.16	38.1	1.44	52.8	187	24.9	33.9	0.9	0.5	53.5	44.5		94187	1.15	65.3	94433	618.5	2.72	277.43	1.07	667.55	1.47	281.96	1.07	686.35	1.5	212.63	1.1	84.75	1.45	464.97	1.87	3593.04	1.42	94260
94105	2	46		94128	124.1	180	38.3	94189	45	1.45	43.6	3.06	94189			6.36			160	12.9	13.9	0.9	0.5	21	22.6	690	94189	0.89	50.7	94434	478.6	2.25	144.27	0.65	355.72	1.06	157.47	0.72	362.76	1.13	98.17	0.85	58.28	1.12	247.59	1.23	2057.54	1.07	94261
94106	1	19		94129	28.7	123.4	18.8	94190	21.4	1.45	20	1.96	94190	2.71	2.5	19.4	0.88	13.4	70.4	32.1	10.8	0.9	0.5	20.6	45.8	744	94190	0.75	42.8	94436			235.68	0.88	548.92	1.29	235.54	0.94	565.91	1.31	132.22	0.86	48.51	1.16	308.17	1.43			94262
94107	2	11		94130	70.9	163.7	26.5	94192	27.9	1.45	26.5	1.16	94192	0.5	1.07	1.89	0.5	1.77	371	8.53	19.5	0.9	0.5	34	49.1	1160	94192	0.07	3.8	94441																			94263
94108	1	64		94131	129	169.1	45.1	94193	25.9	1.45	24.5	1.7	94193	2.06	3.01	10.9	0.86	22.4	199	12.1	14.8	0.9	0.5	25.9	30.6	701	94193	0.56	32	94443	422.84	2.07	174.5	0.82	381.96	1.15	180.91	0.84	362.56	1.1	111.53	0.79	39.21	0.85	201.64	1.17	2041.74	1.06	94265
94109	2	13		94132	65.5	174.5	21.5	94194	74.1	1.45	72.7	5.1	94194	8.74	5.35	29	1.46	14.2	172	18	34.4	1.88	0.5	64.8	31.5	1320	94194	1.48	84	94445	418.46	1.87	199.17	0.79	472.52	1.18	209.72	0.82	467.29	1.22	147.36	0.85	62.44	1.01	228.19	1.19	2370.09	1.08	94266
94110	1	3		94133	75.1	177.1	23.9	94195	71	1.45	69.6	3.42	94195	14.9	2.39	21.6	0.79	4.43	104	13	29.8	2.28	0.5	52	44	995	94195	2.55	145	94446	442.63	2.05	145.62	0.73	352.07	1.05	154.19	0.73	341.3	1.01	118.75	0.85	48.61	1.04	200.77	1.16	1966.64	1.01	94267
94111	2	2		94134	70.1	156.2	28.7	94197	39.4	2.1	37.3	2.25	94197	3.11	1.68	9.27	0.5	6.74	205	24.6	20.9	2.23	0.72	37	37.1	729	94197	1.44	81.8	94447	375.78	1.58	114.69	0.63	382.08	1.01	107.31	0.63	371.28	1.01	55.43	0.59	27.38	0.8	205.21	1.05	1753.52	0.94	94268
94112	1	28		94135	69.3	163.2	26	94198	68.7	1.45	67.3	5.27	94198	3.75	4.38	36.1	2.27	39.4	154	32.6	15.2	1.36	0.5	28.9	51.2	1590	94198	1.4	79.5	94448	353.09	1.8	192.95	0.76					448.16	1.17									94270
94113	2	60		94136	31.4	140.4	15.9	94199	70.6	3.29	67.3	3.24	94199	1.26	2.57	18.4	1.06	3.51	238	114	2.36	0.9	0.5	14.6	108	1610	94199	1.56	88.6	94450	472.38	2.18	241.58	0.89	549.19	1.24	236.61	0.88	537.79	1.22	184.47	0.92	57.91	1.11	347.17	1.46	2850.13	1.16	94271
94114	1	20		94137	57.5	153.3	24.5	94200	88.6	1.45	87.2	5.13	94200		2.23	10.7	0.5	4.71	216	15.9	15.4	0.9	0.5	30.9	29.7	708	94200	1.29	73.2	94453	412.84	1.93	150.25	0.73	425.68	1.13	158.75	0.75	430.7	1.17							2153.29	1.04	94272
94115	1	1		94138	58.8	152.9	25.2	94201	59.1	1.45	57.7	6.58	94201	3.84	3.47	27.5	1.43	8.82	127	23.1	42.5	1.62	0.5	76.6	60.8	2080	94201	1.76	99.9	94455	262.28	1.33	85.46	0.68	233.17	0.94	92.5	0.74	217.55	0.92	55.7	0.69	26.67	0.7	127.18	0.9	1198.7	0.88	94273
94116	2	60		94139	85.4	163.3	32	94202	48.9	1.45	47.5	1.73	94202	4.11	1.86	10.3	0.5	4.77	331	11.8		2.07	0.5	34.6	35.8	1400	94202	0.5	28.3	94456	412.65	1.87	160.41	0.77	441.79	1.29	175.39	0.8	432.56	1.23	123.6	0.79	48.66	0.96	332.07	1.26	2284.17	1.1	94274
94117	2	57		94140	97.6	169.4	34	94205	27	3.66	23.3	1.67	94205		1.86	24.5	1.29	6.55	124	16.8	9.46	0.9	0.83	17.5	65.2	1920	94205	1.27	72.1	94457	412.18	1.8	146.24	0.68	335.25	0.95	149.62	0.68	364.62	1.01	128.68	0.73	58.05	0.97	208.19	1.14	1958.89	0.95	94275
94118	2	50		94141	77.6	178.2	24.4	94206	72.2	1.45	70.8	3.5	94206	31.4	6.69	79.7	4.44	21	44	102	28.8	2.32	0.83	57	81.7	2960	94206	1.44	81.8	94458																			94276
94119	1	57		94142	17.7	113.9	13.6	94207	80.5	1.45	79.1	2.01	94207	1	5.5	10.3	0.5	9.41	295	23.7	15.9	1.62	0.5	25.5	43.7	942	94207	0.43	24.5	94459	510.14	2.49			411.74	1.19			418.95	1.15									94277
94120	2	11		94143	17.2	103.5	16.1	94208	47	1.45	45.6	2.06	94208	3.7	1.93	10.6	0.5	8.59	128	8.23	9.9			21	37.1	1100	94208	1.04	59.1	94461	543.74	2.44	149.68	0.73	423.27	1.22	159.46	0.75	447.5	1.27	97.98	0.91	55.18	1.32	345.91	1.54	2382.02	1.22	94278
94121	2	12		94144	122.6	173.5	40.7	94210	31.2	1.45	29.8	1.16	94210	125	7.67	195	10.7	11.2	127	24.3	25.1			50.9	59.5	1140	94210	0.98	55.6	94462	336.44	1.59	89.21	0.62	294.15	1.02	101.45	0.63	287.01	1.01	85.89	0.75	34.03	0.86	161.83	1.16	1511.75	0.94	94279
94122	1	33		94145	77.8	157.4	31.4	94211	85.6	5.01	80.6	3.8	94211	2.89	1.78	42.6	2.29	3.81	69.2	18.3	11.9	0.9	0.5		39.6	1090	94211	1.23	69.8	94463	631.41	2.49	223.36	0.9	492.25	1.27	236.45	1	484.8	1.25	138.72	0.82	41.03	1.01	290.32	1.39	2743.86	1.23	94281
94123	2	50		94146	14.4	88.9	18.2	94212					94212	3.99	3.79	37.7	2.11	46.1	91.6	17.5	8.64	1.63	0.5	15.4	45.1	1020	94212	1.64	93.1	94465	588.99	2.35	290.55	0.94	594.35	1.37	288.86	0.95	625.86	1.39	145.43	0.84	74.71	1.07	389.07	1.39	3217.89	1.25	94282
94124	1	55		94148	44.7	165.3	16.4	94214	41.4	1.45	40	2.36	94214	0.78	2.39	4.68	0.5	4.96	116	11.7	13.7	0.9	1.06	21	52.3	560	94214	0.32	17.9	94467	527.87	2.02	120.58	0.66	375.09	1.15	132.36	0.7	383.69	1.15	106.58	0.83	54.98	1.03	226.71	1.19	2062.56	1.1	94283
94125	1	13		94149	88.3	167.3	31.5	94216	79.5	1.45	78.1	5.43	94216	0.5	1.25	8.57	0.5	1.47	41.5	13.2	23.7	2.03	0.89	40.2	80.5	2090	94216	1.88	107	94469	523.45	2.35	172.68	0.7	402.9	1.11	172.68	0.7	411.81	1.18	136.75	0.86	39.14	1.15	265.05	1.19	2322.46	1.08	94284
94126	2	62		94150	90.2	162.5	34.2	94217	45.6	1.45	44.2	2.64	94217	1.31	1.64	4.27	0.5	5.73	171	9.73	22.2	0.9	0.5	36.2	32.6	940	94217	0.95	53.7	94471	562.35	2.52	164.28	0.77	383.97	1.13	161.37	0.78	384.66	1.17	131.56	0.91	65.44	1.14	238.44	1.45	2262.33	1.17	94285
94127	2	34	2	94151	83.7	173.1	27.9	94219	51.8	1.45	50.4	3.61	94219	2.42	3.58	7.07	0.5	7.1	90.2	17.5	17.6			31.5	62.1	1080	94219	1.56	88.6	94474	517.21	2.29	201.52	0.82	521.54	1.33	224.16	0.85	495.18	1.29	170.31	1.07	72.55	1.16	302.22	1.3	2676.7	1.22	94286
94128	1	35		94152	55.1	160.8	21.3	94220	36.5	1.45	35.1	1.16	94220	3.86	2.18	22.9	1.06	5.34	226	15.5	10.6			28.4	39.9	861	94220	0.82	46.5	94475																			94287
94129	1	7		94153	33.1	151.1	14.5	94221	74	3.14	70.9	5.35	94221	2.13	3.83	24.6	1.32	10.9	147	20.1	47.9	3.73	0.5	96.3	33.6	945	94221	1.12	63.6	94476																			94290
94130	2	27	2	94154	49.6	145.7	23.4	94223	111	1.45	110	7.91	94223	11	4.62	17		11	219	32.7	23.9			56.5	57.4	1940	94223	1.01	57.3	94477	543.59	2.46	104.26	0.64	268.88	0.96	105.41	0.63	273.8	0.99	63.24	0.65	47.21	0.97	144.5	0.98	1628.21	1.05	94291
94131	2	39	2	94155	120.5	178	38	94224	47.7	1.45	46.3	2.61	94224		2.55	12.4	0.5	4.56	131		44.9	3.13	1.08	73.6	59.3	1120	94224	0.55	31.1	94478	521.81	2.08	143.79	0.74	369.8	1.1	164.84	0.77	392.5	1.16	79.01	0.74	42.75	0.97	212.83	1.32	2044.65	1.1	94292
94132	1	14		94156	65.6	150.9	28.8	94225	46.1	1.45	44.7	2.65	94225	2.89	8.77	11.9	0.5	17.4	54.8	22.9	21.9	1.59	0.5	38.3	43.4	1770	94225	1.26	71.5	94481	647.53	2.86	163.66	0.71	379.34	1.12	164.84	0.73	386.73	1.14	116.66	0.88	57.31	1.21	235.74	1.39	2322.8	1.16	94293
94133	1	28		94157	40.4	148.4	18.3	94227	47.1	1.45	45.7	2.63	94227	3.01	2.16	13.1	0.9	14.1	255	9.66	7.96	0.9	0.5	15.8	57.8	919	94227	1.18	67	94482			151.56	0.76	361.37	1.11	156.54	0.79	363.29	1.13	75.52	0.77	41.89	0.95	215.97	1.16			94294
94134	2	61		94158	94.6	161.8	36.1	94229					94229	1.89	2	12.5	0.81	3.65	278	22.5	17			34.3	46.9	1140	94229	0.41	23.3	94486			191.42	0.75	490.83	1.19			524.04	1.3									94295
94135	2	37	2	94159	52.9	151	23.2	94230	20.2	1.45	18.8	1.16	94230		2.59	4.6		4.71	63.3	12	19.9	2.22	0.98	36.3	42.7	682	94230	1.1	62.5	94487	525.65	2.43	219.7	0.85	604.67	1.4	207.08	0.83	614.22	1.39	133.41	0.92	78.52	1.27	393.91	1.49	3004.33	1.26	94298
94136	1	10		94160	72.1	176.7	23.1	94232	61.1	1.45	59.7	3.03	94232	2.52	2.05	10.8	0.5	6.72	153	14.4	11.3	1.7	0.5	23.2	54	1080	94232	1	56.7	94488	463.79	2.29	159.91	0.79	407.51	1.21	160.63	0.77	407.74	1.22	114.11	0.84	43.73	1.02	205.21	1.17	2124.46	1.12	94299
94137	2	49		94161	68.7	177.3	21.9	94233	95.2	1.45	93.8	7.93	94233	6.64	3.94	32.7	1.39	24.2	68.4	43.6	24.2	0.9	0.5	48.2	49.6	1110	94233	0.77	43.8	94491																			94300
94138	2	72		94162	59.2	156.9	24	94234	70.8	1.45	69.4	4.48	94234	1.16	2.14	9.69		5.63	117	11.1		2.56	0.78		33.8	712	94234	0.84	47.9	94494	334.36	1.56	69.72	0.54	198.7	0.78	71.06	0.52	195.65	0.78	47.18	0.55	31.62	0.81	132.45	0.81	1159.88	0.81	94301
94139	2	49		94163	77.3	177.4	24.6	94235	70.4	1.45	69	3.51	94235	5.51	3.12	16.2	0.5	25	69.7	12.3	18	0.9	0.5	30	67.8	866	94235	1.62	92	94497	564.16	2.54	193.22	0.82	444.79	1.2	201.1	0.82	454.11	1.26							2376.46	1.16	94302
94140	1	17		94164	53.1	159.4	20.9	94237					94237	2.23	1.42	12.6	0.5	6.54	57		11.7	0.9		20.5	70.6	950	94237	0.8	45.2	94498	312.12	1.5	124.45	0.64	361.48	1.03	119.44	0.64	381.68	1.08	88.4	0.75	44.5	0.96	234.91	1.26	1770.65	0.96	94303
94141	1	71		94165	34.7	142.1	17.2	94238	137	1.45	136	8.28	94238	0.5	3.14	7.49		12.4	119	12.1	16.3	0.9	0.5	26.7	35.7	854	94238	1.16	65.9	94501	396.88	1.94	153.67	0.72	409.19	1.09	164.31	0.73	401.6	1.05	114.2	0.72	35.26	0.86	182.3	1.19	1997.27	1	94304
94142	1	5		94166	96.1	174.5	31.6	94241	62.8	1.45	61.4	5.29	94241	3.29	3.06	13.8	0.5	3.42	224	20	16.8	0.9	0.5	29.5	56	1300	94241	1.31	74.4	94502	388.15	1.84	135.3	0.68	333.09	1.15	130.92	0.67	355.2	1.17	116.3	0.83	40.15	0.99	227.84	1.18	1887.95	1.04	94305
94143	1	3		94167	49.7	168.7	17.5	94242	42.2	1.45	40.8	1.16	94242	0.5	2	3.19	0.5	2.56	107	19.4	14.3			29.8	60.5	940	94242	0.2	11.6	94503	578.1	2.48	175.91	0.74	386.31	1.01	182.35	0.71	416.44	1.04	88.37	0.76	63.51	1.01	221.83	1.1	2237.08	1.07	94306
94144	1	18		94168	80.8	157.8	32.4	94243	143	1.45	142	14.7	94243	3.58	1.38	16.7	0.96	2.49		6.81	9.85	0.9	0.5	21.1	76.5	1030	94243	0.96	54.6	94504	565.7	2.24	272.6	0.87			272.21	0.89			115.51	0.89	60.64	1.12	345.9	1.42			94309
94145	2	15		94169	75.2	170.4	25.9	94245	67.8	1.45	66.4	4.6	94245	5.58		16.4	1.17	7.22	60.4	22.3	10.8	0.9	0.5	19.7	38.9	824	94245	1.68	95.4	94507	371.35	2.06	189.57	0.7	441.26	1.11	189.57	0.7	437.37	1.11	132.12	0.78	50.8	0.98	226.69	0.96	2234.15	0.97	94311
94146	2	2		94170	15.4	97.9	16.1	94246	70.9	1.45	69.5	4.4	94246														94246			94508			116.57	0.64	316.9	1.02	129.28	0.65	335.36	1.06	89.22	0.75	40.03	1.01	195.34	1.11			94312
94147	1	80		94171	38.9	139.8	19.9	94247					94247		1.63	3.5		3.62	235	11.1	18.9	0.9	0.5	31.4	40.6	718	94247	0.63	35.7	94509	358.03	1.8	140.11	0.69	372.75	1.09	152.05	0.72	390.63	1.18							1855.87	0.97	94313
94148	2	18		94172	15.1	94.5	16.9	94248	41.3	1.45	39.9	1.67	94248		6.01		0.75	13.8	170	38	11	1.63	0.5	21.9	61.8		94248	1.49	84.6	94510	646.41	2.95									129.02	0.85	52.17	1	203.01	1.25	2313.36	1.18	94314
94149	1	14		94173	78.7	153.1	33.6	94249	36.9	1.45	35.5	1.98	94249	5.2	2.58	31.4	1.75	9.51	186	11.3	30.3	0.9	0.5	60	73.8	1100	94249	1.41	80.1	94512	561.04	2.71	133.79	0.69	325.6	1.07	145.39	0.73	334.63	1.12	106.24	0.78	50.01	0.97	230.69	1.19	2039.28	1.11	94319
94150	1	68		94174	57.2	148.8	25.8	94250	27.8	1.45	26.4	1.16	94250	3.69	2.11	9.88	0.5	5.9	303	19.1	24.8	2.12	0.5	43.4	38.6	878	94250	1.77	101	94514	262.62	1.26	42.98	0.47	159.6	0.77	47	0.49	157.12	0.75	35.69	0.48	18.92	0.64	91.13	0.77	891.86	0.74	94320
94151	1	23		94175	75.9	170.4	26.1	94251	55.8	1.45	54.4	3.45	94251	1.35	3.27	10.4	0.5	6.83	283	12.7	40	4.23	0.5	71.6	60	1000	94251	0.16	8.86	94515	523.05	2.53	120.81	0.59	305.26	1.03	120.81	0.59	307.53	1.05							1803.09	1.02	94321
94152	2	64		94176	72.9	162.1	27.7	94252	80	1.45	78.6	4.63	94252														94252			94516	546.86	2.24	138.59	0.67	362.66	1.07	138.89	0.68	362.9	1.07	75.33	0.69	37.97	0.89	198.24	1.04	2008.38	1.05	94322
94153	1	10		94177	54.9	145.7	25.9	94253	50.5	1.45	49.1	3.09	94253	2.62	0.82	8.14	0.5	2.98	31.2	12.8		3.48	0.5	12.5	42.1	1340	94253	1.01	57.3	94517	485.56	1.97	191.13	0.75	466.83	1.2	197.3	0.78	436.13	1.18	130.77	0.77	52.24	1.04	343.63	1.33	2481.33	1.1	94323
94154	2	80		94178	128.6	172	43.5	94254	31.5	8.18	23.3	1.16	94254	1.38	3.76	14	0.5	33.8	178	19.5	22.4	0.9	0.5	37	40	972	94254	1.8	102	94519	503.05	2.2	230.09	0.82	640.73	1.38	240.91	0.84	603.98	1.3	160.84	0.99	71.52	1.09	332.14	1.38	2969.78	1.21	94324
94155	1	56		94179	137.5	166.3	49.7	94255	70.4	1.45	69	5.23	94255	8.53	3.63	21.5	1.08	31.7	270	24.4	19.6	1.64	0.5	33.6	74.8	2370	94255	1.75	99.4	94526																			94325
94156	2	63		94180	48.6	133.4	27.3	94256	114	1.45	113	9.92	94256														94256			94527																			94326
94157	2	60		94181	77.7	156.4	31.8	94257	54.6	1.45	53.2	3.06	94257	2.09	1.32	17.7		3.59	91.2	14	16.3	0.9	0.5	32.6	32.8	625	94257	1.72	97.7	94528	506.37	2.15	197.13	0.82	505.31	1.35			494.5	1.35									94327
94158	1	66		94182	58	158.2	23.2	94258	76.7	1.45	75.3	4.34	94258	6.35	4.78	16.3	0.86	16.2	99.2	18.6	13	0.9	0.5	27.3	85.8	1300	94258	2.04	116	94529																			94328
94159	2	13		94183	154.1	186.1	44.5	94259	98.6	59	39.6	2	94259	10.4	4.2	59.1	3.85	16.8	122	97.7	16.4	1.5	0.5	33.7	67.4	1660	94259	1.52	86.3	94530	582.76	2.75	174.21	0.82	470.58	1.37	189.63	0.83	472.06	1.38	111.58	0.92	61.11	1.16	320.65	1.48	2564	1.31	94330
94160	2	22	2	94184	26.9	133.8	15	94260	25	1.45	23.6	1.67	94260	0.97	1.93	5.67	0.5	5.44	124	23.6	5.87	0.9	0.5	11.7	40.3	1060	94260	0.38	21.7	94531	436.5	1.98	118.23	0.66	317.5	1.01	125.22	0.67	313.02	1.01	113.36	0.86	45.8	0.93	201.6	1.33	1818.37	1	94335
94161	1	53		94185	17.8	99.4	18	94261	93.4	1.45	92	6.56	94261	2.28	0.9	6.87	0.5	2.89	149	11.3	9.2	0.9	0.5	16.3	50.5	952	94261	0.33	18.8	94532	681.63	2.88	138.23	0.7	341.8	1.13	145.36	0.73	348.09	1.15	112.02	0.9	48.77	1.03	209.17	1.26	2201.15	1.19	94336
94162	1	64		94186	52	167	18.6	94262	81.7	1.45	80.3	4.11	94262	2.71	2.41	16.9	0.9	7.95	119	17.5	18.1	0.9	0.5	27	29.3	660	94262	0.99	56.1	94536	302.25	1.46	114.27	0.74	328.9	1.1	109.37	0.69	348.03	1.11							1654.33	0.99	94337
94163	1	35		94187	62	144.7	29.6	94263	73	1.45	71.6	4.73	94263	0.5	1.7	5.02	0.5	2.52	102	8.13	34.1	3.9	0.5	60.3	39.4	660	94263	0.26	14.5	94537	323.98	1.47	91.29	0.62	297.82	0.98	105.51	0.7	303.85	1.01	55.99	0.62	29.57	0.82	170.51	1.05	1483.05	0.93	94339
94164	2	18		94189	100.6	158.3	40.1	94264	106	1.45	105	9.69	94264	2.32	2.82	14.5	0.79	16.9	42.7	10.2	20.4	2.75	0.5	43.5	28.9	928	94264	1.44	81.8	94538																			94340
94165	2	9		94190	78.9	175.3	25.7	94265	90.8	1.45	89.4	4.51	94265	4.08	1.75	9.77	0.5	2.21	117	13	13.4	0.9	0.5	25.2	70.7	839	94265	0.51	28.8	94539	453.01	2.11									122.32	0.78	51.45	1	238.49	1.1	2129.41	1.01	94341
94166	1	28		94191	14.5	91.8	17.2	94266	42.1	1.45	40.7	1.81	94266	6.32	4.35	17	0.78	10.1	90.3	17.4	14.9	0.9	0.5	26.3	46.9	885	94266	1.06	60.2	94540			103.97	0.69	309.23	1.06	105.34	0.72	309.73	1.08	82.17	0.73	45.92	1.05	193.29	1.3			94342
94167	1	17		94192	99.1	154	41.8	94267	54.8	2.4	52.4	1.93	94267		3.24	69		30.6	131	23.9	10.9	1.73	0.5	19.8	60	2010	94267	1.55	88	94542	541.91	2.24	181.8	0.79	532.99	1.33	202.71	0.84	525.04	1.33	109.1	0.85	58.15	1.05	264.37	1.27	2576.03	1.21	94343
94168	2	66		94193	117.1	168.8	41.1	94268	74.9	1.45	73.5	3.05	94268	0.98	4.9	16.9	0.74	32.3	162	11.3	29			50.1	54	903	94268	0.57	32.1	94543	334.37	1.45	133.35	0.6	317.05	0.96	109.91	0.61	315.61	0.99	72.44	0.62	40.19	0.92	169.81	1.08	1618.31	0.88	94345
94169	1	26		94194	27.4	132.5	15.6	94269	84.4	2.59	81.8	3.11	94269	4.14	5.87	19.7	0.5	36	181	21.8	24.7	2.41		45	24.5	871	94269	1.4	79.5	94544																			94348
94170	1	2		94195	38.6	156.9	15.7	94270	41.7	1.45	40.3	2.04	94270	22.9	5.67	56.4	2.63	38.9	95.3	36.9	21.2	1.32	0.5	45.8	53.2	1290	94270	0.94	53.4	94545	513.61	2.2	199.67	0.8							130.75	0.91	65.95	1.28	443.74	1.68			94349
94171	1	8		94196	5.1			94271	85	1.45	83.6	6.55	94271	0.5	0.71	2.89	0.5	2.57	271	6.87	16.3	0.9	0.5	24.3	59.1	534	94271	0.28	16.1	94546	502.6	2.38	150.95	0.71	437.48	1.19	156.43	0.73	430.05	1.19	129.63	0.95	70.89	1.33	350.43	1.36	2429.97	1.16	94350
94172	2	2		94197	67.2	147.4	30.9	94272	119	1.45	118	5.75	94272	0.5	2.66	5.93	0.5	4.87	114	10.5	20.8	0.9	0.5	38	57.6	867	94272	1.76	99.9	94550			173.17	0.72	435.06	1.23	186.7	0.75	436.91	1.21	120.97	0.93	56.06	1.16	306.9	1.33			94351
94173	2	68		94198	68.7	155.4	28.4	94273	45.1	3.24	41.9	2.4	94273	11.9	4.72	34.6	1.77	22.2	151	53.4	24.9	2.65	0.5	41.9	58.2	1230	94273	1.54	87.4	94552	288.52	1.37	92.37	0.55	270.57	0.87	92.45	0.54	273.49	0.9	61.01	0.53	28.73	0.77	126.69	0.99	1325.94	0.8	94352
94174	2	45		94199	59.7	165.6	21.8	94274	71.4	1.45	70	13.8	94274	4.95	1.84	13.2	0.5	3.91	245	19.1	31.3	0.9	0.5	53.1	69.9	1270	94274	1.1	62.5	94555	507.14	2.15	154.91	0.8	438.69	1.34	165.26	0.81	439.95	1.36	80.83	0.71	37.56	0.88	237.84	1.25	2194.9	1.2	94353
94175	1	77		94200	91.3	155.4	37.8	94275	70	2.32	67.7	3.33	94275	2.01	3.1	10.6	0.5	8.43	148	27.7	23.3	0.9	0.5	34.7	48.2	1140	94275	1.02	57.9	94557							187.13	0.86	477.74	1.29	103.71	0.83	48.41	1.13	218.42	1.31			94356
94176	2	24	2	94201	65.3	166.8	23.5	94276	46.3	1.45	44.9	2.76	94276	5.27	1.95	16	0.71	5.77	105	30.8	1.04	0.9	0.5	3.7	68.8	1780	94276	0.82	46.4	94559	637.22	2.6	204.73	0.84	500.82	1.28	219.19	0.89	516.97	1.33	176.82	1.04	59.5	1.13	336.31	1.56	2887.86	1.27	94359
94177	2	59		94202	132.6	189.9	36.8	94277	38.9	1.45	37.5	1.68	94277	12.5	2.41	32.5	1.68	10.7	175	12.2		0.9	0.5	64.4	52.8	1340	94277	0.93	52.5	94560	579.33	2.5	184.75	0.71	484.93	1.15	184.75	0.71	491.62	1.18	139.95	0.86	54.49	0.98	263.34	1.35	2618.6	1.12	94360
94178	1	34		94203	16.2	96	17.6	94278	73.6	1.45	72.2	4.65	94278		2.34	29.1		16.1	35.1	33.2	7.84	1.77	0.5	17.7	73.6	1420	94278	1.28	72.7	94562	401.04	1.87	183.53	0.8	500.91	1.21	197.11	0.83	526.19	1.2	101.3	0.75	58.65	0.97	247.92	1.09	2354.3	1.08	94361
94179	1	72		94205	87.7	153.5	37.2	94279	83.6	6.38	77.2	5.73	94279	23	3.84	63.1	3.42	17.2	45.2	23	18.9	4.04	1.8	39.6	57.6	1570	94279	1.43	81.2	94563																			94362
94180	2	7		94206	77.9	169.3	27.2	94280	69	2.16	66.8	3.79	94280	1.76	6.74	10.6	0.5	9.82	132	27.2	20.5	2.71	0.84		36.5	989	94280	1.82	103	94565	984.36	3.63	168.33	0.65	381.87	0.97	168.33	0.65	382.98	1	171.93	0.9	92.13	1.35	263.87	1.26	2792.78	1.21	94364
94181	2	36	2	94207	85.6	166.7	30.8	94281	60.3	1.45	58.9	3.78	94281	0.5	1.23		0.5	3.04	234	7.84	26.6	0.9	0.5	52.9	39.9	1550	94281	0.92	52.4	94567																			94365
94182	2	59		94208	118.4	160.4	46	94282					94282		4.79	10.1	0.5	8.75	139	20.5	19.3				46	868	94282	0.5	28.2	94569	560.97	2.68	139.77	0.72	327.05	1.09	139.06	0.72	322.23	1.09	118.8	0.85	59.38	1.18	237.24	1.22	2042.66	1.14	94366
94183	1	49		94209	8.7			94283	53	1.45	51.6	3.03	94283	1.66	2.16	12.5	0.79	5.18	242	50.7	14	0.9	0.5	26.6	48.3	1600	94283	0.88	50	94570	610.64	2.46	200.91	0.84	481.12	1.23	220.06	0.86	467.38	1.27	161.03	0.87	77.93	1.09	282.62	1.35	2737.26	1.2	94368
94184	1	8		94210	75.2	176.1	24.2	94284	39.5	13.3	26.2	1.68	94284	5.76	4.74	20.8	1.6	13	265	32.4	21.2	1.63	0.5	41.3	39.9	1280	94284	0.74	41.7	94572	427.3	1.98	100.78	0.64	303.84	1.03	108.32	0.71	304.64	1.05	68.68	0.72	40.78	0.95	181.59	1.09	1633.47	1.02	94372
94185	1	3		94211	49.4	162.8	18.6	94285	46.8	1.45	45.4	3.05	94285	0.74	3.41	1.86	0.5	9.34	968	22.6	30.4	2.03	0.74	52.3	70.7	3100	94285	0.25	13.9	94574	468.6	2.26	278.44	1			278.44	1			191	1.04	80.18	1.42	443.67	1.76			94373
94186	2	13		94212	48.6	148.5	22	94286	64.6	1.45	63.2	5.13	94286	7.63	3.86	57.6	3.4	23.2	128	22.5	37.3	1.51	0.5	69.2	27.4	1500	94286	1.16	65.9	94576			146.49	0.69	334.07	1.03	149.32	0.71	364.79	1.08									94374
94187	2	54		94214	56.4	159.6	22.1	94287	51	1.45	49.6	2.5	94287	2.48	3.75	9.98		13.6	188	20.8	19.7	1.48	0.5	47.6	49.2		94287	1.05	59.6	94577	438.5	2.13	132.48	0.65	379.34	1.1	150.34	0.68	382.46	1.1	120.07	0.78	53.62	1.02	266.69	1.25	2052.24	1.04	94375
94188	1	64		94215	5.7			94290	46.4	1.45	45	2.88	94290	17.3	4.41	41.6	2.02	28.4	237	28.3	28.9	0.9	0.5	62	45	1340	94290	1.19	67.6	94579	436.39	2.21	235.83	0.87	525.89	1.25	231.26	0.87	528.52	1.22	106.46	0.77	50.88	1.05	230.6	1.31	2514.73	1.14	94376
94189	2	21	3	94216	79.2	162	30.2	94291	155	2.08	153	16.3	94291	9.59	3.41	19.3	0.83	7.26	99.1	15.4	32.2	1.63	0.5	47.4	38.3	1050	94291	0.98	55.9	94584	294.58	1.25	74.32	0.59	219.35	0.81	81.67	0.6	219.13	0.83	47.64	0.55	30.76	0.68	122.5	0.78	1196.2	0.79	94377
94190	1	43		94217	91.3	186.5	26.2	94292					94292	2.32	1.43	10.1	0.5	3.71	178	13	14.9	0.9	0.5	24.8	43.3	907	94292	1.54	87.4	94585	301.57	1.41	49.98	0.42	127.91	0.64	51.49	0.45	135.52	0.64	28.43	0.48	19.79	0.61	94.46	0.69	865.14	0.72	94378
94191	2	2		94218	18.1	113.6	14	94293	127	1.45	126	12.4	94293	1.97	2.84	11	0.5	8.33	115	20.5	29.2	0.9	0.5	50.9	44.8	1140	94293	0.67	37.8	94587	458.75	2.07	92.85	0.56	239.98	0.88	95.45	0.6	276.61	0.96	96.8	0.76	38.91	0.79	164.73	0.93	1569.42	0.95	94379
94192	2	54		94219	55	155.6	22.7	94294	37.4	1.45	36	2.37	94294	2.07	3.18	11.2	0.5	19	129	11.7	8.67	1.81	0.5	17.4	48.8	1220	94294	1.01	57.3	94589	382.84	1.79					254.54	0.96	562.95	1.3	134.26	0.79	61.56	1.07	309.27	1.3	2700.81	1.13	94380
94193	2	58		94220	72.7	165.3	26.6	94295	50.8	5.37	45.4	1.68	94295	2.37	0.79	3.47	0.5	4.07	296	17.4	4.92	0.9	0.5	10.4	38.6	1150	94295	0.22	12.2	94591	383.58	1.8	196.12	0.81	433.68	1.1	208.85	0.82	427.88	1.12	94.78	0.7	43	0.84	214.15	1.23	2185.33	1.02	94381
94194	2	9		94221	56.1	154	23.7	94298	27.3	1.45	25.9	1.87	94298	8.11	2.55	34.6		9.63	151	25.4		0.9	0.5		36.8	927	94298	0.94	53.5	94594			208.23	0.79	443.25	1.19	208.23	0.79	442.85	1.22	134.21	1	60.52	1.36	255.63	1.33			94382
94195	2	16		94222	13.1	90.3	16.1	94299	121	1.45	120	6.86	94299	3.06	1.74	10.3	0.5	8.26	106	10.4	10.3	0.9	0.5	23	35.4	621	94299	1.9	108	94595	409.49	1.81	195.13	0.73			208.06	0.76			137.38	0.83	62.05	1.06	308.32	1.21			94385
94196	2	0		94223	81.8	167	29.3	94300	73.8	2.83	71	3.36	94300	10.9	2.82	28.7	1.63	9.36	214	34.7	17.9	1.32	0.5	37.3	48.1	1090	94300	0.97	55.2	94596	411.05	1.74	176.17	0.74	409.55	1.07	185.5	0.76	404.17	1.08	105.88	0.72	42.46	0.81	217.09	1.09	2138.1	0.96	94386
94197	2	8		94224	110.9	175.4	36	94301					94301	18.4	9.6	66.8	4.38	129	162	42	25.2	1.31	0.5	49.6	41.3	1580	94301	0.9	51.3	94601																			94387
94198	2	63		94225	38.1	142.4	18.8	94302	67.5	1.45	66.1	4.32	94302	2.06	4.32	90.9	4.64	47.4	146	20.2	36.8	1.75	0.5	76.3	23.5	1440	94302	0.75	42.6	94605	422.1	1.92	222.27	0.8	515.65	1.29	239.51	0.84	512.73	1.29	128.97	0.93	46.14	0.86	213.05	1.3	2474.24	1.11	94388
94199	1	69		94226	27.8	130.2	16.4	94303	109	1.45	108	6.24	94303	15.4	2.26	22.6	1.25	3.68	84.2	14	14.8	1.35	0.5	32.6	66.3	883	94303	0.56	32	94606			156	0.69	441.76	1.16	186.3	0.75	446.19	1.15	126.11	0.77	44.27	0.96	206.66	1.12			94390
94200	2	26	2	94227	91.6	168.3	32.3	94304	43.7	1.45	42.3	2.11	94304	11.1	3.05	48.8	2.03	16.9	89.5	33.6	30.7	2.04	0.5	51.6	67	1080	94304	1.61	91.4	94607																			94392
94201	1	77		94228	8.7			94305	45.5	1.45	44.1	2.25	94305	2.65	4.88	14.6	0.89	13.9	206	15.4	28.3	3.51	0.5	50.6	47.5	855	94305	1.05	59.6	94608	545.72	2.15	222.82	0.83	535.58	1.25	244.46	0.86	498.07	1.19	155.31	0.93	81	1.2	368.85	1.37	2836.51	1.17	94393
94202	1	70		94229	93.6	152.3	40.4	94306	82.9	1.45	81.5	5.07	94306	13.6	5.96	53.3	2.53	26.5	97.8		21.6	1.46		46.9	56.7	962	94306	1.53	86.9	94610	357.2	1.64	105.8	0.61	336.98	1.05	118.67	0.63	334.36	1.05	85.03	0.78	44.31	1	177.87	1.08	1682.02	0.97	94394
94203	1	2		94230	59.1	162.9	22.3	94307					94307	2.15	4	12.5	0.7	13.9	255	17.9	20.7	0.9	0.5	41.6	52.5	1190	94307	1.44	81.8	94611	275.49	1.3	88.09	0.57	293.67	1	95.26	0.61	273.88	0.96	79.26	0.64	34.18	0.84	153.03	1.06	1414.91	0.87	94395
94204	1	80		94232	94	184.8	27.5	94308	62.4	2.19	60.2	2.79	94308	14	2.92	55	3.11	19.6	107	16.2	12.4	0.9	0.5	23.8	38.6	888	94308	0.95	53.9	94612	347.38	1.68	76.5	0.59	201.14	0.86	78.65	0.62	221.89	0.89	54.01	0.62	16.88	0.79	90.96	0.85	1194.59	0.88	94396
94205	2	73		94233	76.4	175.9	24.7	94309	48.8	1.45	47.4	1.97	94309														94309			94613	335.21	1.57	82.26	0.57	255.76	0.89	90.38	0.58	260.3	0.88	66.74	0.58	35.87	0.88	150.49	0.97	1387.86	0.86	94398
94206	1	56		94234	42.1	147.6	19.3	94311	70.5	1.45	69.1	3.84	94311	1.7	2.67	4.84	0.5	3.32	144	36.9	17	0.9	0.5	34.8	46.5	1140	94311	0.59	33.7	94615	484.34	2.24	161.7	0.64	397.93	1.08	161.7	0.64	384.64	1.11							2184.07	1.03	94399
94207	1	62		94235	63.2	164	23.5	94312					94312	2.9	2.39	15.6	0.97	4.87	197	10.4	25.7	1.86	0.5	45.4	54.3	830	94312	0.65	37.1	94618	561.26	2.41	262.17	0.95	553.57	1.34	259.01	0.94	582.63	1.36	178.21	1.05	70.88	1.27	378.39	1.62	3079.08	1.29	94401
94208	2	45		94236	36.5	120.4	25.2	94313	59.9	1.45	58.5	3.69	94313														94313			94621	339.55	1.41	40.2	0.41	125.49	0.62	41.03	0.46	128.99	0.63	38.84	0.48	19.26	0.6	82.07	0.63	885.24	0.71	94404
94209	2	0		94237	123	183.7	36.4	94314	88.8	1.45	87.4	7.26	94314	2.68	3.41	30.5	1.12	33.7	98.2	58	5.88	2.12	0.9	14.4	63.4	904	94314	0.97	55.3	94623	444.3	2.22	164.04	0.75	400.89	1.1	176.55	0.76	403.46	1.12	122.13	0.78	63.74	1.05	228.73	1.38	2156.73	1.08	94405
94210	1	80		94238	51.9	160.5	20.1	94317	101	1.45	99.8	4.13	94317	0.5	1.13	29.5	1.22	3.18	47.1	5.05	21.9	3.15	1.42	39.6	47.6	1320	94317	1.66	94.3	94624	443.05	2.04	148.18	0.73	331.44	1.02	156.75	0.74	341.92	1.03	119.56	0.82	47.71	1	185.85	1.14	1927.5	1.01	94406
94211	2	23	2	94241	69.1	151.6	30.1	94319	37.1	1.45	35.7	1.16	94319	7.59	3.36	29.3	1.36	11.1	176	65.7	29	2.75	0.5	65.8	69.4	1950	94319	0.97	55.2	94625	700.09	3.03	240.21	0.93	624.85	1.47	268.64	0.99	651.96	1.49	146.64	1.14	87.33	1.5	430.46	1.46	3401.81	1.44	94407
94212	2	67		94242	76.2	174.6	25	94320	97.3	6.91	90.4	5.82	94320	2.57	3.23	8.55	0.5	5.85	169	24.7	36.3	0.9	0.5	69	40.1	1060	94320	0.97	54.8	94626	495.8	1.97	253.64	0.91	600.96	1.32	258.98	0.95	610.59	1.38	121.54	0.92	72.81	1.27	479.75	1.54	3096.93	1.26	94408
94213	2	3		94243	81.6	170	28.2	94321	52.3	1.45	50.9	3.04	94321	1.2	1.9	3.57	0.5	4.67	179	10.5	6.92	0.9	0.5	16.5	36.1	873	94321	0.46	26.1	94627	634.1	2.65	132.87	1.12	462.37	1.28	211.29	0.85	500.76	1.35							2773.09	1.35	94409
94214	2	19		94245	72.1	164.6	26.6	94322	56.2	1.45	54.8	3.09	94322	2.92	3.49	6.28	0.5	10.3	175	20	27.5	1.52	0.5	47.6	46.5	1010	94322	0.71	40.1	94630	490.1	1.9	290.92	0.95			290.92	0.95			170.74	1.04	77.14	1.34	407.46	1.57			94410
94215	1	0		94246	78.9	166.7	28.4	94323	71.6	1.45	70.2	4.84	94323	3.57	1.23	16	0.5	4.93	68	10.1	26.4	0.9	0.5	55.7	50.6	1010	94323	0.88	49.9	94631																			94411
94216	2	67		94247	135.5	172.1	45.7	94324	64.6	1.45	63.2	2.72	94324	2.27	1.59	11.9	0.5	6.61	104	7.58	19.3	0.9	0.5	33.7	79.8	1370	94324	1.77	101	94636	300.12	1.43	63.04	0.58	197.75	0.91	68.17	0.6	210.6	0.92	49.86	0.59	16.03	0.66	93.88	0.87	1110.88	0.86	94412
94217	1	18		94248	83.9	161.8	32	94325	51.4	1.45	50	3.2	94325	0.97	0.99	6.4	0.5	1.21	274	8.44	12.2	0.9	0.5	22.5	29.6	534	94325	0.22	12.7	94638	653.26	2.79	240.17	0.83	557.37	1.28	259	0.88	569.22	1.31	136.97	0.82	46.25	0.91	266.28	1.37	2965.56	1.21	94413
94218	2	5		94249	90.8	163.6	33.9	94326	106	1.45	105	5.96	94326	0.5	1.32	9.14	0.5	2.92	158	8.45	17.9	0.9	0.5	31	43.3	1130	94326	0.4	22.7	94640																			94414
94219	2	23	2	94250	117.7	166.7	42.4	94327	46.1	1.45	44.7	2.61	94327														94327			94644	466.38	2.1	164.65	0.77	390.05	1.08	173.74	0.75	397.58	1.09	106.48	0.77	64.6	1.04	237.77	1.05	2168.36	1.05	94415
94220	2	17		94251	65.1	162	24.8	94328	71.1	1.45	69.7	3.69	94328		5.42		2.59	14.2	161	32.3	15.5	1.81	0.5	32.6	35.2		94328	2.48	141	94647	673	2.64	119.84	0.64	317.43	1.02	126.94	0.65	307.73	1.04	100.96	0.79	64.06	1.04	204.11	1.18	2050.39	1.11	94416
94221	2	27	2	94252	137.4	171.3	46.8	94329	58.4	3.3	55.1	3.97	94329	4.04	6.37	16.1	1.29	25.7	141	30.7	34.2	2.07	0.5	69.6	29.3	742	94329	1.36	77.2	94648																			94418
94222	1	2		94253	94.3	160	36.8	94330	50.2	1.45	48.8	2.57	94330	1.44	1.53	8.32	0.5	5.04	183	10.6	27.5	0.9	0.5	46.7	62.8	1170	94330	0.53	30	94651	434.01	1.92	139.08	0.67	322.71	0.98	130.25	0.66	332.03	1	91.32	0.67	32.22	0.76	138.76	1.02	1751.48	0.95	94420
94223	2	43	2	94254	40.7	132.3	23.3	94335	115	1.45	114	8.94	94335	2.34	3.72	8.47	0.7	5.29	295	47	21.6	0.9	0.5	39.6	52	1690	94335	0.43	24.4	94657	298.92	1.31	75.31	0.58	205.63	0.83	78.3	0.63	198.66	0.84	49.34	0.57	29.53	0.75	133.7	0.88	1152.46	0.81	94421
94224	1	23		94255	99.1	177	31.6	94336	51.9	1.45	50.5	3.6	94336	6.94	1.84	7.03	0.5	3.2	177	15.3	24.5	0.9	0.5	45.1	64.8		94336	1.16	65.9	94658	285.66	1.34	53.78	0.48	169.61	0.74	53.8	0.49	169.49	0.73	26.56	0.44	18.85	0.75	77.47	0.89	926.73	0.76	94423
94225	1	12		94256	30.7	136.7	16.4	94337	99.5	1.45	98.1	4.92	94337		2.96	22.3	1.14	13.7	280	21.8	40.2	2.09	0.5	82.8	35.4	1290	94337	0.46	26	94659	463.73	2.02	184.63	0.8	518.36	1.23	205.18	0.88	546.63	1.3	100.08	0.8	56.45	1.09	316.47	1.29	2581.13	1.16	94424
94226	1	5		94257	33	146.5	15.4	94339	46.3	1.45	44.9	2.98	94339	16.2	3.69	17.8	0.83	5.74	208	28	31.8	1.76	0.5	64.2	61.7	1150	94339	0.42	23.8	94660	504.44	2.42	135.21	0.66	376.16	1.2	136.44	0.67	375.42	1.21	148.38	0.95	52.56	1.18	240.38	1.28	2130.27	1.13	94425
94227	1	80		94258	95.6	182.6	28.7	94340	73.9	12.4	61.5	6.91	94340			6.76	0.5		288		18.1	0.9	0.5	31.8	55.9	1200	94340	0.14	8.01	94663																			94427
94228	2	0		94259	63.8	166.6	23	94341	52.8	1.45	51.4	1.82	94341	3.06	7.01	13	0.5	24.9	214	30.1	55.8	5.39	0.5	87.3	54.3	1250	94341	0.58	33.2	94664	543.52	2.34	165.31	0.79	422.29	1.3	166.56	0.81	405.78	1.26	102.94	0.75	49.94	0.87	198.25	1.1	2209.86	1.13	94428
94229	2	69		94260	74.6	147	34.5	94342	147	1.45	146	7.21	94342	18.4	5.55	35.2		19.7	100	17.8	23.9	1.96	0.97	47	47.9	1580	94342	1.9	108	94666	731.58	3.06	221.49	0.87	529.34	1.29	232.24	0.94	529.45	1.29	172.6	0.99	73.11	1.2	319.31	1.58	3013.02	1.32	94429
94230	1	15		94261	62.3	164.6	23	94343	62.5	5.07	57.4	3.84	94343	0.5	2.2	2.36	0.5	5.01	196	11.7	25.1	0.9	0.5	40	67.7	698	94343	0.68	38.6	94667	269.87	1.38	48.67	0.42	175	0.76	48.11	0.44	171.44	0.77	40.04	0.56	18.8	0.63	71.08	0.75	909.75	0.75	94430
94231	1	59		94262	65.1	183.3	19.4	94344	48.6	3.97	44.6	3.6	94344														94344			94669	786.93	2.91	232.34	0.87	641.69	1.42	242.81	0.92	657.49	1.42	164.56	0.96	97.3	1.28	443.7	1.41	3485.19	1.35	94431
94232	1	70		94263	61	176.8	19.5	94345	39.7	1.45	38.3	2.11	94345	1.65	1.63	9.68	0.5	4.33	195	17.2	29.9	1.99	0.5	53.5	85.6	1600	94345	0.52	29.5	94672	505.77	2.55	148.18	0.7	321.67	1.07	165.74	0.73	344.99	1.09	137.91	0.92	52.69	1.11	212.33	1.22	2060.42	1.08	94432
94233	1	62		94264	25.6	123.3	16.8	94348	35.1	1.45	33.7	2	94348	4.62	1.76	27.7	1.22	7.13	347	21.7	22.4	7.14	1.81	43	87.1	3000	94348	1.34	76.1	94673																			94433
94234	2	10		94265	117.5	171	40.2	94349	71.5	1.45	70.1	3.82	94349	2.86	6.42	19.9	0.96	16.3	63.6	17.7	23.4	0.9	0.5	42.6	41.5	861	94349	1.09	61.9	94674																			94434
94235	2	18		94266	67.7	159.1	26.7	94350	44.2	1.45	42.8	2.22	94350	3.83	3.21	16.9	0.71	37.7	280	11.4	30.7	0.9	0.5	57.4	61.1	1480	94350	0.99	55.9	94677	488.26	2.46	160.27	0.78	406.41	1.15	160.87	0.75	415.38	1.14	127.08	0.86	57.96	1.07	260.66	1.27	2277.93	1.11	94436
94236	1	5		94267	58	153.3	24.7	94351	37.2	9.96	27.2	2.15	94351	6.26	3.29	15.1		7.11	109	13.8	18.2	0.9	0.5	33.2	53.7	722	94351	1.46	82.9	94678	550.38	2.46	214.31	0.8	546.35	1.29	212.79	0.82	579.38	1.35	150.49	1.05	103.79	1.7	357.42	1.42	2913.86	1.26	94438
94237	1	63		94268	58.7	170.2	20.3	94352	111	1.45	110	9.27	94352	2.04	3.25	14.7	0.88	8.99	208	12.2	15.7	0.9	0.5	34.4	55.5	1470	94352	1.24	70.4	94684	428.53	2.16	130.85	0.67	370.99	1.01	145.05	0.7	390.84	1.07	113.86	0.75	50.66	0.97	166.86	1.04	1916.12	1	94441
94238	2	15		94269	56.6	153.6	24	94353	69.1	1.45	67.7	3.47	94353	1.22	2.07	10.2	0.5	5.45	147	6.04	18.2	0.9	0.5	39.7	36.8	955	94353	1.11	63	94685	735.2	3.08	215.75	0.91	517.13	1.39	228.24	0.93	477.24	1.3	153.84	0.98	61.72	1.33	340.11	1.47	2928.73	1.35	94443
94239	2	76		94270	65.4	162.1	24.9	94354	41.6	1.45	40.2	1.16	94354		4.05	5.23		16.6	133	12.4	12.3	0.9	0.5	20.5	40.2	937	94354	1.68	95.4	94686	498.2	2.18	163.16	0.77	411.49	1.11	162.25	0.73	417.4	1.16	132.45	0.86	59.84	1.08	249.96	1.36	2285.94	1.1	94444
94240	2	7		94271	128.8	170.5	44.3	94356	74.6	1.45	73.2	3.83	94356	2.66	2.41	19.9	1.12	9.97	258	20.2	30.4	2.01	0.5	51.5	67.3	1440	94356	0.46	25.9	94687	414.4	1.91	124.06	0.71	347.53	1.11	124.39	0.73	324.29	1.04							1810.57	1.02	94445
94241	2	30	2	94272	78.4	177.9	24.8	94357	52.7	1.45	51.3	3.09	94357	2.17	3.29	8.17	0.5	11.7	90.8	21.9	10	0.9	0.5		47.3	991	94357	2.44	139	94689	529.68	2.35	191.57	0.79	380.92	1.11	190.78	0.8	381.88	1.11	117.64	0.91	55.94	0.97	226.31	1.24	2248.41	1.1	94446
94242	1	60		94273	78.7	161.6	30.1	94359	99.6	1.45	98.2	4.87	94359	4.27	6.06	20.6	0.99	24.2	356	24.5	47.5	5.01	1.26	91.7	57.8	1630	94359	0.56	31.7	94693	569.01	2.39	259.82	0.83	443.84	1.09			460.3	1.12	164.45	0.93	54.94	0.97	235.47	1.14			94447
94243	1	80		94274	98.8	173.3	32.9	94360	39.1	1.45	37.7	1.78	94360		1.41	1.47	0.5	3.04	141	9.02	11.8	0.9	0.5	22.1	45.7	737	94360	0.19	10.8	94695																			94448
94244	2	66		94275	101.2	180.6	31	94361	101	1.45	99.6	5	94361		4.21		0.5	11.3	110	17.9	18.7	0.9	0.5	32.9	63.3		94361	1.46	82.9	94696	476.73	2.25	116.51	0.69	291.89	1.03	124.99	0.69	290.22	0.99	116.91	0.82	54.91	1.12	197.18	1.12	1779.32	1.05	94450
94245	2	31	2	94276	57.7	153.7	24.4	94362					94362	0.95	1.65	4.98	0.5	2.63	1200	28.4	10.2	7.56	2.42	17.3	112	3630	94362	0.46	26.2	94697	378.97	1.82	125.84	0.68	371.34	1.06	142.43	0.7	373.05	1.09	96.64	0.7	48.44	0.91	205.55	1.06	1851.78	0.99	94453
94246	1	48		94277	64.6	151.2	28.3	94364	126	7.83	118	12.8	94364		2.65	9.29	0.5	6.94	192	16.7	23.1	0.9	0.5	39.3	57.6	1010	94364	14.6	829	94698	437.27	1.96	110.18	0.63	324.47	1.08	117.39	0.67	338.13	1.11	90.03	0.71	30.38	0.83	156.42	1.07	1727.06	1.01	94456
94247	1	27		94278	68.5	162.9	25.8	94365	65.4	1.45	64	3.01	94365	1.15	2.96	9.17	0.5	8.35	144	14.4	23.2	5.15	0.5	53.9	47.9	864	94365	0.45	25.6	94699	251.89	1.38	60.92	0.53	190.83	0.79	68.28	0.57	191.47	0.76	29.63	0.46	6.63	0.54	67.39	0.84	947.41	0.76	94457
94248	2	38	2	94279	68.5	168.3	24.2	94366	87	1.45	85.6	4.84	94366	20.3	3.54	126	5.44	12.7	89.6	17.6	16.4	0.9	0.5	37.9	36.7	922	94366	1.37	77.8	94700	285.25	1.34	61.87	0.52	241.01	0.85	66.65	0.56	230.13	0.86	33.12	0.39	8.12	0.58	76.48	0.85	1087.93	0.78	94458
94249	2	66		94280	38.6	143.3	18.8	94367	61.8	1.45	60.4	3.03	94367	1.72	4.13	19.3	0.9	24.9	88.2	20.1	48.8	2	0.5	69.3	36.9	768	94367	1.29	73.2	94701	652.65	2.64	224.9	0.84	560.16	1.31	248.09	0.87	558.72	1.3	112.03	0.85	61.86	1.07	357.25	1.39	2984.25	1.26	94459
94250	2	23	2	94281	115.7	171.1	39.5	94368	96.2	1.45	94.8	6.09	94368	0.5	1.64	5.26	0.5	3.79	88.3	5.54	22	0.9	0.5	38.1	34.9	592	94368	1.16	65.9	94702	610.02	2.55	188.57	0.81	471.98	1.29	194.23	0.83	506.4	1.33	145.77	0.99	66.77	1.36	342.73	1.47	2694.33	1.26	94460
94251	2	22	2	94282	81.4	163.6	30.4	94371	75.5	1.45	74.1	5.54	94371	3.62	3.39	20.7	0.98	14.3	219	11.5	10.3	0.9	0.5	21.8	31.8	758	94371	1.65	93.7	94703	265.37	1.23	81.73	0.58	262.3	0.89	82.95	0.62	264.97	0.91	75.43	0.61	27.73	0.84	159.03	1.1	1362.87	0.83	94461
94252	1	15		94283	119.8	162.5	45.4	94372	87	1.45	85.6	4.25	94372	1.11	2.49	8.46	0.5	3.34	273	18	12.4	0.9	0.5	24.3	51.9	944	94372	0.74	41.7	94706	454.46	2.12									84.24	0.7	34.82	0.95	192.52	1.18	2045.92	1.02	94462
94253	2	70		94284	77.4	172.7	26	94373	69.3	1.45	67.9	4.04	94373	7.61	1.17	25.1	1.47	3.63	43.3	59.7	8.86	0.9	0.5	17.4	39.9	3020	94373	1.62	92	94708																			94463
94254	2	8		94285	133.3	174.6	43.7	94374	68	2.37	65.6	7.14	94374	50.4	4.83	194	11.8	27.2	79.6	63.1	8.46	2.97	0.5	24.6	42.4	2240	94374	1.28	72.7	94710	483.98	2.13	246.33	0.87			267.2	0.94			131	0.88	73.26	1.12	370.15	1.34			94464
94255	1	43		94286	63.4	165	23.3	94375	91.6	1.45	90.2	8.4	94375	11.2	4.31	32.8	1.64	14.4	176	26.9	80.6	0.9	0.5	140	42.2	1340	94375	0.92	52.1	94713	460.86	2.23	166.81	0.72	433.16	1.17	177.05	0.73	428.96	1.17							2261.28	1.13	94465
94256	2	8		94287	112.2	178.2	35.3	94376	67.9	1.45	66.5	4.9	94376	0.5	1.12	1.62	0.5	3.28	172	9.54	5.27	0.9	0.5	9.4	49.2	853	94376	0.67	37.9	94719			129.74	0.62	328.16	1.02			323.01	1									94467
94257	1	11		94290	79.5	154.5	33.3	94377					94377	1.08	1.69	8.42	0.5	5.42	283	8.94	18.3	0.9	0.5	34.2	47.9	1060	94377	1.29	73.2	94720	448.36	1.97	203.07	0.83	488.91	1.32	218.35	0.86	480.61	1.31	117.17	0.85	45.53	1.01	297.51	1.43	2530.62	1.17	94469
94258	1	51		94291	60.2	147.2	27.8	94378					94378	3.91	4.16	13.8	0.5	8.17	107	21.5	20.6	0.9	0.5	34.7	32.2	726	94378	1.35	76.7	94721	439.11	1.91	209.41	0.81	541.01	1.39	209.41	0.81	560.51	1.52	201.37	0.91	51.28	1.02	225.04	1.15	2711.01	1.15	94470
94259	2	50		94292	55.2	162.7	20.9	94379	36.7	1.45	35.3	2.36	94379	4.58	1.63	9.72	0.5	5.64	292	11.9	27.7	1.74	0.5	53	41.7	853	94379	0.39	22.3	94722	266.32	1.29	91.29	0.58	245.27	0.8	99.28	0.61	250.33	0.84	63.05	0.55	18.1	0.68	94.91	0.97	1251.42	0.79	94471
94260	2	48		94293	93	176.2	30	94380	72.7	1.45	71.3	3.06	94380	2.39	3.57	11.7	0.5	11.8	136	10.7		0.9	0.5	50.7	40.7	882	94380	1.37	77.8	94723	532.69	2.35	129.01	0.66	361.88	1.05	132.99	0.71	378.91	1.09	123.33	0.78	52.29	0.98	256.2	1.13	2116.16	1.06	94473
94261	2	63		94294	70	152.5	30.1	94381					94381														94381			94725	563.82	2.32	275.83	0.82	480.77	1.14	275.83	0.82	510.5	1.23	149.13	0.98	67.14	1.17	269.56	1.29	2820.79	1.11	94474
94262	1	22		94295	81.3	157.4	32.8	94382	59.7	1.45	58.3	2.54	94382	3.26	2.53	14	0.89	3.32	121	15.8	13.8	0.9	0.5	31.2	39.8	901	94382	0.25	14.4	94726	599.17	2.81			379.39	1.24			365.96	1.14	137.5	0.82	51.03	1.02	225.92	1.31	2232.4	1.17	94475
94263	1	17		94296	11.5			94385	93.4	4.8	88.6	7.98	94385	4.07	2.99	24.7	1.09	33.6	99.7	16.5	1.1	0.9	0.5	4.4	41.1	1010	94385	1.19	67.6	94727	638.94	2.73	183.8	0.79	430.49	1.25	186.99	0.84	439.87	1.28	119.34	0.95	66.17	1.34	308.37	1.47	2547.73	1.28	94476
94264	2	7		94298	105.1	179.9	32.5	94386					94386	3.99	2.64	11.6	0.95	5.65	240		20.5	1.32		39.9	51.3	1640	94386	0.93	52.5	94729	442.7	2.04	214.1	0.81			234.89	0.83	540.99	1.19	130.38	0.74	43.39	0.88	238.44	1.24			94477
94265	1	75		94299	67.3	165.5	24.6	94387	72.7	1.45	71.3	4.73	94387	1.71	2.09	22.4	1.09	5.8	68.2	12.1	26.1			45.5	46.2	2530	94387	0.76	43.4	94731	582.32	2.56	176.65	0.73	399.46	1.06	180.96	0.76	399.88	1.05	121.72	0.83	68.86	1.09	264.26	1.27	2357	1.1	94478
94266	1	43		94300	99	166.2	35.8	94388	69.5	1.45	68.1	4.07	94388	3.23	3.55	9.81	0.94	7.33	112	27.1	27.9			51.6	33.8	724	94388	0.82	46.8	94732	679.59	2.77	202.65	0.82	464.25	1.26	211.14	0.85	475.06	1.29	119.71	0.78	54.09	1.04	347.53	1.48	2715.5	1.25	94479
94267	2	80		94301	59.8	151.7	26	94390	58.9	1.45	57.5	8.59	94390	2.11	0.79	15.5	0.5	2.72	133	7.24	9.74	0.9	0.5	15.7	47.1	1030	94390	0.84	47.6	94733	321.84	1.54	62.49	0.53	184.96	0.81	64.72	0.55	185.46	0.83	42.12	0.51	19.19	0.66	109.82	0.8	1064.33	0.81	94481
94268	1	13		94302	63.2	159.9	24.7	94392	43.4	1.45	42	3.57	94392	4.75	1.73	15.9	0.89	3.77	148	11.5	23.6	0.9	0.5	39.9	38.1	652	94392	0.73	41.7	94734	282.46	1.35	55.2	0.48	145.73	0.7	58.88	0.47	154.85	0.7	38.27	0.52	19.06	0.6	94.73	0.66	916.55	0.73	94482
94269	2	10		94303	67.9	179.7	21	94393	55.8	1.45	54.4	3.09	94393	13	6.6	48.8	2.62	23.1	274	26.3	49.7	2.67	0.8	95.4	70.4	2180	94393	0.9	51.2	94735																			94483
94270	1	33		94304	65.5	167.2	23.4	94394	203	1.45	202	33.4	94394	1.18	2.13	8.92	0.5	7.41	251	16.1	25.4	1.52	0.5	42.3	32.2	988	94394			94736	498.21	2.16	160.08	0.76	468.31	1.25	168.1	0.81	458.65	1.33	109.79	0.83	50.18	1.08	248.63	1.35	2331.64	1.15	94486
94271	1	18		94305	60.4	152.2	26.1	94395	75.3	1.45	73.9	5.03	94395														94395			94739	592.23	2.67	273.87	0.98	511.4	1.28	268.87	0.98	499.45	1.28	196.21	0.99	80.31	1.38	333.02	1.53	2938.67	1.29	94487
94272	1	16		94306	53.7	170.2	18.5	94396	54.5	2.2	52.3	3.76	94396														94396			94740	584.54	2.42	119.02	0.68	310.93	1.05	132.07	0.73	328.85	1.08	101.87	0.81	54.47	1.02	191.41	1.3	1952.46	1.11	94488
94273	1	63		94307	37.5	147.2	17.3	94398					94398	4.32	2.96	12	0.5	16	135	22.5	25.9		0.5	45.5	22.5	1050	94398	0.96	54.2	94742	323.16	1.52	62.69	0.46	188.88	0.73	62.78	0.47	200.22	0.75	41.87	0.51	24.8	0.7	125.26	0.77	1115.19	0.76	94490
94274	2	58		94308	36.4	141.4	18.2	94399	31.8	1.45	30.4	1.16	94399	3.89	3.53	20.9		33.6	292	26.9		2.15	0.5		56.9	1960	94399	1.1	62.5	94743	395.99	1.88	124.23	0.66	334.83	1.01	129.86	0.65	325.73	1.06	97.47	0.7	42.1	0.85	190.8	1.13	1786.5	0.97	94491
94275	1	54		94309	86.2	165.1	31.6	94400	54.1	1.45	52.7	2.67	94400														94400			94744	446.09	1.83	239.52	0.84			236.98	0.85			123.57	0.84	56.39	0.95	279.25	1.22			94493
94276	1	80		94310				94401	30.8	2.13	28.7	1.16	94401	1.92	1.98	7.03	0.5	3.63	464	13.6	29.9	0.9	0.5	53.2	67.5	1430	94401	0.87	49.6	94745	560.74	2.3	197.8	0.78	439.36	1.11	212.71	0.8	434.23	1.14	152.16	0.83	58.83	1.02	308.13	1.23	2537.51	1.1	94497
94277	2	41	2	94311	85.7	173.1	28.6	94402	76.1	1.45	74.7	7.58	94402	1.71		6.69	0.5		122		18.4			29.8	41.9	792	94402	1.13	64.2	94747	399.49	1.88	118.32	0.63	345.07	1.07	126.97	0.62	359.84	1.11	89.19	0.71	29.8	0.78	154.58	1.04	1715.35	0.98	94499
94278	1	62		94312	54	168.5	19	94403	69.3	18.1	51.2	2.33	94403														94403			94748			150.26	0.71	363.09	1.14					115.68	0.89	54.61	1.21	195.93	1.38			94500
94279	1	39		94313	157.9	182	47.7	94404	78.6	5.86	72.7	4.8	94404			30.1	1.48		190		29.7	1.9	0.5		54.6	1260	94404	0.55	31.2	94749																			94501
94280	2	9		94314	70	171.8	23.7	94405	23.7	1.45	22.3	1.16	94405	0.86	1.47	6.02	0.5	3.67	207	10.4	32	0.9	0.5	56.2	33.5	890	94405	0.15	8.23	94751																			94502
94281	2	31	2	94315	6			94406					94406	1.74	4.31	9.22	0.5	10.3	158	21.1					34.2	1300	94406	0.73	41.7	94757	538.24	2.36	164.82	0.75	437.11	1.09	181.64	0.81	442.66	1.15	104.17	0.82	64.34	1.09	308.69	1.21	2411.08	1.13	94503
94282	2	17		94317	28.7	131.3	16.6	94407	46.6	1.45	45.2	3.87	94407	2.54	1.92	25.1	1.36	3.48	45.8	21.8	14.1	3.59	0.91	27.1	34.4	1880	94407	1.5	85.2	94761	324.5	1.48	137	0.81	345.05	1.17	146.55	0.83	314.14	1.09	120.12	0.68	49.47	0.88	181.1	1.18	1756.93	0.97	94504
94283	2	60		94318	15.3	101.1	15	94408	76.1	1.45	74.7	5.01	94408	1.57	2.08	35.1	1.59	4.47	103	51.2	12.4	0.9	0.5	20.9	75.2	1070	94408	0.96	54.3	94763	746.88	2.9	363.51	1.04	751.82	1.63	363.51	1.04	730.37	1.61	238.09	1.26	102.8	1.42	357.74	1.37	3952.43	1.41	94506
94284	2	58		94319	78.6	172.4	26.4	94409	44.6	1.45	43.2	2.58	94409	3.19	2.54	7.95	0.5	6.5	122	18.9	19.1			36.1	37.1	742	94409	1.22	69.3	94764			178.24	0.63			178.24	0.63	449.37	1.13	130.28	0.88	39.62	1	247.36	1.15			94507
94285	1	43		94320	64.2	179.3	20	94410	81.6	7.92	73.7	3.69	94410	1.21	2.22	44.2	2.77	5.43	124	24.9	7.27	0.9	0.5	19.1	49	1780	94410	1.35	76.7	94765	555.24	2.46	266.51	0.95	617	1.32	257.77	0.95	623.32	1.36	121.69	0.77	51.37	0.95	279.97	1.21	2948.43	1.22	94508
94286	2	75		94321	89.2	163.9	33.2	94411	42.7	1.45	41.3	2.75	94411	2.01	3.13	19.2	0.5	12	97.5	10.9	44.4	0.9	0.5	81.3	55.1	786	94411	0.77	43.5	94766	672.18	2.86	253.2	0.91	641.19	1.37					164.24	0.95	71.99	1.16	416.27	1.53	3329.64	1.31	94509
94287	1	20		94322	74	159.6	29.1	94412					94412	2.31	2.67	15.6	0.99	12.6	129	9.11	15.7	0.9	0.5	29	28.2	938	94412	0.77	43.6	94771	635.31	2.81			396.03	1.17	167.05	0.76	397.36	1.15	137.58	0.79	72.08	1.24	244.56	1.29			94510
94288	2	28	3	94323	74.3	160.7	28.8	94413	106	2.99	103	5.28	94413		4.09		1.13	10.8	319	26.5	41.8	0.9	0.5	71.4	68.4		94413	1.24	70.4	94772	383.36	1.63	162.72	0.79	404.25	1.11	171.78	0.82	396.04	1.09	109.68	0.82	58.8	1.06	228.39	1.05	2090.98	1.02	94512
94289	2	17		94324	79.4	159	31.4	94414	129	81.4	47.6	3.52	94414	0.5	1.33	6.93	0.5	3.08	246	6.59		1.36	0.5	32.7	52.2	952	94414	0.38	21.7	94773	504.06	2.03	168.69	0.76	411.95	1.22	170.32	0.78	421.95	1.25	150.82	0.85	62.04	0.91	206.73	1.26	2266.18	1.11	94515
94290	2	35	2	94325	96.3	147	44.6	94415	77.6	1.45	76.2	4.83	94415	2.92	2.24	5.2	0.5	3.76	215	13.9	22.3			42.3	45.7	950	94415	0.3	17.3	94774																			94516
94291	2	27	2	94326	95.9	169.6	33.3	94416	65.6	1.45	64.2	3.95	94416	0.86	1.33	8.49	0.5	3.7	223	18.1	24.2	0.9	0.5	43.7	60.6	1120	94416	0.19	10.7	94775	482.32	2.17	158.06	0.73	394.3	1.15	158.77	0.74	412.58	1.17	105.96	0.81	42.98	1.04	226.28	1.26	2173.43	1.09	94517
94292	2	14		94327				94418	79.1	2.13	77	6.29	94418	2.9	2.34	16.3	0.79	7.33	200	28.4	26.3	1.82	0.73	40.8	122	1940	94418	1.26	71.5	94778	278.91	1.34	51.22	0.45	177.81	0.73	52.68	0.45	173.13	0.71	41.57	0.48	23.42	0.69	101.62	0.77	981.78	0.72	94519
94293	1	64		94328	46.7	156.1	19.2	94419	110	1.45	109	5.4	94419	1.16	4.37	7.14		13.7	135	20.6	26.3	1.39	0.74	43.1	43.8		94419	1.19	67.6	94781	228.07	1.17	51.25	0.39	144.68	0.6	47.8	0.43	150.01	0.63	27.27	0.44	15.16	0.55	69.53	0.63	799.22	0.63	94522
94294	2	14		94329	28.2	130.3	16.6	94420	78.2	1.45	76.8	3.35	94420	4.19	1.48	28.3	1.38	4.89	83.2	6.7	7.07	3.27	0.91	15.8	81	1400	94420	2.54	144	94782	318.44	1.35	87.88	0.55	239.68	0.77	91.56	0.57	241.31	0.77	72.7	0.61	36.73	0.77	128.48	0.89	1324.76	0.78	94523
94295	2	48		94330	89	154.5	37.3	94421	56.3	1.45	54.9	6.13	94421	4.27	2.58	63.2	3.63	16.9	95.6	21.8	4.44	1.38	0.5	10	50.4	1810	94421	1.14	64.7	94783																			94525
94296	2	1		94331	16.4	107.8	14.1	94423	81.8	1.45	80.4	9.81	94423	9.06	3.67	30.1	1.44	20.5	140	34.3	2.2	0.9	0.5	6.7	58.3	1140	94423			94785	487.2	2.07	191.14	0.82	459.74	1.32	213.05	0.91	454.98	1.31	213.93	1.25	92.48	1.41	344.02	1.49	2636.54	1.26	94526
94297	1	2		94333	11.6			94424	36.2	1.45	34.8	2.21	94424	16.6	4.54	102	5.29	15.5	70.1	66.7	44.9	2.12	0.5	86.7	41.2	1540	94424	1.91	108	94786	481.37	2.32	146.35	0.67	355.88	1.09	149.89	0.66	373.81	1.12	133.68	0.85	63.37	1.11	235.84	1.28	2134.77	1.06	94527
94298	1	80		94335	73.2	160.9	28.3	94425	61.6	1.45	60.2	6.72	94425	3.44	1.55	27.5	1.33	8.14	50.9	49.1	26.6	1.81	0.5	48.9	62.6	1460	94425	1.66	94.3	94787	364.92	1.66	159.09	0.75	404.35	1.13	158.57	0.78	400.72	1.12	107.56	0.7	47.16	0.91	225.43	1.17	2051.87	1	94528
94299	2	12		94336	78.5	166.6	28.3	94427	34.3	1.45	32.9	1.16	94427	3.38	1.76	8.26	0.5	3.6	160	13.5	15	1.34	0.5	31.1	42.4	1030	94427	0.47	26.9	94788	504.36	2.17	114.13	0.62	260.42	0.93			282.79	0.96	80.18	0.59	41.58	0.84	143.56	0.98			94529
94300	2	69		94337	138.2	172.9	46.2	94428	36.5	1.45	35.1	2.09	94428	2.54	1.58	4.17	0.5	2.23	225	13	20.1	0.9	0.5	38.6	52.7	1410	94428			94789																			94530
94301	2	64		94338	30.2	119.1	21.3	94429	65.3	1.45	63.9	2.45	94429	2.45	2.54	13.9	0.5	4.76	72.6	23	15.7	0.9	0.5	32.7	57	870	94429	1.22	69.3	94793	494.1	1.98	230.04	0.93	560.23	1.33	233.93	0.92	552.35	1.38	138.32	0.9	53.56	0.98	316.54	1.45	2790.75	1.21	94531
94302	2	24	1	94339	83.4	162.5	31.6	94430	126	1.45	125	10.4	94430	1.87	1.84	10.2	0.5	6.65	200	9.65	17.7	0.9	0.5	31.2	51.7	958	94430	0.81	45.9	94795	477.59	2.34	115.11	0.64	326.98	1.07	120.78	0.67	315.47	1.03							1982.39	1.1	94532
94303	1	65		94340	121.1	187.7	34.4	94431	102	1.45	101	9	94431	1.17	1.04	3.06	0.5	5.62	200	6.99	11.2	0.9	0.5		76.7	1230	94431	1.08	61.3	94799	488.53	2.44	137.94	0.68	337.31	1.03	139.57	0.71	351.72	1.04	125.38	0.94	61.55	1.26	260.78	1.32	2046.96	1.09	94534
94304	1	40		94341	94.9	178.7	29.7	94432	52.3	1.45	50.9	3.09	94432	2.01	2.08	24.9	0.91	5.99	153	13.6	14.7	4.22	1.15	26.4	46.7	2180	94432	1.18	67	94801	580.47	2.69	263.82	0.91	648.87	1.41	275.52	0.93	652.02	1.47	144.18	0.92	56.37	1.1	379.39	1.65	3231.24	1.33	94536
94305	2	18		94342	89	160.3	34.6	94433	96.5	1.45	95.1	4.16	94433	1.18	2.85	5.36	0.5	7.27	306	21.9	52.2	3.46	0.5	78.9	50.8	1040	94433	0.33	18.9	94802	478.56	2.01	180.75	0.75	419.24	1.26	188.54	0.81	438.01	1.27	119.92	0.72	44.89	0.85	217.58	1.12	2253.23	1.1	94538
94306	2	22	2	94343	100.6	172.1	34	94434	64.6	1.45	63.2	4.19	94434		2.36	12.5	0.72	7.31	166	19.3	28.4	1.36	0.5	48.6	50.2	1150	94434	0.5	28.3	94804	406.63	1.81	167.2	0.77	458.22	1.27	181.41	0.82	469.1	1.34	90.45	0.84	42.26	1.07	257.99	1.2	2226.09	1.15	94539
94307	2	10		94344	24.3	124.6	15.7	94436	58.4	1.45	57	2.32	94436	0.93	4.17	7.37	0.5	9.82	228	17	14	0.9	0.5	24.3	34.5	945	94436	0.84	47.8	94806																			94541
94308	2	11		94345	133.5	174.9	43.6	94438	83.4	1.45	82	4.62	94438	9.54	4.33	26.4	1.78	11	27.2	35.8	19.4	0.9	0.5	41.2	33.5	1930	94438	1.11	63	94807	316.83	1.44	100.91	0.59	354.11	0.99	97.23	0.6	341.69	0.95	66.25	0.56	32.41	0.74	154.24	1.08	1592.91	0.87	94542
94309	2	54		94346	8.2			94439	65.4	1.45	64	5.98	94439														94439			94808	508.07	2.37	167.68	0.71	352.2	1.05	185.22	0.75	405.34	1.13	110.18	0.79	43.02	0.94	185.91	1.33	2118.11	1.08	94543
94310	1	2		94347	6.6			94441	44.1	1.45	42.7	1.16	94441	0.94	1.82	7.72	0.5	4.36	79	11.3	23.7	0.9	0.5	44.4	35.8	780	94441	0.97	55.2	94810																			94544
94311	2	41	2	94348	123.9	175.6	40.2	94443	157	1.45	156	9.46	94443	1.92	6.46	11.7	0.5	14.4	184	23.1	38.1			66.9	47.9	1030	94443	0.59	33.2	94812	494.19	2.09	166.08	0.75	451.46	1.26	177.96	0.78	406.25	1.15	102.02	0.74	36.03	0.82	171.4	1.11	2171.5	1.1	94545
94312	2	15		94349	55.6	163.9	20.7	94444	90.3	2.18	88.1	4.97	94444	2.02	1.72	23.8	1.36	8.22	78.4	5.43	14.1	0.9	0.5	25.8	53.5	1060	94444	0.63	35.7	94814	381.12	1.65	62.66	0.5	191.64	0.79	59.52	0.49	194.4	0.81	43.68	0.49	14.5	0.64	92.98	0.88	1128.98	0.82	94546
94313	1	41		94350	83.6	171.4	28.5	94445	51.8	5.23	46.6	2.97	94445	2.99	2.42	19.7	1.18	8.21	127	17.1	14.1	1.84	0.76	27.2	66.5	1390	94445	2.27	129	94816	437.34	2.1	137.38	0.72	370.63	1.15	139.06	0.72	370.04	1.12	120.25	0.85	64.7	1.1	250.91	1.18	2046.29	1.07	94547
94314	1	48		94351	64.5	166.1	23.4	94446	42.6	1.45	41.2	2.15	94446	2.58	2.53	9.57		24.7	148	8.86		0.9	0.5		50.7	1030	94446	0.88	49.7	94819			120.5	0.64	282.29	0.98	122.71	0.69	290.64	1.01	99.27	0.78	45.07	0.96	170.96	1.08			94549
94315	2	0		94352	76.8	163.5	28.7	94447	33.6	1.45	32.2	1.7	94447	2.12	5.38	24.4	1.32	23.9	148	17.6	35.3	0.9	0.5		37.1	855	94447	0.71	40.3	94820																			94550
94316	1	0		94353	50.4	159.3	19.9	94448	47.2	1.45	45.8	2.6	94448	0.5	0.97	4.13	0.5	3.43	222	6.25	14.6	2.81	1.28	25.6	42.7	1180	94448	0.52	29.2	94821	549.07	2.13	216.25	0.76	558.34	1.24	227.94	0.79	532.47	1.26	108.65	0.79	53.28	1.03	319.52	1.33	2753.09	1.14	94552
94317	1	10		94354	55.4	145	26.3	94450	36.6	1.45	35.2	1.16	94450	2.35	5.9	6.37	0.5	33.2	377	26.5	15.8	2.01		29	34.2	2020	94450	0.96	54.4	94822	396.87	1.66	116.42	0.66	273.16	0.89	125.48	0.67	308.35	0.98	68.8	0.68	40.59	0.96	162	1.04	1617.67	0.94	94553
94318	2	3		94355	13.8	90.7	16.8	94453	26.8	1.45	25.4	1.16	94453	3.4		7.97	0.5		187		17.4			30.1	39.4	822	94453	0.84	47.5	94827	285.41	1.48	62.91	0.45	174.13	0.71	59.68	0.49	172.43	0.72	34.58	0.51	27.28	0.71	89.46	0.73	978.21	0.74	94554
94319	1	44		94356	91.3	182.1	27.5	94455					94455	13.3	5.74	17.7	1.03	21.8	86.1	23.3		1.47	0.5		33.4	838	94455	1.23	69.8	94833	482.14	2.17	135.91	0.7	373.48	1.11	149.58	0.74	383.66	1.1	88.87	0.76	43.11	0.97	261.95	1.29	2069.2	1.1	94555
94320	1	33		94357	28.7	137.5	15.2	94456	68.8	1.45	67.4	3.68	94456	0.82	1.34	6.15	0.5	3.42	169	9.2	15.8	0.9	0.5	29.6	39.7	725	94456	1.3	73.8	94835																			94557
94321	1	60		94358	9.5			94457	38.9	1.45	37.5	1.84	94457	7.53		22.9	1.26	9.55	55.6	11.2	15.6	0.9	0.5	29.4	29.5	853	94457	1.45	82.3	94837																			94558
94322	1	20		94359	83.8	164.7	30.9	94458	49.3	1.45	47.9	2.07	94458	1.59	2.12	5.3	0.5	6.15	348	52.4	25.4	0.9	0.5	47.7	33	1300	94458	0.4	22.5	94840	403.38	1.83	115.08	0.68	345.83	1.08	129.2	0.69	337.49	1.05	106.13	0.74	50.62	1	208.75	1.21	1817.1	1.01	94559
94323	1	60		94360	101.5	178.9	31.7	94459	35.4	1.45	34	1.88	94459	2.87	2.8	7.8	0.5	9.83	394	13.4	20.4			36.2	33.8	1180	94459	0.92	52.3	94841																			94560
94324	2	50		94361	78.2	153.5	33.2	94460	59	1.45	57.6	1.94	94460	7.61	3.25	56.6	3.67	11.1	253	21.5	32.7	3.91	0.5	72.1	39	1070	94460	0.97	54.9	94842	358.68	1.86	112.99	0.68	319.59	1.06	113.58	0.66	324.97	1.06	93.99	0.73	35.71	0.91	203.45	1.29	1687.23	1	94562
94325	2	62		94362	69.4	157.9	27.8	94461	29.8	1.45	28.4	1.16	94461	1.42	3.88	12.7	0.5	14.7	213		8.48	0.9		18.4	42.1	955	94461	1.2	68.1	94844	587.64	2.63	250.97	0.91	587.95	1.4	256.96	0.91	604.37	1.46	188.73	0.98	74.03	1.13	410.13	1.56	3167.84	1.3	94564
94326	1	55		94364	75.9	166.3	27.4	94462	133	1.45	132	11.9	94462	5.3	2.97	21.4	1.29	20.9	262	14.8	26.4	0.9	0.5	41.4	49.8	975	94462	1.44	81.8	94848	602.3	2.62	157.19	0.73	369.85	1.09	162.79	0.77	371.21	1.11	130.2	0.94	66.41	1.21	252.92	1.37	2300.77	1.16	94565
94327	1	61		94365	54.5	164.1	20.2	94463	107	1.45	106	9.11	94463	0.9	1.44	7.65	0.5	4.53	126	9.06	22.5	0.9	0.5	54.7	54.6	788	94463	0.51	28.9	94850	722.71	2.91	220.68	0.88	415.21	1.22	220.57	0.88	411.86	1.26	158.68	1.06	74.94	1.36	326.76	1.48	2740.05	1.31	94567
94328	2	29	2	94366	78.9	176.6	25.3	94464					94464		2.24		0.88	3.42	72.8	36.9	7.36	2.87	0.89	15.1	90.5		94464	1.04	59.1	94851	267.77	1.16	54.58	0.53	222.16	0.84	56.38	0.52	229.59	0.87	41.36	0.55	19.22	0.66	99.91	0.87	1071.22	0.78	94568
94329	2	6		94367	24.7	131.4	14.3	94465	34.4	5.25	29.2	1.69	94465	0.97	2.1	7.54	0.5	6.66	330	8.42	59.3	0.9	0.5	89.7	64.9	1320	94465	0.41	23.1	94852	497.94	2.08	192.17	0.77	532.94	1.18	208.07	0.82	527.11	1.2	113.19	0.84	42.51	0.84	252.86	1.28	2559.56	1.11	94569
94330	2	57		94368	65.9	160.7	25.5	94467	39.7	1.45	38.3	3.82	94467	4.63	2.42	16	0.77	20.4	110	19	8.52	0.9	0.5	16.9	55.6	986	94467	1.5	85.2	94854																			94570
94331	2	4		94369	12.6	91.6	15	94469	29.8	2.28	27.5	1.16	94469	5.71	3.87	23.1	1	10.4	229	27	25.4	0.9	0.5	51.8	53.1	1220	94469	0.64	36.5	94855	376.74	1.85	164.9	0.79	390.2	1.14	177.44	0.81	408.79	1.19	101.01	0.8	45.53	1	201.18	1.16	2020.89	1.07	94571
94332	2	41	3	94370	7.1			94470					94470		1.59	5.69	0.5	3.98	136	17	20.5				50.5	867	94470	0.19	11	94857																			94572
94333	1	0		94371	53.5	145.8	25.2	94471					94471	12.9	5.01	23.5	1.24	10.6	169	22		1.72	0.5		61.8	1380	94471	0.52	29.8	94858			199.68	0.89	440.39	1.11	207.43	0.88	448.08	1.11	118.86	0.84	47.46	0.99	261.32	1.29			94573
94334	2	65		94372	113.8	175.8	36.8	94473	31.7	1.45	30.3	1.74	94473		3.15	14.2	0.95	4.23	114	17.2	14.2	1.43	0.5	25.9	67.6	1450	94473	0.69	39.1	94859	385.54	1.84	158.9	0.72	351.04	1.15	158.9	0.72	391.97	1.24	133.85	0.85	54.89	1.06	238.54	1.23	2081.1	1.04	94574
94335	1	69		94373	64.6	158.8	25.6	94474	84	2.2	81.8	4.66	94474	1.22	1.45	3.26	0.5	3.2	222	15	14.7	2.16	1.01	27.1	60.1	1200	94474	0.23	13.1	94860	462.74	1.91	168.6	0.7	393.91	1.01	171.5	0.73	405.54	1.01	107.37	0.74	46.28	1.04	228.97	1.18	2153.7	0.99	94575
94336	1	74		94374	84.3	156.3	34.5	94475					94475	18.7	0.89	77	3.63	1.34	44	4.71	0.6	3.6	1.11	4.4	48.4	1680	94475	1.58	89.7	94861			146.34	0.7	329.27	0.99	154.51	0.69	347.84	1	78.53	0.64	38.31	0.95	137.72	1.07			94576
94337	1	44		94375	55.4	159.7	21.7	94476	59.3	1.45	57.9	4.14	94476														94476			94862	533.81	2.33	119.47	0.63	336.57	1.02	118.26	0.63	349.85	1.04	107.34	0.75	54.86	1.05	212.09	1.1	1937.84	1.04	94577
94338	2	4		94376	82.7	170.9	28.3	94477	70.5	1.45	69.1	6.91	94477	29.3	5.75	66	4.07	17.9	203	34.7	29.2	3.3	0.5	55.2	49.8	1300	94477	1.54	87.4	94863	639.32	2.67	180.6	0.79	439.29	1.17	183.95	0.82	462.15	1.22	138.53	0.95	45.06	1	252.73	1.2	2556.97	1.19	94578
94339	1	37		94377	165.1	181.7	50	94478					94478	25.8	4.2	40.9	3.32	18.1	67.5	14.9	18	0.9	0.5	41.8	46.7	1010	94478	0.74	42.2	94864	504.58	2.11	168.65	0.75	424.02	1.13	188.93	0.78	457.16	1.2	103.44	0.76	52.11	0.86	258.35	1.14	2311.08	1.1	94579
94340	1	25		94378	39.4	150.4	17.4	94479	62.7	1.45	61.3	3.38	94479	0.82	0.95	14.9	0.74	3.61	275	10.2	6.71	0.9	0.5	11.8	35.4	1280	94479	0.08	4.77	94865	296.61	1.56	122.61	0.67	344.92	1.13	130.25	0.7	352.95	1.16	76.93	0.7	35.03	0.89	167.22	1.14	1640.94	0.98	94583
94341	1	24		94379	71.8	157.9	28.8	94480	80	1.45	78.6	6.2	94480	1.53	9.25	8.37	0.5	17.1	59.7	26.5	12.4	0.9	0.5	23	27.8	642	94480	1.26	71.5	94867	549.13	2.06	318.79	0.92			318.79	0.92			144.97	0.84	68.06	1.03	320.78	1.28			94586
94342	2	57		94380	86.4	173.9	28.6	94481	69.4	9.78	59.6	4.08	94481			11.4	0.5		141		21.2	0.9	0.5		50.2	917	94481	0.49	27.5	94868																			94587
94343	1	71		94381	74	163.4	27.7	94482	107	1.45	106	7.54	94482	2.75	2.66	6.6	0.5	6.11	156	9.94	30.7	1.33	0.5	47.7	27.5	622	94482	1.28	72.7	94870	371.47	1.54	131.81	0.72	418.84	1.13	140.39	0.73	414.63	1.14	68.8	0.65	43.91	0.95	207.86	1.06	1951.34	1	94589
94344	2	8		94382	51.7	165.1	19	94483	97.6	1.45	96.2	6.81	94483	2.63	2.67	14.8	0.78	8.36	206	29.4	20.9	1.65	0.5	34.7	82.1	1500	94483	0.7	39.9	94873	551.28	2.18	242.72	1	569.49	1.33	238.4	0.95	583.01	1.37	155.08	1.03	44.8	0.93	307.37	1.34	2988.39	1.23	94590
94345	1	65		94383	26.3	114.1	20.2	94486	46.3	1.45	44.9	2.78	94486	0.5	1.74	5.52	0.5	3.86	178	7.7	13.2	0.9	0.5	27.6	36.4	777	94486	1.82	103	94874	546.5	2.25	211.23	0.86	499.93	1.32	217.51	0.89	502.62	1.34	137.99	1.01	78.09	1.25	393.93	1.37	2801.97	1.25	94591
94346	1	0		94384	11.2			94487	131	1.45	130	6.3	94487	1.42	0.9	10.5	0.5	3.94	154	9.91		0.9	0.5	25.7	61.1	952	94487	0.97	55	94875	448.57	1.86	178.89	0.76	446.78	1.11	184.4	0.8	454.57	1.12	99.64	0.75	48.45	0.94	278.04	1.22	2305.87	1.05	94594
94347	2	0		94385	72.5	165.6	26.4	94488	56.9	1.45	55.5	3.23	94488	6.86	3.63	12.3	0.77	16.9	92.2	15.9		0.9	0.5		50.8	1150	94488	0.92	52.1	94876	412.19	1.99	97.39	0.65	300.01	1.09	98.72	0.68	304.36	1.1	102.62	0.77	47.14	1.03	200.75	1.31	1701.38	1.05	94595
94348	1	80		94386	100	161.4	38.4	94490	28.9	1.45	27.5	1.16	94490	2.04	5.4	16.4	0.88	18.4	142	21.6	22.8	0.9	0.5	41.7	63.8	2470	94490	1.31	74.4	94878			172.77	0.8	432.04	1.14					114	0.75	51.44	1.03	276.35	1.29			94596
94349	1	17		94387	131.9	163.5	49.3	94491	30.2	2.54	27.7	1.71	94491	1.57	5.92	3.17	0.5	7.23	181	19.7	19.1	0.9	0.5	31.8	44.2	1180	94491	0.63	35.5	94879	666.57	3.06	207.61	0.78	473.96	1.18	225.37	0.82	487.2	1.22	125.4	0.89	55.92	1.09	230.18	1.33	2664.71	1.21	94600
94350	1	54		94388	90.6	165.4	33.1	94492	37.3	1.45	35.9	2.02	94492	11.2	3.08	28.2		39.4	63.5	16.4	10.5	2.79	1.02	19.4	47.7	1880	94492	1.62	92	94881	420.45	1.7	103.64	0.61	322.64	0.96	113.73	0.64	311.19	0.96	82.89	0.7	40.19	0.82	187.35	1	1717.38	0.93	94601
94351	1	14		94389	15.6	100.8	15.4	94493	56.7	1.45	55.3	2.95	94493	2.86	3.67	20.1	1.04	24.7	135	25.5	33.2	0.9	0.5	54.2	43.8	1860	94493	1.13	64.2	94882	478.88	2.19	152.23	0.71	350.5	1.11	153.35	0.72	367.76	1.17	130.89	0.91	50.04	0.96	189.75	1.22	1999.83	1.08	94605
94352	2	70		94390	84.6	155	35.2	94494	60.1	1.45	58.7	2.3	94494	1.2	3.02	8.6	0.5	8.62	118	12.9	11.3	6.34	2.8	21.9	46.4	827	94494	1.16	65.9	94883	418.07	1.85	201.75	0.81	468.43	1.13	218.08	0.84	482.76	1.16	118.52	0.78	52.77	0.92	225.27	1.28	2347.6	1.05	94606
94353	2	19		94391	11.6			94497	51	1.45	49.6	4.01	94497	0.5	1.68	6		3.36	174	12.5	24.4			43.7	53.8	1210	94497			94886																			94607
94354	2	10		94392	83.3	182	25.1	94498	108	1.45	107	5.96	94498	2.4	6.11	18	0.5	12.3	135	24.5	22.5	0.9	0.5	38	45.3	941	94498	0.77	43.6	94888	380.34	1.54	84.47	0.61	307.09	0.97	85.64	0.67	287.44	0.97	49.42	0.58	23.27	0.78	146.07	1.01	1474.3	0.93	94608
94355	1	2		94393	81.5	166.4	29.4	94499	26.5	1.45	25.1	1.16	94499	0.5	2.58	8.11	0.5	3.81	94.5	29.6	11.1	2.48	0.85	20.4	56.8	1430	94499	1.19	67.6	94889	521.09	2.74	168.34	0.83	421.18	1.22	178.99	0.82	409.13	1.18	116.26	0.91	46.51	1.29	253.45	1.36	2277.69	1.21	94609
94356	1	58		94394	101	157.4	40.8	94500	106	1.45	105	6.43	94500	1.57	1.01		0.5	2.56	252	7.31	8.78	0.9	1.16	17.2	41.1	954	94500	0.26	14.9	94890	519.11	2.19	214.77	0.82	473.49	1.19	222.06	0.86			137.79	0.92	57.52	1.02	207.15	1.25			94610
94357	1	8		94395	96.6	170.6	33.2	94501	109	1.45	108	14.9	94501	3.49	2.27	29.3	1.31	10.4	239	14.1	12.9	0.9	0.5	26	45	1060	94501	0.73	41.6	94891	675.91	2.79	174.43	0.76	419.2	1.29	179.91	0.8	421.69	1.26	102.32	0.83	57.41	1.17	270.33	1.37	2454.2	1.24	94613
94358	1	0		94396	45.4	156.2	18.6	94502	70.3	1.45	68.9	5.95	94502	2.37	1.63	9.09	0.5	2.95	212	7.32	21.9	0.9	0.5	38	32.2	732	94502	0.29	16.6	94893																			94615
94359	1	36		94397	5.3			94503	60.1	1.45	58.7	2.54	94503	1.6	3.54	20.8	1.36	9.34	153	13.8	22.5	0.9	0.5	36.4	36.4	1120	94503	1.58	89.7	94894	539.06	2.32	235.33	0.82	539.42	1.26	235.33	0.82	586.15	1.33	160.91	0.91	50.91	0.88	255.34	1.26	2874.46	1.16	94616
94360	1	44		94398	84.7	167.2	30.3	94504	68.9	1.45	67.5	3.31	94504	1.93	4.4	10.9	0.5	16	124	28.1		0.9	0.5	20.5	47.4	930	94504	0.63	35.9	94895																			94618
94361	2	38	2	94399	79.9	152.1	34.5	94505	89.9	4.51	85.4	5.53	94505	10.1	2.64	17	1.11	6	119		18.3	10.6		33.7	37.1	888	94505	1.48	84	94896	422.42	1.91	162.91	0.74	379.05	1.05	172.14	0.75	412.6	1.09							2057.87	1.02	94619
94362	1	79		94400	17.8	114.8	13.5	94506	102	2.4	99.8	5.83	94506	8.49	4.37	16.2	1.14	16.6	217	37.7	18.1	2.04	0.5	34	65.6	1280	94506	0.77	43.8	94899			146.92	0.71	344.91	1.02	155.45	0.7	349.18	1.06	111.42	0.8	39.37	0.92	230.33	1.29			94623
94363	2	73		94401	67.5	162.8	25.5	94507	70.9	1.45	69.5	6.22	94507	0.95	2.34	2.67	0.5	4.85	198	21.1	15.6	0.9	0.5	31.1	44.2	1240	94507	0.96	54.7	94900	275.54	1.28	76.47	0.56	248.3	0.84	80.68	0.57	255.21	0.89	47.79	0.48	18.86	0.61	111.46	0.96	1217.47	0.79	94624
94364	2	19		94402	64.3	151.6	28	94508	89.3	1.45	87.9	5.06	94508	7.04	2.74	28.7	1.56	10.7	156	25.9	35	2.58		68.3	35	961	94508	0.77	43.8	94901	294.1	1.37	118.7	0.67	308.51	1.03	131.81	0.72	301.99	0.99	93.97	0.79	43.07	0.89	194.04	1.17	1624.15	0.93	94625
94365	1	22		94403	19.4	115	14.7	94509	40.2	2.17	38	2.61	94509	0.5	1.71	4.23	0.5	2.02	211	8.73	11			20.7	75.2	1500	94509	1.29	73.2	94903	640.58	2.78	333.07	0.99	745.67	1.52	333.07	0.99											94626
94366	1	25		94404	54.6	156.6	22.3	94510	55.1	1.45	53.7	3.14	94510	1.66	0.79	6.33	0.5	4.82	283	5.8	13	0.9	0.5	22.3	44.8	1500	94510	1.59	90.3	94905																			94627
94367	2	9		94405	78.6	159.1	31.1	94511	100	1.45	99	7.26	94511	2.64	6.78	10.9	0.5	15.7	156	17.7	13.7	2.52	0.95		53	743	94511	1.7	96.5	94906	448.6	2.22	191.67	0.83	432.6	1.29	183.83	0.84	415.49	1.26	138.28	0.83	39.02	0.87	201.8	1.22	2201.61	1.13	94630
94368	2	33	2	94406	121.2	165.7	44.1	94512	45.8	1.45	44.4	2.91	94512	3.04	3.8	56.3	0.5	18.5	218	124	22.5	0.9	0.5	36.9	40.9	1650	94512	0.57	32.1	94908	583.5	2.62	213.63	0.74	526.93	1.26	213.63	0.74	528.79	1.29	152.01	0.97	37.07	0.93	222.04	1.09	2646.36	1.15	94631
94369	1	2		94407	81.7	161.5	31.3	94514	19	1.45	17.6	1.16	94514	5.13	3.15	28.9	1.64	21.5	91	32.6	12.9	0.9		22.8	35.6	664	94514	1.22	69.3	94909	404.03	1.82					267.66	0.97	529.59	1.2	171.94	0.91	59.5	0.92	266.48	1.24	2681.67	1.1	94632
94370	1	0		94408	58.9	173.4	19.6	94515	87.4	1.45	86	7.85	94515	5.9	4.79	18.2	1.02	12.2	231	27	36.4	1.56	0.5	56.8	46.5	1220	94515	0.88	50.2	94910	447	1.83	185.73	0.82	468.11	1.15	196.6	0.85	460.54	1.13	131.82	0.93	66.64	1.07	324.03	1.23	2445.09	1.12	94633
94371	2	10		94409	59	173.8	19.5	94516	19.4	1.45	18	1.16	94516	4.07	2.96	19.4	0.81	6.72	139	22.3	27.6	0.9	0.5	51.6	33.4	1410	94516	0.97	54.8	94911																			94634
94372	1	68		94410	70.2	151.6	30.5	94517					94517		4.98		0.5	15.5	302	28.4	37.9	1.58	0.5	71.3	64.9		94517	1.28	72.7	94912																			94638
94373	2	80		94411	58.6	175.3	19.1	94519	92.1	1.45	90.7	6.92	94519	6.54	1.5	23.6	1.01	13	177	22.3	32.8	0.9	0.5	62.1	54	1550	94519	0.96	54.7	94914																			94640
94374	2	52		94412	68.9	157.2	27.9	94520					94520	4.85	4.5	25.2	0.98	28.6	147	11.6	25.5	1.71	0.5	41.6	37.9	851	94520	0.87	49.6	94915	258.8	1.27	67.01	0.54	237.51	0.86	75.01	0.55	228.39	0.84	42.57	0.49	21.96	0.73	110.99	0.86	1124.69	0.78	94641
94375	2	30	2	94413	79.1	174.6	25.9	94522	41.7	1.45	40.3	1.16	94522	2.09	3.29	6.47		9.42	222	20.6	22.8	0.9	0.5	48.4	48.8	1210	94522	0.42	23.8	94916	476.34	2.38			475.73	1.28			484.64	1.31	115.85	0.88	50.92	1.18	322.65	1.43			94642
94376	1	66		94414	118.1	169.8	41	94523	66.9	1.45	65.5	3.14	94523	4.68	2.59	18.5	1.08	13	69.6	79.3	10.8	0.9	0.5	20.9	48.9	1530	94523	0.73	41.2	94917	294.89	1.43	61.05	0.52	197.51	0.82	67.3	0.54	186.25	0.82	47.83	0.53	15.67	0.59	93.94	0.86	1038.53	0.79	94644
94377	1	33		94415	65.3	168	23.1	94525	101	1.45	99.4	3	94525						209		11	0.9	0.5	20.7	50.7	1190	94525	0.89	50.5	94920	650.32	3.14	156.86	0.71	360.58	1.05	162.02	0.7	357.99	1.09	122.6	0.95	58.02	1.21	232.57	1.27	2250.44	1.16	94647
94378	1	13		94416	105.4	177.7	33.4	94526	90.3	1.45	88.9	7.51	94526	1.1	2.39	6.16	0.5	7.51	169	10.8		0.9	0.5	54.5	71.7	918	94526	0.5	28.3	94923	470.75	1.94	213.63	0.69	521.03	1.32	213.63	0.69	536.35	1.34							2759.69	1.11	94648
94379	2	24	2	94417	14.6	95.4	16	94527	34.8	1.45	33.4	1.83	94527	9.95	4.92	20	0.72	20.6	39.4	19.9	30.5	0.9	0.5	56.9	73	668	94527	0.93	53	94924	506.15	2.32	139.39	0.72	344.18	1.09	152.64	0.72	362.24	1.1	106.09	0.73	33.94	0.84	170.13	1.16	1985.3	1.05	94649
94380	1	63		94418	84.2	153.6	35.7	94528	40.3	1.45	38.9	1.88	94528	1.35	0.91	4.92		4.88	153	6.51		0.9	0.5		37.5	670	94528	0.4	22.4	94925			72.85	0.52	195.33	0.84	71.32	0.51	190.23	0.8	41.3	0.57	32.02	0.87	126.39	0.95			94650
94381	2	80		94419	27.6	135.5	15	94529	69.3	1.45	67.9	4.93	94529														94529			94926	477.47	1.99	196.5	0.8	382.65	1.07	196.62	0.82	377.83	1.06	105.08	0.72	53.85	0.93	245.42	1.03	2183.68	1.02	94651
94382	2	32	2	94420	80.2	162.9	30.2	94530					94530	0.93		9.12	0.71	5.04	98.6	9.61	21.1	0.9	0.5	42.3	53.6	691	94530	1.2	68.1	94927																			94652
94383	2	4		94421	53	143.6	25.7	94531	53.3	1.45	51.9	4.45	94531	2.54	3.37	12.7	0.5	10.7	251	11.4	16.1	0.9	0.5	32.2	46.9	973	94531			94928	314.71	1.5	62.38	0.59	170.96	0.85	69.36	0.61	183.17	0.85	59.8	0.65	19.95	0.67	81.31	0.86	1065.88	0.85	94654
94384	2	0		94422	15.2	91.6	18.1	94532					94532	29.3	10.7	83.2	3.75	65.5	149	49.8	15.2	3.47	0.93	33.1	42.2	1360	94532	1.29	73.2	94930	577.03	2.85			566.8	1.46													94659
94385	2	48		94423	61	167	21.9	94534	53.9	1.45	52.5	3.39	94534			15.3	0.86		300		27.6	1.97	0.5		43.7	986	94534	0.66	37.3	94933	437.35	2.19	134.51	0.67	319.4	1.01	129.07	0.61	324.35	1.03	93.25	0.69	38.52	0.86	196.65	1.06	1806.34	0.99	94660
94386	2	71		94424	68.1	159.3	26.8	94536	96.2	1.45	94.8	5.13	94536	2.06	6.68	13.4	0.78	13.5	101	22.1	29.5			69.8	42.9	914	94536	1.63	92.6	94934	285.96	1.34	85.39	0.61	243.58	0.94	98.65	0.65	264.39	0.97	73.97	0.68	37.88	0.85	141.32	1.02	1323.77	0.87	94663
94387	2	39	2	94425	74.9	157.7	30.1	94537	106	1.45	105	4.41	94537	3.74	3.21	7.74	0.5	8.54	134	10	14.7	0.9	0.5	28	28.6	663	94537	0.97	55.2	94935	465.11	2.19	153.68	0.7	374.49	1.04	160.6	0.71	361.69	1.02	112.7	0.74	38.67	0.92	232	1.24	2046.52	1.01	94664
94388	2	33	2	94426	9.2			94538	43.5	1.45	42.1	2.41	94538														94538			94936	575.49	2.75	149.85	0.78	336.32	1.09	153.36	0.76	346.15	1.1	117.48	0.98	43.97	1.09	225.33	1.28	2152.77	1.15	94666
94389	1	4		94427	89.8	155.2	37.3	94539	49.6	1.45	48.2	2.45	94539	5.45	2.3	10.4	0.5	4.64	204	7.57	10.9	0.9	0.5	21.8	47.2	1130	94539	1.08	61.3	94937	486.74	2.26	211.42	0.86	507.42	1.31	216.23	0.87	485.69	1.29	155.46	0.97	78.55	1.18	261.49	1.29	2582.36	1.19	94669
94390	2	72		94428	113.2	164.2	42	94540	91.1	1.45	89.7	9.19	94540														94540			94939	508.57	2.16	233.07	0.85	562.62	1.28	261.19	0.94	745.86	1.61	143.92	0.91	70.31	1.18	373.44	1.33	3116.6	1.26	94670
94391	1	1		94429	126	178.5	39.5	94541	54.9	4.59	50.3	6.54	94541	7.93	3.28	23.3	1.55	6.77	141	30	16.1	1.62	0.5	30.8	41.8	960	94541	1.15	65.3	94941	531.98	2.16	290.94	0.92	598.88	1.31	290.94	0.92	644.87	1.4	140.48	0.84	68.65	1.09	333.48	1.31	3122.23	1.21	94672
94392	1	25		94430	155.4	172.1	52.5	94542	90.4	1.45	89	4.61	94542	3.92	4.95	20.3	1.77	22.8	82.5	52.5	25.7	0.9	0.5	47.6	56.7	965	94542	1.24	70.4	94944	641.06	2.93	152.62	0.68	446.6	1.28	152.62	0.68	442.56	1.28	131.62	0.91	58.07	1.22	302.19	1.36	2493.9	1.21	94673
94393	1	36		94431	163	171.7	55.3	94543	69.6	1.45	68.2	5.57	94543	13.5	9	62.9	2.72	26.2	98.2	38.5	57.2	0.9		102	51.5	978	94543	1.19	67.6	94945	479.15	2.24	214.64	0.77	466.03	1.16	214.64	0.77	517.31	1.26							2676.66	1.09	94674
94394	2	18		94432	94.5	161.8	36.1	94544	60.1	1.45	58.7	4.26	94544		2.57	22.2	1.28	7.86	117	9.5	24.1	0.9	0.5	44.6	65.6	882	94544	0.3	17.2	94946	603.22	2.47	259.88	0.9			259.88	0.9			221.88	1.11	79.88	1.25	434.2	1.61			94676
94395	1	19		94433	118.1	180.5	36.2	94545	60	1.45	58.6	2.18	94545	0.9	2.12	4.45	0.5	4.23	79.7	8.52	26.8	1.32	0.5	53.2	43.6	787	94545	0.38	21.4	94947	301.69	1.41	41.35	0.45	144.97	0.7	41.23	0.45	149.04	0.7	24.18	0.43	14.21	0.56	72.11	0.61	843.58	0.74	94677
94396	2	15		94434	68.6	158.6	27.3	94546	99.1	1.45	97.7	5.82	94546	2.06	2.29	9.67	0.5	6.9	138	16.3	26	0.9	0.5	43.9	28.8	857	94546	0.56	31.9	94951	318.36	1.44	79.57	0.59	209.55	0.82	76.02	0.59	232.17	0.82	55.73	0.57	29.55	0.77	127.12	0.84	1229.26	0.81	94678
94397	1	0		94435	10.6			94547	75.8	1.45	74.4	3.91	94547	1.74	3.54	13.4	0.99	7.38	207	22.2	29.6			54.2	34.5	1130	94547	0.66	37.5	94953	342.97	1.86	49.8	0.7	362.79	1.05			362.66	1.04									94679
94398	2	39	2	94436	94.5	174.9	30.9	94549					94549	3.9	2.59	18.9	0.89	5.02	135	26.9	12.8	0.9	0.5	26.8	70.1	1220	94549	0.67	38	94954	627.64	2.65	279.42	1.08	674.1	1.61	284.02	1.06	661.57	1.64	142.13	1.1	68.69	1.33	453.65	1.57	3405.7	1.48	94681
94399	2	62		94437	13.1			94550	49.3	1.45	47.9	2.63	94550	5.21	3.01	19.5	0.98	7.35	193	22.8	35.9	2.48	0.5	63.5	31.7	964	94550	0.76	43.4	94956	419.08	1.79	107.06	0.63	287.17	0.96	109.07	0.65	279.99	0.98	70.11	0.75	40.47	0.98	176.4	0.98	1600.2	0.96	94684
94400	2	6		94438	74.1	175.6	24	94552	89.6	1.45	88.2	3.65	94552	2.44	1.3	25.7	1.03	8.02	92.6	21.7	14.8	0.9	0.5	30.3	36.2	1500	94552	1.3	73.8	94957	498.33	2.1	224.53	0.87	522.82	1.23	231.25	0.87	500.99	1.19	171.77	0.99	66.31	1.13	340.41	1.47	2767.51	1.15	94685
94401	1	57		94439	20.8	117	15.2	94553	36.6	1.45	35.2	2.58	94553	6.85	2.68	58.6	2.9	8.31	203	39.1	34.1	3.54	0.5	61.2	47.8	1530	94553	1.66	94.3	94958	424.25	1.97	104.5	0.57	260.02	0.91	103.72	0.57	265.33	0.92	64.87	0.59	34.77	0.94	136.5	1.04	1475.28	0.91	94686
94402	1	10		94440	7.6			94554	49.5	1.45	48.1	1.98	94554	3.1	2.88	18.4	0.97	9.97	58.7	46.4	18	1.68	0.5	37.9	67.4	1330	94554	1	56.8	94959	431.05	1.86	179.72	0.75	425.06	1.13	190.92	0.78	431.5	1.13	139.29	0.85	57.05	1.01	239.04	1.3	2276.19	1.04	94687
94403	2	7		94441	61.2	169	21.4	94555	89.8	1.45	88.4	6.07	94555	2.31	3.88	6.54	0.5	7.89	134	12.1	27.3	0.9	0.5	44.6	46.4	811	94555	1.2	68.1	94960	495.15	2.01	240.9	0.93	567.26	1.37	261.56	0.95	573.83	1.4	143.87	0.9	65.88	1.2	380.04	1.32	2961.31	1.23	94688
94404	2	80		94443	75	157.5	30.2	94556	96.8	2.19	94.6	6.36	94556	1.78	4.56	12.1	0.5	19.8	81.6	14.4	18.1	2.74	0.78	37.7	24.9	783	94556	1.06	60.2	94961	438.04	1.93	191.9	0.75	541.19	1.23	187.46	0.77	520.39	1.22	109.33	0.76	43.83	0.97	267.3	1.31	2482.5	1.09	94689
94405	2	39	2	94444	123.5	173.6	41	94557	74.4	1.45	73	4.8	94557	0.79	2.66	5.47	0.5	5.36	167	7.74	16.6	0.9	0.5	34.9	41	764	94557	0.59	33.3	94962	423.88	1.76	100.41	0.6	241.28	0.94	107.37	0.65	254.49	0.93	80.36	0.63	37.66	0.82	126.7	0.94	1470.71	0.9	94693
94406	2	34	1	94445	74.6	174	24.6	94558	101	1.45	99.4	20.4	94558	7.92	5.33	37.9	1.86	19.8	63.9	24.6	12.7	0.9	0.5	25.7	48.7	1170	94558	1.14	64.7	94964	373.13	1.69	187.31	0.79	399.14	1.08	190.93	0.81	401.87	1.11	132.85	0.9	37.32	0.9	246.73	1.24	2129.3	1.02	94695
94407	2	76		94446	87.4	165.7	31.8	94559					94559	2.7	2.27	5.4	0.5	6.02	212	14.8	16.2	0.9	0.5	28.9	56.2	1310	94559	0.38	21.7	94965																			94696
94408	1	72		94447	47.8	165.6	17.4	94560	97.5	1.45	96.1	5.28	94560		1.45	2.19		2.72	201	10.7	5.6	0.9	0.5	10.5	27.8	763	94560	0.45	25.4	94966	430.43	1.84	217.48	0.86	499.62	1.17	235.63	0.89	505.14	1.23	167.31	0.88	62.74	0.98	248.31	1.31	2603.81	1.09	94697
94409	1	23		94448	105.1	175.8	34	94562	51.3	1.45	49.9	2.09	94562	0.79	3.68	8.56	0.5	5.67	108	17	36.9	0.9	0.5	58.8	52.7	740	94562	0.09	5.22	94967			200.59	0.77	448.11	1.18	200.59	0.77	468.29	1.24	138.97	1	62.73	1.28	345.1	1.39			94698
94410	2	80		94449	14.7			94563	29.6	1.45	28.2	1.16	94563	1.95	2.5	12.9		11.3	158	19.5	11.8	0.9	0.5	24.7	37.8		94563	1.58	89.7	94968																			94701
94411	1	13		94450	105.1	179.6	32.6	94564	55.3	1.45	53.9	4.52	94564	7.23	1.54	48.9	2.36	6.75	26.9	14		1.44	0.5	44.2	86.9	2350	94564	1.88	107	94970	509.54	2.18	182.29	0.78	399.23	1.09	194.46	0.83	396.15	1.11	126.07	0.85	37.87	0.82	191.55	1.09	2203.35	1.08	94702
94412	1	80		94451	15.7	105.2	14.2	94565	67.7	1.45	66.3	3.06	94565	2.79	2.33	14.2	0.82	5.36	218	14	55.8	0.9	0.5	109	42.5	1120	94565	0.55	30.9	94971	295.76	1.47	71.31	0.55	215.94	0.86	72.67	0.59	212.22	0.82	44.65	0.52	30.2	0.81	117.06	0.91	1159.3	0.83	94704
94413	1	16		94453	85.8	166.4	31	94567	39	1.45	37.6	2.65	94567	0.91	3.87	6.12		6.67	113	13.8	20.9	2.79	0.5	43.4	41.9		94567	0.88	49.9	94972																			94705
94414	1	32		94454	12.3			94568	78.9	1.45	77.5	5.67	94568	5.62	3.52	16.5	0.74	18.5	288	16.9	15.9	0.9	0.5	28.7	48.1	1210	94568	0.9	51.1	94975					423.61	1.22			415.03	1.2									94706
94415	1	37		94455	38.6	144	18.6	94569	63.3	1.45	61.9	5.43	94569	1.55	1.62	13.2	0.5	12.1	96.8	11.2	32.4	3.26	0.5	51.6	48.2	1060	94569	1.19	67.6	94976	401.72	1.73	108.21	0.68	384.52	1.09	120.46	0.72	391.07	1.14	80.43	0.7	45.8	0.83	205.19	1.01	1854.5	1.01	94707
94416	2	28	2	94456	92.2	159.2	36.4	94570	68.9	1.45	67.5	2.81	94570	2.48	6	12.3	0.5	19.6	953	75.8	29.1	10.9	2.26	62	40.7	4220	94570	0.1	5.56	94982	690.36	2.88	143.86	0.71	390.17	1	158.32	0.74	400.15	1	96.51	0.8	54.6	1.08	240.18	1.18	2328.53	1.13	94708
94417	2	3		94457	67.7	164.6	25	94571	36.1	2.54	33.6	1.16	94571	2.05	1.84	23	1.12	5.61	168	21.2	21.7	0.9	0.5	37.2	57.9	1860	94571	1.71	97.1	94983	449.21	2.06	121.61	0.67	317.19	0.99	130.32	0.7	315.89	0.99	91.94	0.77	53.14	0.99	213.76	1.03	1843.89	1.01	94710
94418	2	76		94458	107.2	177.9	33.9	94572	73.8	1.45	72.4	2.53	94572	2.56	3.55	6.95	0.5	8.74	138	17.5	9.76	0.9	0.5	17	54.7	790	94572	1.15	65.3	94989	524.35	2.47	220.92	0.89	500.56	1.27	229.32	0.9	489.48	1.29							2591.02	1.2	94711
94419	2	10		94459	130	160.6	50.4	94573					94573		5.55		3.05	31.2	218	33.8	15.3	2.01	0.5	29.7	37.8		94573	1.68	95.4	94990																			94713
94420	2	80		94460	67.6	153.7	28.6	94574	153	1.45	152	10.6	94574	1.27	1.28	3.27	0.5	3.17	267	12.4	18.1	0.9	0.5	34.7	33.6	676	94574	0.31	17.4	94991	530.5	2.04	273.76	0.94			281.83	0.98			167.29	1.03	80.04	1.29	461.33	1.48			94716
94421	2	75		94461	65.7	156.1	27	94575	13.1	1.45	11.7	1.16	94575	5.1	2.02	51	2.85	2.64	57.5	41.7	21.7	0.9	0.5	32.5	60.7	2940	94575	1.31	74.4	94994	315.15	1.51	82.42	0.57	238.03	0.94	90.64	0.62	242.13	0.96	68.4	0.66	27.19	0.82	132.93	1.04	1323	0.89	94719
94422	2	2		94462	53.2	151.9	23.1	94576	61.3	2.18	59.1	5.4	94576		3.07	5.29	0.5	8.25	174	21.2	12.4	0.9	0.5	22.1	43.3	799	94576	0.81	46	94995	551.04	2.24	200.77	0.8	515.18	1.26	211.27	0.83	500.75	1.28	135.8	0.89	57.67	0.99	252.43	1.12	2587.64	1.16	94720
94423	1	18		94463	111.9	162.1	42.6	94577	64.6	4.55	60.1	3.99	94577	15.1	2.79	103	6.29	9.65	62.3	19.5	42.5	2.25	0.5		43.5	1810	94577	0.69	38.9	94997	453.51	2.19	104.17	0.61	294.7	0.93	115.87	0.64	309.88	0.98	85.96	0.71	45.59	0.91	183.74	0.87	1703.29	0.95	94721
94424	2	75		94464	125.1	183.4	37.2	94578	87.7	2.79	84.9	6.23	94578	2.43	1.83	17.5	0.89	4.36	29.3	10.8	37	0.9	0.5	62.7	67.2	1910	94578	0.93	53	94998	625.79	2.7	207.63	0.84	524.01	1.29	214.27	0.83	511.52	1.32	142.29	0.81	53.31	1.03	232.3	1.32	2694.7	1.21	94723
94425	2	75		94465	106.2	185.4	30.9	94579	91.3	1.45	89.9	6.91	94579	1.36	1.75	4.77	0.5	4.81	198	8.4					29.5	892	94579	0.2	11.5	95002	536.85	2.38	222.92	0.94	465.99	1.19	222.14	0.93	468.91	1.2	122.28	0.83	50.69	1	269.37	1.37	2562.38	1.18	94724
94426	2	0		94466	9.1			94583	78	2.75	75.2	4.01	94583	1.05	0.48	3.74	0.5	1.13	194	6	6.75	0.9	0.5	14.3	41.4	1110	94583	1.18	67	95005	391.55	1.95			514.45	1.13			526.57	1.14									94725
94427	2	49		94467	56.3	161.6	21.6	94584	76.2	1.45	74.8	4.03	94584	2.32	4.03	30.8		21.1	118	12.4	19.1	0.9	0.5	34.9	27.7	713	94584	1.57	89.1	95006	336.11	1.43	75.64	0.59	239.7	0.88	85.7	0.67	231.04	0.87	51.75	0.57	29.12	0.81	151.72	0.93	1300.16	0.87	94726
94428	1	60		94468	5.1			94585	74.4	1.45	73	5.17	94585														94585			95008	329.34	1.41	91.69	0.56	267.61	0.9	92.38	0.57	273.41	0.9	54.09	0.59	26.76	0.73	115.08	0.98	1349.07	0.84	94727
94429	1	61		94469	103.3	163.3	38.7	94586	104	1.45	103	9.33	94586	5.75	3.48	23.5	1.31	9.57	124	39.8	54.7	3.59	0.9	95.4	63.5	1660	94586	0.45	25.4	95009	340.6	1.46	149.27	0.69	394.52	1.08	143.48	0.69	396.19	1.09	88.02	0.68	49.94	0.93	225.34	1.11	1928.99	0.95	94729
94430	2	25	2	94470	84.7	170.1	29.3	94587	33.3	1.45	31.9	1.87	94587	8.91	2.02	26.7	1.22	6.78	96.1	12.9	33.1	4.8	0.5	74.1	34.4	693	94587	0.8	45.6	95013																			94730
94431	1	47		94471	76.5	161.3	29.4	94588	43.6	9.62	34	1.16	94588	0.98	1.68	3.73	0.5	9.03	54.7	8.43	9.27	0.9	0.5	17	24.1	904	94588	2.45	139	95014	774.31	2.99	250.78	0.96			243	0.97			166.18	0.99	52.51	1.12	342.41	1.48			94731
94432	2	71		94472	19.8	111.9	15.8	94589	65.7	33	32.7	2.73	94589	9.85	2.45	24.7	1.36	10.8	207	16.5	26.7	1.56	0.5	43.9	64.9	1520	94589	0.76	42.9	95019	389.6	1.65	226.04	0.89	506.64	1.23	238.82	0.91	489.47	1.22	128.86	0.82	58.01	0.91	269.65	1.19	2482.65	1.1	94732
94433	1	46		94473	81.1	162.4	30.8	94590	34	1.45	32.6	1.88	94590	4.67	3.24	16.7	0.98	6.12	141	17.5	11.2	1.5	0.5	21.8	45.6	2100	94590	1.41	80.1	95022	422.19	1.96	115.11	0.64	384.19	1.1	124.77	0.69	380.59	1.14	103.26	0.83	55.11	1.04	227.04	1.09	1953.74	1.04	94735
94434	2	26	2	94474	77.4	183.6	23	94591	47.7	1.45	46.3	2.94	94591														94591			95023	331.28	1.47	63.24	0.58	255.98	0.97	78.23	0.6	251.61	0.93	43.11	0.53	14.02	0.6	97.94	0.94	1228.4	0.88	94736
94435	1	1		94475	37.5	141.5	18.7	94594	67.2	1.45	65.8	6.66	94594														94594			95024	471.02	1.84	181.89	0.85	514.05	1.28	195.19	0.84	529.4	1.32	108.03	0.81	70.6	1.12	391.2	1.36	2646.76	1.17	94739
94436	2	31	2	94476	70.6	170.8	24.2	94595	78.2	1.45	76.8	3.82	94595	12.5	2.4	26.4	1.2	9.39	60.3	45.1	11	0.9	0.5	25.9	38.5	783	94595	0.84	47.8	95025																			94740
94437	1	1		94477	39.4	151.7	17.1	94596	28.7	1.45	27.3	1.93	94596	4.37	2.06	16	0.5	5.42	82.5	16.2	23.5	1.84	0.5	39.3	72.8	1100	94596	0.71	40.4	95026	587.52	2.21	248.29	0.85	630.69	1.35	271.18	0.9	625.21	1.33	114.71	0.83	66.48	1.02	337.75	1.27	3079.37	1.21	94743
94438	1	80		94478	60.6	163.6	22.6	94600	40.4	5.98	34.4	2.27	94600														94600			95028	543.45	2.36	180.62	0.73	470.92	1.16			462.7	1.15	136.94	0.81	47.71	0.93	217.01	1.18			94744
94439	2	7		94479	79.7	155.5	33	94601	93.9	12.7	81.2	4.44	94601	1.53	1.79	6.4	0.5	4.79	102	10.3		0.9	0.5	22.8	43.6	723	94601	1.19	67.6	95029																			94745
94440	2	0		94480	24.6	124.1	16	94604	98.6	1.45	97.2	6.95	94604	6.19	6.24	18.5	0.78	28.3	66.8	19.4	11.3	1.31	0.5	22.6	34.5	942	94604	1.36	77.2	95031	551.51	2.67			547.31	1.31			582.86	1.35	138.15	0.86	56.44	1.13	340.54	1.38			94747
94441	1	12		94481	86.9	162	33.1	94605	67.7	1.45	66.3	3.79	94605	0.96	2.25	5.89	0.5	7.21	240	17.4	38.7	1.85	0.5	72.5	65.2	1240	94605	0.72	41.1	95032	288.83	1.34	64.54	0.55	228.47	0.89	72.65	0.58	236.6	0.89	61.26	0.59	30.65	0.78	132.42	0.95	1193.93	0.83	94748
94442	1	60		94482	58.1	154.2	24.4	94606	67.9	1.45	66.5	3.54	94606	1.35	1.21	8.81	0.5	6.97	132	6.6	15.1	0.9	0.82	26.3	68.3	1230	94606	2.12	120	95033	527.72	2.32	130.14	0.72	346.96	1.1	141.97	0.75	340.51	1.13	111.63	0.84	47.84	1.03	194.47	1.17	2008.17	1.1	94749
94443	1	32		94483	80.3	160.1	31.3	94607					94607			9.27	0.5		223		13.9	0.9	0.5	23.5	55.9	1130	94607	1.11	63	95035	594.15	2.43																	94750
94444	2	78		94484	27	119.3	19	94608	49.5	1.45	48.1	2.72	94608	3.57	2	8.32	0.5	5.92	131	7.92	24.6	3.06	0.5	40.8	42.3	693	94608	1.14	64.7	95037																			94752
94445	1	53		94485	9.3			94609	59.3	12.6	46.7	2.23	94609	2.85	1.24	22.6	1.16	5.35	279	26.6	21.7	0.9	0.5	41	71.8	1940	94609	1.35	76.7	95039	407.6	1.93	116.47	0.67	331.74	1.12	113.67	0.66	337.41	1.12	127.03	0.88	58.3	1.15	261.35	1.28	1893.52	1.06	94753
94446	2	28	2	94486	97.4	176.7	31.2	94610	38.6	1.45	37.2	2.23	94610	5.79	2.7	27.6	1.35	19	107	15.7	28.3	2.9	0.5	50.3	42.5	799	94610	1.51	85.7	95040																			94754
94447	1	15		94487	96.9	179.2	30.2	94611	48.4	1.45	47	2.17	94611	1.9	1.77	17.3	0.83	8.78	79.9	7.58	16.1	0.9	0.5	29.6	41.9	728	94611	1.11	63	95048	451.17	1.92	216.78	0.82	457.44	1.19	214.22	0.81	473.54	1.19	130.15	0.81	52.12	0.98	305.58	1.26	2452.37	1.1	94755
94448	1	41		94488	67.1	159.3	26.4	94612	64.5	1.45	63.1	3.01	94612		3.68	5.77	0.5	6.88	136	18	14.6	0.9	0.5	24.5	40.7	633	94612	1.22	69.3	95051			306.77	0.96	701.48	1.43			751.42	1.5									94757
94449	1	1		94489	19.8	112.2	15.7	94613	64.6	1.45	63.2	5.41	94613	2.37	3.59	11.3	0.5	23.1	129	16.1	23.7	0.9	0.5	36.5	41.7	809	94613	1.09	61.9	95052																			94760
94450	1	30		94490	59.5	157.3	24	94615	42.9	1.45	41.5	3.67	94615	1.82	1.4	7.11	0.5	2.56	305	7.89	6.11	0.9	0.5	12.4	44.5	875	94615	0.46	26.3	95053	545.63	2.51	221.43	0.93	538.61	1.46	246.07	0.94	520.86	1.39							2784.9	1.28	94761
94451	2	4		94491	109.4	165.3	40	94616	137	1.45	136	8.74	94616	4.2		10.8	0.5	15.9	116	25.6	18.9	0.9		34.5	41.8	1050	94616	0.44	24.9	95054	470.46	2.26	158.64	0.72	481.62	1.3			476.96	1.26	116.54	0.89	50.28	0.99	268.99	1.41			94763
94452	2	58		94492	28.4	128.6	17.2	94618	98.2	1.45	96.8	4.44	94618	2.38		11.7	0.7	2.83	117	11.5	17.1	0.9	0.5	36.6	62.3	1100	94618	0.75	42.4	95055	497.35	2.18	118.19	0.9							187.59	1.05	53.51	1.13	455.92	1.39			94764
94453	2	20	2	94493	78.4	168.2	27.7	94619	19.6	1.45	18.2	2.16	94619	110					105				0.5		60.7	1250	94619	0.63	35.9	95056	709.96	3.3	229.21	0.76	509.63	1.26	229.21	0.76	529.76	1.28	130.31	0.89	64.35	1.24	232.81	1.34	2866.86	1.24	94765
94454	1	1		94494	30.2	138.7	15.7	94621	62.4	1.45	61	3.39	94621														94621			95058	477.43	2.62	108.01	0.68	444.75	1.26	118.92	0.67	466.83	1.27	138.26	0.89	35.57	1.05	368.04	1.3	2405.42	1.19	94766
94455	2	10		94495	14.5	98.1	15.1	94623	17.8	1.45	16.4	1.16	94623						290		28.3	1.76	0.5	47.6	57.3	1280	94623	1.04	59.1	95059	491.75	2.05	237.34	1	461	1.16			460.21	1.18	156.09	0.82	42.06	0.92	212.41	0.97	2476.46	1.08	94767
94456	2	16		94496	14.6	96.1	15.8	94624					94624	3.58	2.48	16.2	0.97	7.91	114	29.4	10.3	2.16	0.78	19.6	73.7	1480	94624	0.76	42.9	95060	506.05	2.44	99.76	0.63	265.78	1	113.69	0.66	264.26	1.04	108.91	0.83	50.03	1.01	152.35	1.07	1677.02	1.07	94768
94457	2	46		94497	82.1	168.6	28.9	94625	34.8	1.45	33.4	2.56	94625	1.82	3.68	5.45	0.5	7.17	144	17	37.2	0.9	0.5	65.7	61.5	1090	94625	0.31	17.7	95061	426.53	1.78	176.35	0.78	360.57	1.02	191.72	0.8	338.35	1.01	126.06	0.76	54.24	0.97	229.57	1.29	2069.19	1	94771
94458	1	56		94498	56.7	158.2	22.7	94626	35.7	1.45	34.3	2.35	94626	1.54	4	21.8	1.04	21.1	130	13.6	30	2.63	0.5	54.4	48.5	761	94626	0.75	42.4	95063	538.91	2.72	190.67	0.8	479.72	1.2	203.88	0.82	497.37	1.26	123.67	0.83	66.03	1.22	341.15	1.38	2627.8	1.18	94772
94459	2	52		94499	57.7	160.6	22.4	94627	51.1	1.45	49.7	2.03	94627	10.4	2.59	25.8	1.16	5.38	59.1	27.9	9.53	1.99	1.25	20.8	64.6	2060	94627	0.56	31.8	95064	519.48	2.35	192.85	0.84	514.93	1.34	215.52	0.92	499.11	1.34	118.18	0.89	70.78	1.21	306.77	1.29	2616.34	1.24	94773
94460	2	61		94500	101.1	168.7	35.5	94630	67.8	3.94	63.9	3.38	94630	0.85	2.17	7.12	0.5	5.8	325	14.3	28.6	1.75	0.5	61.1	38.1	1440	94630	1.11	63	95067	657.04	3.18			484.04	1.28			506.31	1.29	164.07	1.11	72.74	1.39	339.21	1.36			94774
94461	2	19		94501	93.5	162.8	35.3	94631	74.1	1.45	72.7	5.14	94631	1.57	3.7	15.9	1.05	15.6	189	17.8	26.1	0.9	0.5	47.6	23.1	842	94631	0.68	38.4	95069	553.62	2.27	201.87	0.81	454.26	1.26	206.03	0.83	454.61	1.27	133.95	0.87	81.3	1.24	283.48	1.26	2541.03	1.16	94775
94462	2	12		94502	81.3	153.3	34.6	94632	51.3	1.45	49.9	3.67	94632	7.58	2.87	16.7	0.5	4.82	254	15.9	25.5	0.9		39.9	58.5	1200	94632	0.98	55.6	95071			122.36	0.63	313.06	1.06	125.74	0.65	318.96	1.09	88.95	0.71	28.78	0.84	157.84	1.06			94776
94463	2	26	2	94503	57.9	173.6	19.2	94633					94633	8.91	4.72	41.1	2.49	37.6	139	23.6	52.3	0.9	0.5	83.8	62.5	1380	94633	1.14	64.7	95072	354.73	1.73	120.25	0.67	316.68	1.02	118.71	0.66	316.29	1.05	104.17	0.78	54.65	1.07	227.76	1.05	1735.3	0.96	94777
94464	1	77		94504	88.8	191.1	24.3	94634	92.7	1.45	91.3	4.32	94634			40.5	2.34		42.8		12.1	1.51	0.5	21.1	48.8	2080	94634	1.44	81.8	95074	695.29	3.14	165.43	0.76	448.24	1.21	164.29	0.76	462.67	1.26							2844.78	1.37	94779
94465	1	31		94505	31.1	124.1	20.2	94636					94636	3.13	3.37	10.6	0.5	23.4	94.7	7.5	11.2	0.9	0.5	21.9	46.4	673	94636	1.23	69.8	95077	518.07	2.06	188.96	0.86	474.85	1.27	198.37	0.87	459.35	1.26	139.55	0.98	70.34	1.29	314.69	1.5	2531.75	1.2	94780
94466	1	1		94506	83.9	152.3	36.2	94638	48.4	7.82	40.6	3.29	94638														94638			95080	600.03	2.57	204.44	0.86	522.02	1.27	217.89	0.9	506.24	1.28	147.26	0.88	59.49	1.11	342.25	1.48	2826.83	1.24	94782
94467	2	18		94507	127.4	167.6	45.4	94640	18.4	1.45	17	1.16	94640	3.74	1.74	21.1	0.77	9.71	202	21.3	10.9	2.46	0.83	22.2	55.8	1710	94640	1.12	63.6	95081	372.67	1.61	67.17	0.54	197.41	0.83	64.48	0.56	189.73	0.78	40.6	0.55	19.54	0.64	94.88	0.82	1140.64	0.85	94783
94468	2	0		94508	70.8	151.7	30.8	94641	47	1.45	45.6	2	94641	7.7	2.7	56.8	2.68	39.4	145	10.9	16	0.9	0.5	32.5	69.8	1030	94641	1.09	61.9	95083	418.97	2.02	205.35	0.84	495.36	1.31	211.33	0.87	510.62	1.33	138.48	0.85	46.57	0.93	239.75	1.31	2465.67	1.13	94785
94469	2	37	2	94509	74.5	168.2	26.3	94642	114	1.45	113	6.6	94642	0.92	0.92	1.51	0.5	1.25	195	10.9	13.6	0.9	0.5	26	30.2	1020	94642	0.32	18.2	95087	300.07	1.32	51.6	0.48	150.18	0.74	56.78	0.51	152.13	0.76	39.24	0.57	22.74	0.78	84.18	0.75	924.47	0.77	94786
94470	1	64		94510	81.6	158.2	32.6	94644	56.4	1.45	55	3.64	94644	4.82	3.21	15.5	0.5	4.19	123	23.2	17.7	1.41	0.5	40.2	58.1	639	94644	1	56.8	95088	419.26	1.99	120.65	0.64	308.36	1.02	120.77	0.64	297.74	1.02	84.42	0.71	30.86	0.82	156.27	1.1	1653.4	0.97	94787
94471	2	42	2	94511	37.2	128.6	22.5	94647	32.9	1.45	31.5	1.72	94647	17.9	3.45	89.2	4.24	16.9	47.7	33.6	26.6	0.9	0.5	48.4	47.3	936	94647	1.46	82.9	95089	583.82	2.69	182.47	0.77	449.78	1.21	198.91	0.84	459.86	1.25	161.04	0.97	47.35	1.23	254.39	1.36	2552.43	1.2	94788
94472	2	5		94512	61.2	155.4	25.3	94648	32.7	1.45	31.3	2.13	94648	20.2		104			69.2	40.2	16.5	0.9		38.8		1650	94648	1.49	84.6	95090	417.4	1.86	181.53	0.74	552.64	1.31	192.29	0.78	545.53	1.32	97.48	0.72	44.14	0.87	257.14	1.33	2462.36	1.12	94792
94473	2	73		94513	13.5	92.1	15.9	94649	88.3	1.45	86.9	6.58	94649	2.1	3.75	11.1		13.9	79.2	28.2	8.08			15.9	68.3	1040	94649	1.6	90.8	95092	348.95	1.54	83.88	0.65	236.3	0.88	92.59	0.66	244.74	0.9	45.29	0.57	24.97	0.69	122.21	0.88	1297.61	0.88	94793
94474	1	55		94514	29.6	126.3	18.6	94650	90.9	1.45	89.5	4.87	94650	2.62	2.61	30.1		3.71	93.6	29.3	13.2	2.88	1.21	26	54.7	1710	94650	2.06	117	95093	544.51	2.57	150.14	0.68	408.03	1.16	154.36	0.71	416.77	1.17	135.41	0.89	50.99	1	189.71	1.24	2236.76	1.13	94795
94475	2	26	3	94515	98	148.3	44.6	94651	47.3	1.45	45.9	2.85	94651	0.5	1.04	3.03	0.5	2.21	242	9.24	10.1	0.9	0.5	20.8	47	1650	94651	0.58	32.9	95094	386.82	2.03	95.13	0.66	259.1	1.04	106.69	0.69	243.95	0.99	88.25	0.7	31.77	0.87	134.02	1.06	1474.5	0.98	94797
94476	2	55		94516	62.3	158.9	24.7	94652					94652	5.24	3.01	34.3	2.02	8.4	408	23.7	45.1	0.9	0.5	80.3	69.4		94652	1.81	103	95096	508.74	2.1	188.48	0.74	454.13	1.17	187.51	0.77	456.41	1.17	161.66	0.84	53.99	0.83	279.84	1.42	2536.11	1.07	94799
94477	2	58		94517	84.2	169	29.5	94654	105	1.45	104	6.28	94654	2.27	2.15	9.31	0.5	3.74	112	9.75	34.5	0.9	0.5	64.6	89.2	1390	94654	0.95	53.7	95100	413.78	1.89	134.91	0.66	367.56	1.07	135.1	0.66	362.34	1.08	97.87	0.72	44.56	0.93	223.02	0.97	1898.12	0.99	94801
94478	2	37	2	94518	7.6			94656	91.2	1.45	89.8	8.32	94656	5.04	3.94	17	0.5	9.47	96.2	18.4		0.9	0.5	45.2	27.7	744	94656	1.38	78.4	95103	505.82	2.16	243.72	0.89	522	1.24	232.35	0.87	536.87	1.28	143.77	0.85	53.05	0.9	275.32	1.34	2703.1	1.17	94802
94479	2	64		94519	94.2	178.3	29.6	94657	118	1.45	117	9.49	94657	2.87	2.33	11.3	0.8	8.97	48.3	11.1	8.67	0.9	0.5	18.1	35.1	531	94657	1.74	98.8	95106	348.57	1.47	114.81	0.63	355.25	0.97	115.67	0.64	354.46	0.98	69.73	0.61	33.42	0.85	191.54	1.06	1695.07	0.9	94804
94480	1	6		94520	25.7	123.4	16.9	94658	85.8	1.45	84.4	5.89	94658	5.43	4.95	23.6	0.92	33.4	128	18.6	21.6	2.76	0.81	47.2	27.7	1040	94658	1.66	94.3	95108	336.3	1.42	76.25	0.59	264.07	1	78.95	0.6	265.42	1.02	42.35	0.56	23.74	0.67	134.87	0.88	1296.18	0.89	94805
94481	2	31	2	94521	8.8			94659	59.5	1.45	58.1	3.65	94659	4.23	3.82	18	1.09	6.87	164	42.8	28	3.04	0.5	51.1	51.2	870	94659	0.94	53.2	95111																			94806
94482	2	13		94522	97.6	175.2	31.8	94660	28.3	1.45	26.9	2.23	94660	12.8	4.36	16.3	1.04	7.86	198	30.8	28.1	1.91	0.5	48.3	40.3	1670	94660	0.47	26.4	95112	496.88	2.11	145.57	0.7	365.02	1.09	149.89	0.72	364.06	1.09	93.26	0.82	45.08	1.11	217.33	1.28	2045.91	1.07	94807
94483	2	74		94523	66.2	158.2	26.5	94663	71.3	1.45	69.9	3.74	94663	3.65	4.9	37.9	2.08	38.1	173	24.8	15.6	0.9	0.5	29.5	41.5	1040	94663	1.26	71.5	95113	447.65	2.3	156.34	0.76	446.03	1.22	153.22	0.71	431.53	1.2	110.82	0.8	43.56	1.03	296.07	1.53	2263.21	1.14	94808
94484	1	5		94525	83.2	157.9	33.4	94664	26.6	1.45	25.2	1.16	94664	14.4	2.95	26.4	1.52	8.94	349	38.6	29.8	2.62	0.5	60.8	76.3	1520	94664	0.56	31.9	95114																			94809
94485	2	0		94526	104.2	180.7	31.9	94666	61.4	1.45	60	3.17	94666	2.41	1.34	13.2	0.74	4.62	134	6.28	28.5	1.44	0.5	47.9	43.7	1100	94666	1.46	82.9	95115	392.84	1.92			268.26	0.86	125.52	0.63	266.5	0.9	64.64	0.59	29.47	0.8	133.59	0.95			94810
94486	2	44	2	94527	66.8	164.2	24.8	94667	48.5	1.45	47.1	3.38	94667	1.22	4.23	8.57	0.5	10.9	129	19.1	38.4	1.5	0.5	52.7	29.1	819	94667	0.88	49.7	95117	218.71	1.07	54.88	0.48	157.87	0.75	56.82	0.5	169.88	0.78	35.36	0.52	18.82	0.68	71.64	0.83	858.43	0.71	94811
94487	1	29		94528	159.6	162.3	60.6	94668	101	1.45	99.9	3.03	94668	2.74	6.52	12.7	0.85	17.7	89.3	24.4	16.9	0.9	0.5	34.2	24.2	646	94668	2.67	152	95118	498.18	2.21	176.09	0.74	390.73	1.09	189.75	0.78	397.45	1.09	176.7	0.92	59.28	1.08	218.74	1.29	2279.43	1.08	94812
94488	2	38	2	94529	70.1	180.6	21.5	94669	48.4	1.45	47	2.83	94669	9.55	1.47	24.7	1.09	5.12	82.5	14.9	26.6	0.9	0.5	48.4	60.6	876	94669	1.39	78.9	95120	311.07	1.38	63.41	0.55	155.39	0.75	64.8	0.54	162.46	0.76	42.57	0.61	19.46	0.63	87.09	0.73	980.88	0.78	94813
94489	2	4		94530	64.9	157.7	26.1	94670	186	1.45	185	16.6	94670	1.32	1.3	4.99	0.5	4.18	189	9.53	42.3	2.38	0.5	67.7	71.8	797	94670	0.17	9.48	95123	402.27	2.03	121.06	0.67	330.88	1.06	127.5	0.67	340.47	1.13	77.42	0.64	24.79	0.7	145.81	1.15	1678.45	0.99	94816
94490	2	64		94531	73.6	157.6	29.6	94672	86.2	61.7	24.5	1.9	94672	2.09	1.07	8.73	0.5	3.86	268	8.73	19.9	1.71	0.5	36.7	55.5	1720	94672	1.26	71.5	95124	704.63	2.72	216.77	0.9	524.81	1.38	231.1	0.91	527.35	1.36	121	0.88	55.1	1.06	291.85	1.3	2819.23	1.31	94819
94491	2	19		94532	72.6	155.1	30.2	94673	55.8	1.45	54.4	3.87	94673	2.94	1.65	28.5	1.81	6	90.4	9.98	26.3	1.59		41.7	43	1060	94673	1.98	112	95126	505.32	2.47			360.41	1.04	138.8	0.66	339.62	1	96.26	0.7	54.76	1.18	186.65	1.18			94820
94492	1	6		94534	73	160.7	28.3	94674	63.4	1.45	62	2.31	94674	0.5	2.46	5.98		5.25	215	10.3	18.2	0.9	0.5	34.6	64.1		94674	0.16	9.08	95127	378.8	1.68	183.47	0.76	484.74	1.24	191.45	0.81	495.59	1.21	111.3	0.81	50.06	1.07	356.98	1.24	2434.76	1.08	94821
94493	1	63		94536	51.1	153.8	21.6	94676	148	1.45	147	7.67	94676	1.54	3.87	7.17	0.5	6.29	153	21.6	21	0.9	0.5	37.9	46.8	792	94676	0.37	20.8	95128			197.71	0.82	429.28	1.37	201.66	0.84	434.71	1.31	117.32	0.88	54	1.26	311.33	1.53			94826
94494	1	10		94537	49.9	148.6	22.6	94677	56.6	1.45	55.2	3.22	94677	1.64	2.02	8.35	0.5	6.34	215	12	14.9	0.9	0.5	27.2	32.9	757	94677	0.49	27.9	95132	243.33	1.27	54.51	0.46	152.19	0.73	54.83	0.47	156.76	0.74	30.14	0.4	18.04	0.62	77.88	0.75	860.82	0.71	94829
94495	2	4		94538	69.7	164.8	25.7	94678	97.4	2.8	94.6	3.83	94678	11.2	3.06	45.8	2.52	13.2	103	28.2	14.7	0.9		32.4	51.6	1370	94678	2.17	123	95134																			94831
94496	1	3		94539	83.6	165.8	30.4	94679	31.9	1.45	30.5	1.85	94679	14.4	3.74	26.7	1.14	7.4	243	30.2	35.1	0.9	0.5	69.1	58.1	1380	94679	1.01	57.3	95136			53.45	0.45	175.97	0.84	55.39	0.46	181.8	0.8	43.74	0.5	20.44	0.66	95.04	0.79			94832
94497	1	45		94540	46.9	155.4	19.4	94681	75.6	1.45	74.2	3.09	94681	0.5	1.47	4.82	0.5	3.16	153	6.73	18.2	0.9	0.5	35.2	47.5	882	94681	0.16	9.26	95137	416.32	1.93	136.61	0.66	318.14	0.97	144.68	0.71	329.09	1	133.63	0.84	57.14	0.97	198.75	1.26	1877.56	0.99	94833
94498	2	11		94541	58.9	164.8	21.7	94684	19.7	1.45	18.3	1.16	94684	1.78	1.73	6	0.5	4.57	181	11.7	15.4	0.9	0.5	31.4	40.6	1020	94684	1.02	57.9	95140	539.3	2.32	158.35	0.7	479.61	1.24	177.55	0.73			108.98	0.8	48.9	1.11	282.01	1.23			94834
94499	1	62		94542				94685	99.9	1.45	98.5	8.28	94685	0.5	1.76	5.44	0.5	5.24	326	9.79	18.2	0.9	0.5	26.3	37.3	991	94685	0.67	38	95143	413.4	1.91	97.88	0.55	247.24	0.88	101.6	0.59	254.31	0.88	84.42	0.62	33.67	0.74	122.66	0.93	1446.98	0.88	94835
94500	2	60		94543	66.6	164.1	24.7	94686	30.1	1.45	28.7	1.68	94686	2.39	1.33	9.66	0.5	4.45	158	11.4	6.74	0.9	0.5	15.3	45.4	1090	94686	0.6	34.2	95146	404.8	1.71	77.82	0.51	204.72	0.83	79.88	0.57	201.57	0.8	45.04	0.64	31.86	0.85	134.53	0.87	1261.21	0.87	94836
94501	2	41	2	94544	56.3	161.8	21.5	94687	71	1.45	69.6	3.41	94687	1.88	1.65	13.8	0.8	7.83	218	31.8	32.8	0.9	0.5	60.8	46.8	912	94687	0.54	30.5	95148																			94837
94502	2	15		94545	90.2	180	27.8	94688	81.7	1.45	80.3	6.71	94688		2.3	15.7	0.76	3.83	109	23.8	17.6	0.9	0.5	37.2	56.2	1060	94688	0.51	29.1	95149	483.44	2.3	145.61	0.74	359.32	1.1	149.92	0.76	377.8	1.13	110.06	0.79	46.79	1.09	224.49	1.18	2060.9	1.09	94840
94503	2	52		94546	66.1	164	24.6	94689	62.9	1.45	61.5	4.84	94689	2.06	2.2	11.1		4.13	155	15.6	33.2	1.52	0.5	67	42.5	1220	94689	0.55	30.9	95150																			94841
94504	1	28		94547	46.4	151.3	20.3	94693	37.5	1.45	36.1	3.25	94693		4.94	16		11.5	370	18.2	7.3	0.9	0.5	15.3	52.8	1310	94693	0.27	15.1	95152	619.01	2.58			538.45	1.28	255.05	0.88			108.56	0.88	59.86	1.15	262.78	1.31			94842
94505	1	7		94548	16.2	101.1	15.8	94695					94695	2.41	2.54	11.4	0.5	5.05	214	11.8	24.8	1.35	0.5	38.9	77.1	2250	94695	1.1	62.5	95153	430.51	2.05	161.36	0.7	363.8	1.02	161.36	0.7	354.18	1.08							2081.36	1	94844
94506	2	69		94549	82.1	170.6	28.2	94696	93.5	1.45	92.1	4.7	94696	1.14	2.3	6.54		4.72	297	11.8	21.5	0.9	0.5	36	49.1	905	94696	0.63	35.7	95154																			94847
94507	1	34		94550	62.3	163.1	23.4	94697	58.7	1.45	57.3	4.86	94697	3.66	3.47	20.5	1.18	20.8	111	30.5	14.2	1.89	0.5		54.2	903	94697	1.28	72.7	95157	478.9	2.27	202.87	0.85	477.17	1.31	220.56	0.89			129.47	0.92	64.54	1.12	275.48	1.36			94848
94508	2	34	2	94551				94698					94698	3.41	3.29	54	3.38	13.1	228	14.8	49	1.68	1.01	89.6	64.7	1640	94698	0.99	56.4	95158	353.44	1.64	122.7	0.67	292.77	1	121.57	0.66	314.47	0.99	73.7	0.68	38.04	0.86	172.67	1	1610.58	0.93	94850
94509	2	53		94552	59.5	156.4	24.3	94699	56.2	1.45	54.8	2.1	94699	2.42	2.84	8.14	0.5	5.5	141	10.8	28.9	0.9	0.5	51.8	35.3	827	94699	1.17	66.4	95159	375.44	1.69	102.71	0.61	314.93	1	117.31	0.67	315.33	1.01	73.04	0.69	35.9	0.89	167.04	1.13	1629.37	0.95	94852
94510	2	49		94553	65.7	150.6	29	94700	52.8	1.45	51.4	3.46	94700	1.02	3.69	10.1	0.5	10.8	157	11.9	15.7	0.9	0.5		37.7	892	94700	1.56	88.6	95161	402.71	1.8	115.09	0.6	279.76	0.92	123.1	0.61	279.5	0.97	75.21	0.64	40.68	0.9	138.69	0.96	1577.35	0.9	94854
94511	1	7		94554	81.8	174.2	27	94701	84.7	1.45	83.3	6.08	94701														94701			95162	568.84	2	209.95	0.78	474.19	1.2	222.82	0.81	509.99	1.24	117.68	0.84	65.3	1	395.3	1.45	2762.37	1.15	94855
94512	2	43		94555	64.4	164.4	23.8	94702	70.7	1.45	69.3	3.47	94702	1.99	3.34	19.1	0.97	11.3	181	11.9	43.8	3.76	0.5	72.1	27.7	924	94702	1.77	101	95165			151.76	0.66	353.03	1.09	160.65	0.71	344.7	1.1	99.77	0.67	40.7	0.98	197.05	1.08			94856
94513	1	2		94556	20	116.1	14.8	94703	83.4	1.45	82	2.95	94703	5.48	3.17	10	0.5	9.01	116	14.8	25	1.34	0.5		42.8	1250	94703	1.19	67.6	95167																			94857
94514	2	8		94557	85.4	156.8	34.7	94704					94704	1.42	1.59	15	0.84	3.01	173	13.3	8.76	0.9	0.5	16.1	89	959	94704	0.25	14.3	95168	476.53	2.29	151.8	0.7	379.06	1.08	150.56	0.68	369.14	1.08	138.3	0.89	52.2	1.07	224.29	1.28	2086.96	1.05	94858
94515	2	58		94558	51.4	147.7	23.6	94705					94705	8.84	2.76	46.8		15.2	312	15.6	27.9	1.54	0.5	51.2	39.6	987	94705	1.06	60.2	95171	602.76	2.82	197.1	0.75	411.9	1.12	197.1	0.75	440.84	1.17							2633.4	1.17	94859
94516	2	19		94559	99	164.1	36.8	94706	12.6	4.18	8.41	1.16	94706	7.24	5.01	46.8	2.89	16.3	210	27.2	10.3	0.9	0.5	23.3	33.8	1200	94706	1.1	62.5	95174	518.11	2.46	137.03	0.68	308.06	1.03	145.65	0.71	301.89	1.03	139.78	0.79	62.56	1.1	196.06	1.35	1951.48	1.07	94860
94517	1	19		94560	104.9	171.1	35.8	94707	64.6	1.45	63.2	2.97	94707														94707			95176	276.21	1.29	66.96	0.51	251.95	0.87	74.49	0.52	258.8	0.9	55.43	0.57	19.03	0.68	86.73	0.95	1207.25	0.81	94861
94518	2	0		94561	18.7	107.7	16.1	94708	107	1.45	106	7.36	94708	2.07	2.15	11.9		9.07	223	12.9	16.3	0.9	0.5	31.6	41.8		94708	0.37	20.8	95177																			94862
94519	1	59		94562	58.4	184.3	17.2	94709	65.2	1.45	63.8	8.47	94709	4.45	4.56	16.9	0.98	15.8	122	24	24.6	2.16	0.5	42.2	32.1	950	94709	2.68	152	95179	525.77	2.28	163.24	0.69			163.24	0.69	413.54	1.22									94863
94520	1	7		94563	37.9	137.2	20.1	94710					94710	0.5	1.22	1.59	0.5	2.6	95.6	8.51	25.9	0.9	0.5	41.5	51.4	757	94710	0.85	48.4	95181	578.95	2.36	182.78	0.81	482.57	1.24	203.18	0.83	488.76	1.23	131.57	0.88	68.16	1.11	354.5	1.25	2655.22	1.18	94864
94521	1	0		94564	60	154.6	25.1	94711	58.2	1.45	56.8	1.82	94711	1.4	1.42	27.7	1.3	4.42	184	13	21	1.66	0.5	37.3	51.2	1460	94711	1.06	60.2	95182	483.69	2.18	262.2	0.93	569.3	1.37	262.2	0.93	568.26	1.4	188.99	1.03	56.63	1.11	292.68	1.39	2928.49	1.21	94867
94522	1	60		94565	94.3	168.4	33.3	94713					94713	1.43	2.09	6.57	0.5	3.57	201	14.1	26.4	0.9	0.5	50.4	31.9	1020	94713	0.36	20.2	95183	307.27	1.58	117.31	0.62	332.26	1.04	126.89	0.65	332.73	1.03	96.27	0.71	46.41	0.95	218.42	1.18	1696.41	0.94	94868
94523	2	65		94567	81.3	176.8	26	94716	43.9	1.45	42.5	4.38	94716	7.59	2.47	31.1	1.83	10.4	43.5	24.8	6.64	0.9	0.5	12.9	59.7	2590	94716	1.43	81.2	95184	511.48	2.25	136.14	0.66	372.81	1.1	148.65	0.71	396.93	1.13	112.6	0.79	48.48	1.11	275.83	1.3	2161.94	1.09	94870
94524	1	11		94568	77.3	161.1	29.8	94717	69	1.45	67.6	4.49	94717	1.3	7.09	10.7	0.5	9.8	123	24.2	18.6	3.81	1.23	35.1	31.9	1090	94717	1.21	68.7	95185	409.09	1.6	140.81	0.71	408.04	1.13	148.46	0.75	409.47	1.17	77.11	0.74	44.21	0.92	225.8	1.08	2007.69	1.03	94872
94525	2	66		94569	58.7	152.7	25.2	94719	33.7	1.45	32.3	1.96	94719	5.91		11.3			146	49.5	17.8	0.9	0.5	31.7	51.3	972	94719	0.77	43.6	95186	456.22	1.96	125.11	0.62	328.11	1.01	126.04	0.64	323	1.01	94.99	0.77	37.01	0.89	182.35	1.27	1815.55	1	94873
94526	1	37		94570	93.4	166.6	33.7	94720	113	1.45	112	7.64	94720	0.5	0.97	3.48	0.5	3.73	77.2	7.33	20.1	0.9	0.5	34.3	28.2	511	94720	0.91	51.5	95187	325.29	1.49	73.9	0.53	271.99	0.89	81.12	0.54	272.58	0.9	38.52	0.51	19.77	0.76	114.04	0.85	1296.27	0.84	94874
94527	1	36		94571	71.6	167.4	25.6	94721	64.3	1.45	62.9	2.98	94721	2.72	3.6	4.67	0.5	10.8	351	21.7	22.6	2.79	0.73	41.5	35.7	1520	94721	1.07	60.8	95188	295.34	1.26	82.27	0.59	225.91	0.87	83.17	0.64	226.2	0.89	52.04	0.64	31.58	0.88	116.1	0.94	1205.43	0.83	94875
94528	1	34		94572	40.5	153.9	17.1	94722	52.4	1.45	51	4.12	94722	0.5	1.16	4.43	0.5	2.56	99.9	12.9	10.9	3.44	1.33	20.2	34.2	1270	94722	0.75	42.5	95190	368.56	1.76	105.59	0.64	289.46	1.01	120.49	0.68	284.78	1.02	86.67	0.74	40.83	1.01	165.72	1	1584.21	0.96	94876
94529	1	58		94573	63.5	153.5	26.9	94723	142	1.45	141	12.5	94723	4.01	2	16.9	0.8	5.27	162	9	28.7	0.9	0.5	46.2	33.1	1020	94723	0.76	43.3	95191	443.98	2.15	119	0.67	281.47	1.01	129.25	0.69	293.23	1.08	87.68	0.74	29.93	0.77	162.45	0.97	1679.86	1	94877
94530	1	22		94574	166.3	184.7	48.7	94724	66.7	1.45	65.3	3.9	94724	2.1		9.27	0.5	2.69	108	7.4	8.23	0.9	0.5	15.6	64.1	1610	94724	0.15	8.57	95192	403.91	1.71	166.52	0.8	535.37	1.4	189.96	0.83	516.04	1.36	87.39	0.81	56.72	1.07	303.75	1.48	2417.28	1.19	94878
94531	2	34	2	94575	54.9	161.4	21.1	94725	49.2	1.45	47.8	3.49	94725	1.69	2.38	7.2	0.5	11	75.3	32.4	9	0.9	0.5		95.3	1260	94725	0.75	42.5	95193	347.96	1.51	75.12	0.6	224.61	0.85	76.47	0.61	214.7	0.82	54.52	0.53	18.87	0.68	103.21	0.92	1213.7	0.84	94879
94532	2	36	2	94576	93.8	159	37.1	94726	75.3	1.45	73.9	5.54	94726	3.39		22.5	1.08		176		30.9			58.7	57.8	1430	94726	1.04	59.1	95194	500.21	2.07	154.12	0.72	381.38	1.05	169.46	0.76	373.78	1.06	120.36	0.84	49.63	0.93	197.23	1.14	2131.3	1.04	94881
94533	2	17		94577	60.7	175.9	19.6	94727	61.9	1.45	60.5	4.29	94727	1	2.15	7.58	0.5	5.21	87.3	7.39	18.2			31.6	30.2	652	94727	1.32	74.9	95195	569.81	2.58	191.43	0.79	464.19	1.15	183.64	0.81	499.48	1.19	157.53	1.02	49.85	1.1	330.83	1.42	2670.69	1.18	94882
94534	1	80		94578	75.2	168.1	26.6	94729	101	83.2	17.6	2	94729	2.56	2.38	14	0.85	4.74	281	19.4	17.8	2.18	0.5	32	58.7	1320	94729	0.26	14.7	95197	432.2	1.94	226.88	0.87	538.16	1.25	239.85	0.94	545.32	1.23	118.71	0.71	58.92	1.03	311.92	1.4	2697.13	1.12	94883
94535	1	80		94579	82.1	171.7	27.8	94730	105	85.7	19.4	1.96	94730	2.7	2.07	2.78	0.5	2.98	186	11.8	6.06	0.9	0.5	12.1	38.4	950	94730	0.27	15.6	95198	464.69	2.02	193.65	0.76	484.7	1.22	198.77	0.81	515.01	1.27	105.13	0.81	42.72	1.03	272.98	1.41	2462.9	1.14	94885
94536	1	13		94580	18.7	108.4	15.9	94731	81.1	1.45	79.7	6.99	94731	4.07	1.4	19.5	1.28	3.86	97.6	17.6	10.8	0.9	0.5	22.8	50.6	1180	94731	0.87	49.4	95200	396.61	1.92	138.5	0.67	332.98	1.05	143.08	0.69	332.45	1.09	85.44	0.75	34.97	0.92	165.11	1.18	1766.23	1.01	94886
94537	1	11		94582	10.9			94732	79.9	1.45	78.5	3.96	94732	3.05	4.12	17.2	0.73	14.7	110	37	22.2	0.9	0.5	39.2	38.9	981	94732	0.68	38.5	95201																			94887
94538	1	42		94583	60.1	168.1	21.3	94733	39.2	1.45	37.8	1.71	94733	4.13	3.69	17.9	0.98	8.37	202	16.2	26.9	0.9	0.5	50.6	28.6	857	94733	1.2	68.1	95202	548.8	2.41	167.75	0.75	476.86	1.18	173.14	0.78	484.45	1.26	140.83	0.95	73	1.27	342.98	1.35	2583.98	1.18	94888
94539	2	55		94584	36.7	149	16.5	94734					94734														94734			95203	544.05	2.47			566.96	1.38	281.2	0.99	559.37	1.33	107.18	0.81	54.98	1.07	241.73	1.2			94889
94540	2	10		94585	22.3	121.6	15.1	94735					94735	0.78	1.4	1.14	0.5	1.83	258	8.96	6.29	0.9	0.5	10.4	42.4	818	94735	0.54	30.5	95204																			94890
94541	2	79		94586	54.6	165.1	20	94736	92.7	1.45	91.3	8.84	94736	8.41	2.58	24.6	1.02	12.3	109	16.9	16.6	0.9	0.5	38.7	67.4	1680	94736	0.96	54.6	95206	470.55	1.98	156.09	0.75	382.21	1.07	159.51	0.78	401.57	1.11	88.14	0.76	37.8	0.99	183.77	1.07	1998.24	1.04	94891
94542	1	30		94587	50.7	158.6	20.2	94739	61.3	1.45	59.9	3.38	94739	1.42	0.87	2.63	0.5	1.18	181	10.7	8.72	3.92	1	18.2	65.3	2000	94739	1.1	62.5	95210	470.32	2.06	180.75	0.74	512.3	1.26	187.83	0.76	483.05	1.24	137.73	0.81	66.96	1.1	257.5	1.22	2436.86	1.09	94892
94543	2	12		94588	25.9	130.7	15.2	94740	29.7	1.45	28.3	2.4	94740	7.59	3.67	29	1.28	15.9	144	26.5	15.3	1.45	0.5	30.1	56.7	1480	94740	1.11	63	95211	391.63	1.75	92.81	0.6	265.26	0.99	100.94	0.64	263.94	0.96	60.23	0.57	35.98	0.83	154.88	1.15	1478.13	0.94	94893
94544	2	17		94589	102.1	183.2	30.4	94742	84.5	1.45	83.1	5.51	94742	0.78	1.57	16.6	0.95	6.98	187	6.08	12.9	0.9	0.5	23.4	34.4	690	94742	1.66	94.3	95213	579.62	2.36	186.72	0.77	455.63	1.18	188.51	0.8	441.78	1.16	99.6	0.74	53.48	1.01	255.78	1.07	2431.96	1.11	94894
94545	1	18		94590	73.5	146.8	34.1	94743	87.3	4.11	83.2	4.06	94743	0.5	2.86	13.1	0.5	6.93	352	17.6	24.2	0.9	0.5	37.6	42.3	972	94743	0.59	33.2	95215	494.32	2.45	158.78	0.77	414.76	1.1	163.64	0.79	420.55	1.09							2249.18	1.08	94895
94546	2	19		94591	89	178	28.1	94744	29.6	1.45	28.2	2.57	94744	56.1	5.42	107	6.62	20.4	71.6	22.2	28.3	5.97	1.54	68.4	43.2	1620	94744	1.11	63	95216	562.24	2.23	168.95	0.74	440.76	1.14	191.92	0.79	439.69	1.14	131.91	0.82	49.25	0.91	229.84	1.17	2364.44	1.1	94896
94547	2	67		94592	8.3			94745	85	1.45	83.6	6.12	94745	0.99	0.71	5.8	0.5	1.92	100	3.63					26.1	593	94745	0.05	2.67	95218	427.27	1.87	120.56	0.66	309.04	1.01	129.55	0.69	317.45	0.99	74.46	0.58	46.28	0.9	179.32	1.1	1737.74	0.96	94898
94548	1	4		94593	4.7			94747	40.9	1.45	39.5	2.23	94747	8.81	3.48	27.6	1.33	8.41	182	27.1	24.7	4.32	0.5	50.1	57	1570	94747	1.14	64.7	95221	476.91	2.39	126.51	0.72	343.03	1.06	137.8	0.76	338.91	1.04	130.3	0.85	49.12	1.07	189.46	1.15	1911.16	1.09	94899
94549	1	80		94594	119	163.5	44.5	94748	23.3	1.45	21.9	1.16	94748	12	4.75	44.1	2.99	14.4	328	24.6	25.4			59.6	67.7	2120	94748	0.67	38.2	95223	495.15	2.03	152.72	0.67	355.31	1.06	164.03	0.72	380.16	1.09	87.61	0.77	53.93	1.11	257.95	1.15	2081.21	1.05	94900
94550	2	17		94595	73.5	184.2	21.7	94749	139	5.17	134	9.65	94749	1.38	1.88	5.95	0.5	7.6	190	8.33	15.2	0.9	0.5	24.8	46.8	802	94749	1.14	64.7	95225																			94901
94551	1	2		94596	74.6	175.8	24.1	94750	90.6	1.45	89.2	6.74	94750		3.01	44.2	1.19	5.94	363	26.7	29.9	2.43	0.71	53.2	76.3	1550	94750	0.24	13.5	95226	324.6	1.34	66.7	0.6	186.86	0.88	70.58	0.65	180.7	0.84	48.88	0.61	21.75	0.75	93.25	0.9	1072.31	0.86	94902
94552	2	56		94597	17.9	107.1	15.6	94751	122	1.45	121	21.5	94751	0.82	1.66	6.27	0.5	6.07	140	8.46	16	1.35	0.5	31	32	820	94751	1.02	57.9	95227	612.38	2.23	183.7	0.83	514.32	1.26	203.71	0.88	531.72	1.29	137.32	0.85	56.78	1.13	336.59	1.48	2808.23	1.21	94903
94553	2	72		94599	21.4	111	17.4	94752	63	1.45	61.6	3.59	94752	2.51	3.95	9.92	0.5	5.46	150	19.1	29.1		0.5	50.7	39.4	817	94752	0.26	14.9	95228	449.26	2.04	186.37	0.76	421.35	1.07	184.3	0.77	456.97	1.12	116.1	0.73	44.08	0.88	204.98	1.09	2219.37	1.02	94905
94554	1	69		94600	75	164.1	27.9	94753	50.8	1.45	49.4	2.59	94753	8.29	2.58	23.4	1.43	12	148	21.3	17.8	2.98	0.89	37.3	52.2	1440	94753	2.73	155	95231	593.81	2.41	287.6	0.91	633.85	1.35	300.35	0.92	634.11	1.34	144.98	0.89	65.05	1.11	340.97	1.22	3227.16	1.22	94906
94555	1	19		94601	107.7	176.9	34.4	94754	77.3	1.45	75.9	6.03	94754	3.66	5.77	44.5	3.07	15.7	248	38.1	35.9	2.03	0.5	64.5	47.9	2880	94754	1.22	69.3	95232																			94907
94556	1	7		94602	15.8	95.6	17.3	94755					94755	2.92	1.29	6.33	0.5	2.54	121	6.98	13	0.9	0.5	25.2	48.8	846	94755	0.85	48.3	95233	546.02	2.61	173.34	0.73	439.61	1.27	173.34	0.73	438.03	1.25	137.37	0.92	52.33	1.02	313.9	1.39	2506.49	1.17	94908
94557	2	35	2	94603	28	115.7	20.9	94757	65.6	1.45	64.2	4.82	94757	2.5	2.46	9.68		10.6	76.7	13.8	16.3	1.67	0.5	28.8	36.8	1130	94757	1.52	86.3	95237	489.69	2.24	207.69	0.83	493.52	1.27	209.06	0.88	477.48	1.26	138.18	0.86	56.43	1.06	317.38	1.27	2601.1	1.17	94909
94558	2	62		94604	28.4	121.7	19.2	94759	58.4	1.45	57	2.41	94759	3.91	6.01	21.3	1.02	27.3	130	22.7	12.6	0.9	0.5	23.6	28.2	770	94759			95239	670.14	2.85	126.58	0.69	334.85	1.11	140.17	0.7	325.17	1.08	124.17	0.82	46.68	1.08	185.34	1.23	2120.55	1.14	94910
94559	1	41		94605	92.5	170.6	31.8	94760	135	1.45	134	9.3	94760	6.52	5.28	38.8	2.32	8.14	122	52.1	40.8	2.34	0.5	66.4	59.2	1210	94760	0.54	30.8	95242	388.49	1.81	111.58	0.59	300.97	1	104.68	0.57	304.41	1	109.45	0.71	41.97	1.07	132.81	1.22	1593.79	0.95	94914
94560	2	24	2	94606	80.1	176.4	25.7	94761	34.1	1.45	32.7	1.16	94761	1.48	4.26	6.13	0.5	13.1	315	17.6	54.2	0.9	0.5	85.7	55.6	1060	94761	0.77	43.9	95244	605.19	2.78	159.74	0.73	391.76	1.14	164.01	0.75	397.58	1.18	115.36	0.85	55.35	1.08	218.92	1.41	2279.28	1.17	94916
94561	2	5		94607	100.1	183.4	29.8	94763					94763	2.33	2.01	7.11	0.5	3.87	167	12.5	24.3	0.9	0.5	43.7	51.8	1130	94763	0.16	9.03	95250																			94918
94562	1	16		94608	81.7	182.9	24.4	94764	75.6	1.45	74.2	5.44	94764		1.48	9.15	0.5	3.82	169	8.27	27.3	3.14	1.06	45.2	30.2	955	94764	0.14	7.67	95251	483.12	2.27	153.15	0.76	373.02	1.1	156.23	0.77	377.73	1.13	124.94	0.86	43.4	0.93	219.67	1.27	2122.73	1.08	94920
94563	1	8		94609	65.1	161.9	24.8	94765	71.3	1.45	69.9	4.92	94765	0.97	0.87	2.23	0.5	0.97	127	11.3	7.08	0.9	0.5	11.5	49.6	742	94765	0.42	23.6	95253	328.03	1.67	61.87	0.53	208.12	0.82	67.27	0.54	212.93	0.86	39.64	0.56	21.2	0.66	116.22	0.78	1138.74	0.84	94921
94564	2	80		94610	59.3	154.4	24.9	94766	71.4	1.45	70	2.27	94766	12.2	3.54	50.1	2.38	8.85	156	31.4	21.6	0.9	0.5	43.1	43.1	901	94766	0.7	39.6	95255	610.9	2.61	167.14	0.76	449.89	1.26	179.09	0.8	458.42	1.32	146.88	0.96	74.12	1.33	310.87	1.47	2589.09	1.25	94922
94565	2	45		94611	58	153.2	24.7	94767	64.1	1.45	62.7	2.88	94767		1.72	13.6	0.82	10.9	153		21.9	0.9	0.5	45.1	61.5	655	94767	0.92	52	95257	510.83	2.46	163.53	0.68	360.03	1.06	168.42	0.7	368.14	1.07	89.47	0.69	29.97	0.88	195.59	1.22	2044.5	1.05	94923
94566	2	43	3	94612	46.6	135.6	25.3	94768	76.6	1.45	75.2	4.99	94768	6.75	1.62	16.8	0.76	3.92	155	13.4	23.5			44.1	57.7	1180	94768	1.11	63	95260	465.41	2.01	239.86	0.94	539.02	1.35	264.29	0.99	567.63	1.42	156.02	1.02	89.04	1.36	484.72	1.54	2982.7	1.29	94924
94567	1	16		94613	42.8	157.6	17.2	94771	116	1.45	115	7.75	94771	2.24	1.4	8.95	0.5	5.78	231	15.4	28.4	0.9	0.5	45.3	50.3	933	94771	0.17	9.48	95261	542.23	2.43	144.01	0.69	377.81	1.1			372.91	1.08	104.1	0.8	34.03	0.83	251.55	1.19			94926
94568	2	60		94615	101.8	165	37.4	94772	137	1.45	136	7.87	94772	0.5	1.34	3.63	0.5	3.51	159	8.22		0.9	0.5	22.2	56	772	94772	0.21	11.9	95262	568.6	2.5	183.75	0.74	439.68	1.09	186.92	0.75	419.1	1.07	109.6	0.85	48.64	1.13	273.4	1.26	2403.85	1.12	94927
94569	2	27	2	94616	99.7	162.2	37.9	94773	94.9	1.45	93.5	5.75	94773	3.64	4.14	12.5	0.5	22	226	31.2	21.6	3.07	0.81	41	84	1280	94773	0.92	52	95264																			94929
94570	1	48		94617	16.9	103.8	15.7	94774	206	1.45	205	17.4	94774														94774			95265																			94930
94571	2	80		94618	101.8	176.5	32.7	94775					94775	0.5	1.69	3.49	0.5	2.21	287	8.54	9.89	0.9	0.5	20.2	30	940	94775	0.94	53.1	95266	569.99	2.47	146.18	0.74	372.75	1.08											2196.04	1.12	94931
94572	2	14		94619	80.9	174.3	26.6	94776	84.8	1.45	83.4	5.19	94776	1.64	0.79	3.06	0.5	4.49	180	11	22.3	3.14	1.16	40	45.9	1370	94776	0.16	9.08	95269	505.79	2.22	177.89	0.79	512.41	1.29	186.69	0.79	503.65	1.28	103.98	0.85	58.78	1.06	314.83	1.16	2524.86	1.17	94933
94573	2	62		94620	7.3			94777	75.4	1.45	74	3.33	94777	1.07	0.96	21.5	1.27	2.04	208	6.88	23.3	0.9	0.5	43.5	33.9	1370	94777	1.24	70.4	95274	450.78	2.42	170.1	0.86	435.16	1.2			470.91	1.23	186.2	1.07	78	1.18	291.95	1.4			94934
94574	1	18		94621	25.5	131	14.9	94778	71.5	1.45	70.1	4.75	94778														94778			95275	497.74	2.06	129.29	0.66	327.85	0.99	135.85	0.68	311.85	0.97	94.44	0.71	52.49	1.02	194.98	1.08	1856.92	1	94935
94575	2	80		94622	17.2	102.1	16.5	94779	80.4	2.75	77.7	4.77	94779	3.44	1.69	15.2	0.92	3	70.3	17.1	18.4	2.13	0.5	35.5	52.6	1290	94779	1.15	65.3	95276	515.5	2.18					268.3	0.94			145.35	0.86	62.26	1.18	439.38	1.55			94936
94576	2	33	2	94623	66.2	166.5	23.9	94780	53.9	30.8	23.1	1.16	94780	1.7	1.62	8.03	0.5	3.38	148	31.1	26.5	0.9	0.5	45.8	71.1	1330	94780	1.39	78.9	95278	549.49	2.42	159.05	0.74	390.63	1.07	165.83	0.74	392.87	1.11	141.02	0.88	62.35	1.11	268.47	1.38	2297.31	1.1	94937
94577	2	30	2	94624	65.3	159.4	25.7	94781					94781	3.17	3.47	38.9	2.5	9.19	199	26.2	15.4	0.9	0.5	37.2	27.7	994	94781	1.19	67.6	95279	537.07	2.43	233.62	0.84	489.17	1.27	245.55	0.88	496.72	1.3	136.66	0.99	63.61	0.98	279.88	1.22	2651.73	1.2	94938
94578	1	71		94625	66.7	173.4	22.2	94782	57.1	1.45	55.7	3.23	94782	0.84	1.46	6.31	0.5	2.19	120	12	10.1	0.9	0.5	18.6	34.1	733	94782	0.81	46.1	95280	351.07	1.67	124.38	0.68	298.2	1.06	132.88	0.71	302.24	1.06							1642.22	0.97	94939
94579	1	52		94626	90.5	180.7	27.7	94783	74.7	1.45	73.3	4.8	94783	4.23	1.48	45.8	1.5	7.79	145	15.7	17.4	3.2	1.18	33.5	40.2	844	94783	1.49	84.6	95283	424.04	1.78	152.41	0.78	374.81	1.06	161.97	0.76	374.19	1.08	100.85	0.66	49.57	0.87	223.33	1.2	2026.55	1	94940
94580	2	5		94627	92.1	157	37.4	94785	58.4	1.45	57	1.94	94785	14.7	3.21	27.8	1.03	5.08	117	13.8	13.5	0.9	0.5	27.1	39.4	600	94785	1.04	59.1	95284	511.42	2.38	144.88	0.73	331.18	1.1											2018.17	1.08	94941
94581	1	80		94628	9.9	81.3	15	94786	51.9	1.45	50.5	2.8	94786		3.61	12	0.5	6.2	118	22.1	36.9	0.9	0.5	59.7	46.6	1290	94786	0.59	33.4	95286	506.66	2.12	134.35	0.69	330.92	1.1	137.57	0.73	347.39	1.08	83.95	0.8	45.93	1.12	207.43	1.25	1939.48	1.09	94944
94582	1	1		94629	13.4	92.9	15.5	94787	91.4	1.45	90	7.73	94787	0.5		3.53	0.5	6.19	141	8.26	23.8	0.9		35.5	32.5	623	94787			95287	446.67	1.88	110.37	0.56	294.29	0.97	124.74	0.61	288.51	0.97	99.26	0.69	44.22	0.93	143.69	0.97	1646.39	0.93	94945
94583	1	80		94630	146.1	183.9	43.2	94788	76.1	1.45	74.7	4.52	94788	4.5	7.64	46.3	2.38	26.7	206	76.1	13.6	0.9	0.5	26.8	41.7	1370	94788	0.96	54.3	95288	691.62	2.96	184.23	0.77	456.01	1.28	183.57	0.79	458.19	1.31	158.88	1	75.06	1.33	339.78	1.53	2762.04	1.29	94946
94584	1	10		94631	69.4	163.8	25.9	94789	101	2.92	98.2	5.37	94789														94789			95289	424.91	1.92	99.21	0.57	267.96	0.95	102.48	0.58	252.39	0.94	87.46	0.71	30.38	0.8	129.74	1	1504.67	0.92	94950
94585	1	8		94632	76.6	165.8	27.9	94792					94792	3.23	1.88	26.6	1.48	14	122	18.4	15.2	0.9	0.5	30	74.8	912	94792	0.05	2.61	95290																			94952
94586	2	74		94633	60.9	153.8	25.7	94793	50.3	1.45	48.9	4.32	94793	7.16	4.14	25.7	1.31	20	110	24.1	23.4	2.8	0.71	42.9	52.1	1050	94793	0.96	54.4	95292	332.56	1.39	61.9	0.49	158.21	0.71	55.93	0.47	159.31	0.69	32.24	0.49	16.07	0.57	84.65	0.68	966.76	0.74	94953
94587	2	19		94634	58.9	152.5	25.3	94795	79	1.45	77.6	3.1	94795	37.4	6.64	105	4.73	31.4	91	33.7	17.6	1.67		31.7	43.1	1380	94795	1.49	84.6	95293	383.15	1.57	154.93	0.69	407.94	1.25	159.82	0.73	438.92	1.24	92.95	0.72	49.24	0.91	331.12	1.19	2151.86	1.06	94954
94588	1	7		94635	15.3	101.7	14.8	94797	64.1	1.45	62.7	2.85	94797	12.2	5.22	84.5	4.72	18.7	61.5	55.1	5.97	1.71	0.5	19.3	52.5	1180	94797	1.16	65.9	95296	507.73	1.95	175.61	0.81	400.91	1.15	180.15	0.81	404.54	1.15	130.8	0.8	50.18	0.9	255.6	1.16	2273.21	1.06	94957
94589	1	33		94636	45.8	133.4	25.7	94799	112	1.45	111	6.74	94799	1.7	2.11	6.48	0.5	9.94	228	9.95	25.2	0.9	0.5	47.5	38.1	904	94799	1.17	66.4	95297	402.15	1.77	204.42	0.87	442.2	1.18	211.68	0.86	441.08	1.17	112.64	0.83	54.17	1.01	348	1.28	2382.45	1.1	94958
94590	2	65		94637	25.3	116.7	18.6	94800	51.6	1.45	50.2	2.61	94800														94800			95302	370.16	1.89	105.33	0.66	253.01	0.97	114.54	0.67	267.68	1.01	111.38	0.74	34.59	0.78	150.08	1.1	1540.92	0.95	94959
94591	1	42		94638	104.1	177.8	32.9	94801	128	3.46	125	12.1	94801	3.18	1.8	22.7	1.08	3.96	104	19.2	8.82	10	2.85	17.9	55.8	1440	94801	1.44	81.8	95303	417.49	1.96	149.34	0.67	396.9	1.07	165.71	0.72	384.83	1.04	106.04	0.76	47.24	0.93	281.43	1.33	2135.55	1.03	94960
94592	2	0		94639	17.5	98.5	18	94802	70.2	1.45	68.8	4.97	94802		2.46	1.82	0.5	4.04	195	24.6	25.4	0.9	0.5	40	55.7	1230	94802	0.53	30	95305	426.63	2.13	125.56	0.64	347.15	1.13	128.08	0.68	337.83	1.11	113.44	0.78	60.67	1.08	232.01	1.21	1895.37	1.05	94961
94593	2	0		94640	73	151.5	31.8	94804	94.8	1.45	93.4	8.62	94804	0.71	2.55	9.75	0.5	7.89	125	10.2	18	0.9	0.5	39.4	49.2	693	94804	0.97	55.2	95307	547.29	2.19	181.42	0.79	478.98	1.23	185.42	0.78	493.25	1.25	104.3	0.72	55.95	1.01	295.96	1.24	2524.29	1.13	94962
94594	2	42	2	94641	63.8	171.6	21.7	94805	59.4	1.45	58	2.36	94805	0.5	0.72		0.5	1.36	153	8.95	3.52	0.9	0.5	7.1	16.7		94805	0.1	5.91	95310																			94964
94595	1	28		94642	92.8	160.3	36.1	94806	54.9	1.45	53.5	3.73	94806	55.2	25.4	98.4	4.93	34.3	113	130	48.6	3.95	1.25	87.3	49.3	1690	94806	0.98	55.5	95311	415.78	1.81	96.31	0.57	312.51	0.96	101.81	0.62	311.34	0.95	81.95	0.72	36.81	0.89	177.58	1.18	1692.97	0.95	94965
94596	1	45		94643	14.8	95.4	16.3	94807	32.1	1.45	30.7	1.16	94807	2.88	1.92	10.6	0.5	13.7	111	7.25	19.5	0.9	0.5	36.5	45.4	641	94807	1.51	85.7	95312	433.4	1.95	168.42	0.72	436.87	1.14	195.02	0.77	448.18	1.18	124.29	0.76	47.65	0.97	186.36	1.22	2257.01	1.06	94966
94597	2	5		94644	58.9	176.4	18.9	94808	94.3	1.45	92.9	7.28	94808	42.3	4.24	44.2	2.79	9.81	225	19.2	14.8	1.53		31.6	37.6	1290	94808	1.07	60.8	95313	465.96	2.21	111.52	0.6	304.53	0.97	121.62	0.62	333.75	0.99	134.29	0.85	53.73	1.13	169.63	1.05	1790.02	1	94967
94598	1	46		94646				94809	69.7	1.45	68.3	2.91	94809	4.86	2.46	31.7			87.2	18.7		0.9	0.5	23.5	44.7	1290	94809	1.37	77.8	95314	303.74	1.47	77.31	0.57	242.97	0.89	78.48	0.6	227.22	0.88	45.69	0.61	16.77	0.66	130.47	0.86	1207.75	0.85	94968
94599	2	4		94647	60.7	163.3	22.8	94810	101	1.45	99.5	5.57	94810	0.72	4.21	4.4			112	18.6		0.9	0.5	22.4	33.7	1020	94810	0.12	6.93	95316	632.18	2.54	291.7	0.9	573.67	1.25	291.7	0.9	595.13	1.31							3152.06	1.2	94969
94600	2	77		94648	46.5	148.1	21.2	94811	39.6	1.45	38.2	2.14	94811	1.39	1.79	11.7	0.71	4.71	475	8.9	22.9	0.9	0.5	47.2	66.7	1200	94811	0.13	7.27	95319	379.91	1.7	130.91	0.66	294.84	1.01	148.66	0.71	319.36	1.05	93.45	0.75	54.77	1.03	188.61	1.24	1782.7	0.97	94970
94601	2	15		94649	104.7	174.3	34.5	94812	87.6	1.45	86.2	5.2	94812	2.52	2.01	18.1	1.07	15.9	167	22.9	10.8	0.9	1.02	20.3	44.9	1220	94812	1.34	76.1	95323	387.19	1.79	170.98	0.79	462.02	1.18	177.45	0.82	466.18	1.21	114.84	0.8	50.74	1	308.14	1.25	2286.26	1.09	94972
94602	1	2		94650	71.8	157.9	28.8	94813					94813	7.35	17.4	109	5.72	483	90.8	71.5	7.13	7.13	1.85	13.8	60.5	2330	94813	2.99	170	95328	410.46	1.91	114.61	0.63	312.92	1	122.71	0.64	321.69	1	87.29	0.71	41.2	1.03	211.99	1.1	1737.68	0.97	94975
94603	2	5		94651	99.2	155.5	41	94814	76.5	1.45	75.1	2.12	94814	11.1	3.32	22.2	1.19	8.33	58.9	17.9	19.2	0.9	0.5	33.6	28.3	993	94814	1.52	86.3	95329	594.38	2.2	161.03	0.81	407.44	1.19	172.19	0.84	414.64	1.21	107.96	0.82	44.64	0.85	214.09	1.26	2264.83	1.16	94976
94604	2	6		94652	57.1	142.9	28	94816	99.1	1.45	97.7	4.95	94816														94816			95331			65.8	0.53	235.42	0.91	72.79	0.55	232.69	0.91	45.88	0.56	17.95	0.66	91.09	0.95			94977
94605	1	42		94654	71	164	26.4	94819	77	1.45	75.6	3.08	94819	8.34	4.83	25.8	1.27	39.4	113	18.2	13.4	0.9	0.5	25.5	42.7	819	94819	1.14	64.7	95333	548.52	2.41	224.37	0.89	547.84	1.35	222.62	0.9	538.48	1.35	125.47	0.88	50.66	0.98	265.32	1.42	2736.91	1.23	94979
94606	2	57		94655	13.9	97.2	14.7	94820	61.3	1.45	59.9	4.29	94820	1.57	9.57	10.5	0.75	13.6	213	33.6	20	0.9	0.5	35.3	23.7	956	94820	1.24	70.4	95336	351.32	1.63	67.25	0.55	180.25	0.77	61.77	0.57	173.2	0.79	42.06	0.55	19.94	0.67	98.06	0.92	1069.02	0.84	94980
94607	1	38		94656	22	121.7	14.9	94821	46.2	1.45	44.8	2.4	94821	1.07	0.95	3.76	0.5	3.54	160	5.1	21.2	0.9	0.5	33	42.7	746	94821	0.17	9.43	95337	410.89	1.82	135.82	0.66	318.21	0.97	141.17	0.66	319.25	0.99	94.22	0.73	47.54	1.06	193.06	1.16	1805.39	0.96	94982
94608	1	24		94657	38.4	144.6	18.4	94822	55.7	1.45	54.3	3.8	94822	3.68	4.31	14.6	0.96	9.24	59.9	17.8	30.9	0.9	0.5	61.4	36	503	94822	0.53	29.8	95342	490.13	2.03	122.16	0.7	357.65	1.08	129.94	0.68	338.37	1.04	119.38	0.87	62.75	1.03	228.63	1.12	1973.25	1.05	94983
94609	2	70		94658	33.6	125.3	21.4	94825	58.1	1.45	56.7	3.73	94825	1.32	2.92	13.4	0.5	16	108	12.3	18.6	0.9	0.5	31.5	37.4	1050	94825	1.5	85.2	95344	369.07	1.57	89.13	0.6	303.85	1.02	94.66	0.65	305.65	0.98	46.73	0.6	35.09	0.87	158.84	1.04	1496.57	0.94	94984
94610	2	16		94659	77.5	170.7	26.6	94826					94826	1.12	4.83	11.3	0.74	22.5	72.7	32.1	10.6	0.9	0.5	21.2	71.3	1260	94826	0.87	49.4	95345	443.63	2.12	123.44	0.74	337.53	1.12	129.63	0.73	356.02	1.16	83.74	0.75	48.98	1	192.41	1.14	1858.39	1.08	94986
94611	2	11		94660	81	157.4	32.7	94827	44.5	1.45	43.1	2.27	94827	20	6.07	49.9	2.4	18.4	116	33	39.8	3.04	0.5	87.6	36.5	1030	94827	0.81	46	95348																			94987
94612	1	9		94661				94829	58.3	1.45	56.9	6.94	94829		1.48		0.97	9.06	136	10.2	17.8	0.9	0.5	31.4	51.1		94829	1.1	62.5	95349																			94989
94613	2	13		94662	7.3			94831	70.5	1.45	69.1	2.94	94831	1.19	1.72	17.6	0.79	3.27	259	11.2	21.3	0.9	0.5	38.4	34.8	1150	94831	0.72	40.9	95350	414.25	1.91	191.5	0.74	563.8	1.23	201.03	0.77	582.72	1.31	120.6	0.83	52.92	1.13	309.91	1.38	2635.32	1.13	94990
94614	2	66		94663	59	160.2	23	94832	36.9	1.45	35.5	2.23	94832	7.5	1.92	26	1.33	3.64	133	38.6	8.41	0.9	0.5	15.1	55.8	1320	94832	1.47	83.5	95351	413.7	2.16	125.67	0.68	366.61	1.16	133.28	0.69	382.96	1.17	158.59	0.97	53.4	1.05	208.83	1.46	2044.84	1.08	94991
94615	2	47		94664	59.4	165.5	21.7	94833	101	12.4	88.9	6.05	94833	3.02	3.57	23			169	9.14	29.4	0.9	0.5	47.4	37	913	94833	1.48	84	95352	473.67	2.31	151.04	0.76	376.93	1.15	165.28	0.77	401.17	1.21	120.53	0.92	72.83	1.35	253.69	1.46	2167.92	1.17	94993
94616	1	62		94665	6.9			94834					94834	5.84	1.47	6.98	0.5	6.57	127	9.51	16.4	0.9	0.5	31.8	69.1	806	94834	0.71	40.5	95353	656.49	2.92	148.62	0.74	415.51	1.14					150.34	0.9	66.23	1.16	271.46	1.26	2431.71	1.17	94994
94617	1	4		94666	98.6	176.8	31.5	94835	132	1.45	131	10.7	94835	2.15	2.75	4.47		3.92	426	19.5	18.3	0.9	0.5	35.4	45.3	1420	94835	0.08	4.66	95354	321.22	1.52	52.47	0.42	165.05	0.7	56.47	0.44	170.59	0.69	39.66	0.51	22.82	0.71	104.03	0.76	994.67	0.75	94995
94618	1	49		94667	30.3	130.3	17.8	94836	101	1.45	99.6	11.2	94836	5.37	1.64	23.6	0.99	4.33	186	20.8	11.3	0.9	0.5	25	48.7	984	94836	2.44	139	95355	322.33	1.46	162.63	0.76	454.39	1.2	169.46	0.85	432.76	1.2	87.71	0.74	46.98	0.99	272.68	1.21	2091.56	1.05	94997
94619	1	61		94668	23.6	127.7	14.5	94837	24.9	1.45	23.5	1.16	94837		3.32	15.5		14.9	103	20.8	13.1	0.9	0.5	23.6	41	967	94837	0.88	49.8	95357	336.67	1.64	153.22	0.71	377.57	0.99	154.54	0.71	392.36	1.03							1842.48	0.93	94998
94620	2	0		94669	89.7	189.3	25	94840	89.3	1.45	87.9	5.83	94840	2.2	2.66	8.68	0.5	5.28	110	15.9	21.2	0.9	0.5	31.7	53.1	922	94840	0.85	48	95362	455.59	2.17	130.53	0.7	323.04	1.03	130.72	0.68	307.46	0.99	67.02	0.62	30.12	0.84	160.57	1.24	1738.34	1.01	95000
94621	1	9		94670	83.9	169.9	29.1	94841					94841	2.04	4.58	9.34	0.5	23.4	108	13.7	19.4	0.9	0.5	34.1	26.9	889	94841	0.98	55.6	95364	533.57	2.28	184.35	0.75	486.49	1.27	192.95	0.79	464.22	1.21	141.02	0.94	55.69	1.12	238.46	1.29	2504.57	1.14	95001
94622	1	4		94671	26.6	106.6	23.4	94842	38.5	1.45	37.1	2.49	94842	1.39	3.04	6.68	0.5	17.5	94.3	9.46	11.2	0.9	0.5	22.9	51.3	725	94842	1.61	91.4	95366	677.91	3.12	155.36	0.65	432.51	1.24	155.36	0.65	436.75	1.26							2485.77	1.17	95002
94623	2	48		94672	88.5	157.4	35.7	94844	39.3	1.45	37.9	3.19	94844	3.58	2.53	23.5	1.2	17	178	23.5	20.2	0.9	0.5	36.2	52.3	1240	94844	1.32	74.9	95367	415.18	2.04	159.42	0.73	371.09	1.1			386.41	1.1	124.4	0.77	51.25	1.02	207.86	1.11			95004
94624	1	38		94673	60.8	165.3	22.3	94847					94847	2.9	3.9	13.6	1.3	10.7	194	23.9	12.4	1.53	0.5	25	44.8	1280	94847	0.87	49.6	95369	488.99	2.11	115.7	0.64	374.62	1.1	120.35	0.68	365.05	1.1	114.8	0.74	59.11	1.05	222.38	1.15	1962.83	1.06	95005
94625	1	22		94674	60.3	167.5	21.5	94848	62.6	1.45	61.2	4.96	94848		3.18	21.8	0.9	6.53	96.8	13	17.9			31	67.2	900	94848	0.84	47.6	95373																			95007
94626	1	15		94675	10.1			94850	70.8	1.45	69.4	5.52	94850	0.5	0.38	0.96	0.5	1.52	99.2	3.4	8.39	0.9	0.5	13.9	43.9	698	94850	0.13	7.49	95374																			95009
94627	1	59		94676	76	171.2	25.9	94851	87.8	1.45	86.4	6.87	94851	1.82	3.5	10.4	0.5	15.4	380	13.7	20.8	0.9	0.5	33.9	36	942	94851	1.38	78.4	95375	599.11	2.38	222.28	0.95	481.09	1.31	247.17	0.97	505.04	1.36	137.29	0.98	62.16	1.15	343.89	1.3	2774.71	1.28	95011
94628	1	2		94677	96.4	165.3	35.3	94852	64.3	1.45	62.9	2.14	94852	5.08	1.85	13.4	0.5	7.29	131	8.81	12.4	2.04	1.02	23.4	54	1110	94852	0.9	51.3	95379	613.05	2.72	208.05	0.82	401.36	1.19	199.62	0.78	401.37	1.23	110.47	0.93	61.65	1.09	299.2	1.18	2478.08	1.18	95013
94629	2	2		94678	71.4	171.9	24.2	94854	50.4	1.45	49	4.41	94854	3.44	1.74	9.18	0.5	8.53	228	12.1	11.5	3.16	0.77	20.2	41.2	1090	94854	1.15	65.3	95381	396.94	1.79	129.31	0.66	382.25	1.07	138.96	0.67	394.88	1.11	106.09	0.74	64.61	1.06	263.86	1.23	2045.65	1.01	95014
94630	1	15		94679	94.5	173.9	31.2	94855	50.2	1.45	48.8	2.8	94855	0.5	1.92	2.01	0.5	5.99	55.3	14.7	6.9	0.9	0.5	14.6	35.2	925	94855	0.07	3.86	95385	392.58	2.03	150.68	0.69	401.45	1.1	163.03	0.73	414.55	1.12	112.16	0.82	50.78	0.98	206.01	1.2	2039.59	1.04	95016
94631	2	21	2	94680	12.7			94856	75.7	39.8	35.9	2.78	94856	8.86	5.2	50.4	3.04	32.3	213	37.1	18.1	0.9	0.5	29.2	56.2	1460	94856	1.42	80.6	95387	465.37	1.81	258.31	0.77	546.62	1.16	258.31	0.77	601	1.24	132.5	0.86	65.76	1.16	295.74	1.29	2873.11	1.07	95019
94632	2	70		94681	127.6	172.2	43	94857	66.2	1.45	64.8	4.11	94857	0.81	1.07	4.44	0.5	3.25	310	6.71	15.6	0.9	0.5		70.2	1260	94857	0.44	25.1	95388	483.39	2.26	221.17	0.85	551.55	1.42	230.67	0.88	561.41	1.42	127.53	0.96	56.59	1.14	346.32	1.52	2809.45	1.26	95020
94633	2	68		94682	10			94858	107	1.45	106	5.85	94858	1.3	1.66	8.21	0.5	4.9	271	14.8	33.9	2.35	0.5	53.6	69.9	1170	94858	0.33	18.6	95389	580.2	2.32	204.96	0.86	591.09	1.34	221.15	0.88	592.39	1.35	130.69	1	76.28	1.23	481.73	1.4	3095.45	1.28	95022
94634	2	80		94683	6.3			94859	91	1.45	89.6	5.18	94859	2.43	3.02	12.9	0.5	7.05	161	18.4	22.2	0.9	0.5	39.2	45.1	703	94859	0.54	30.9	95391	437.62	2.19	126.35	0.72	268.37	1.01	136.19	0.74	287.2	1.01	97.5	0.81	39.96	0.96	196.21	1.24	1745.26	1.05	95023
94635	1	3		94684	79.2	164.7	29.2	94860	95.5	1.45	94.1	4.52	94860	1.44	2.12	37.2	1.9	5.95	106	13.9		1.54	0.5	26.3	39.2	1150	94860	0.85	48	95392	639.89	2.83	197.63	0.87	513.02	1.39	209.14	0.89	532.98	1.43	169.11	0.89	61.21	1.12	380.3	1.44	2930.77	1.3	95024
94636	1	8		94685	103.8	164.2	38.5	94861	66	1.45	64.6	3.43	94861	0.73	1.82	2.36	0.5	3.08	279	12.3	9.73	0.9	0.5		38.1	1090	94861	0.43	24.4	95393	479.8	2.12	124.43	0.67	327.15	1.1	127.55	0.68	355.09	1.13	130.69	0.83	50.44	1.04	187.24	1.25	1957.17	1.05	95025
94637	2	5		94686	76.2	172.5	25.6	94862					94862	28	5.52	178	8.76	23.6	182	41.9	30.3	3.22	0.5	69.3	48.1	1570	94862	0.98	55.4	95394	682.8	2.73	284.68	0.97	541.66	1.32	315.84	1.01	545.49	1.32	127.89	0.89	61.91	1.04	325.18	1.41	3058.64	1.29	95026
94638	1	35		94687	55.3	158	22.2	94863	27.2	1.45	25.8	1.16	94863	2.52	1.42	4.12	0.5	2.49	185	8.45	17.5	3.22	0.5	35.2	77.9	1050	94863	0.71	40.3	95395																			95027
94639	2	4		94688	90.5	168.9	31.7	94864	74.7	45.5	29.2	1.92	94864			12.5			72.5	19.3	12.4	0.9	0.5	26.5	52	837	94864	1.31	74.4	95396			115.52	0.66	333.37	1.03	114.95	0.65	325.71	1.01	72.14	0.72	48.21	1.05	215.27	1.21			95028
94640	2	55		94689	81	161.9	30.9	94865	64.7	1.45	63.3	2.23	94865	0.82	2.26	4.32	0.5	2.86	113	7.24	18.9	0.9	0.5	32.8	35.5	664	94865	1.09	61.9	95399	379.64	1.8	109.02	0.67	331.22	1.1	114.15	0.71	331.12	1.08	87.13	0.72	45.45	0.94	224.41	1.14	1733	1.01	95029
94641	1	70		94690	10.5	85.8	14.3	94867	70.9	1.45	69.5	4.12	94867	2.05	2.9	15.6	0.7	9.08	277	13.7	36	1.98	0.5	67.8	68.5	1230	94867	0.99	56.3	95402	645.36	2.29									188.27	1.1	115.18	1.65	648.4	1.96			95030
94642	2	62		94692	14.6	96.9	15.5	94868	90.1	1.45	88.7	5.64	94868	5.6	4.5	14	0.5	21.7	154	19.5	27.7	4.21	0.5	56	46.8	1360	94868	0.82	46.3	95403																			95031
94643	2	4		94693	112.5	175.3	36.6	94870					94870	5.5	4.1	12.9	0.71	8.64	146	22.1	21.8	3.49	0.5	42.4	35.7	763	94870	0.73	41.4	95405	398.12	2.05			308.53	1.07	135.43	0.74	316	1.06	95.96	0.77	39.57	0.87	145.1	1.09			95032
94644	1	24		94695	49.1	165.4	17.9	94872	37.9	1.45	36.5	1.16	94872	2.23	2.09	5.41	0.5	4.43	180	20	11.9	0.9	0.5	22	51.3	1180	94872	0.72	40.9	95408	258.95	1.26	55.97	0.54	157.24	0.77	55.6	0.54	165.59	0.79	40.08	0.51	14.01	0.59	74.32	0.79	896.68	0.76	95033
94645	2	3		94696	55.6	158.4	22.2	94873	85.2	1.45	83.8	3.21	94873	1.72	3.35	6.12	0.5	6.33	201	21.2	34.7	1.48	0.5	61.8	49.6	1490	94873	0.95	54	95413	481.06	2.29	159.17	0.69	378.41	1.02	168.69	0.71	386.57	1.05	114.08	0.71	44.19	1.01	182.66	1.13	2068.11	1.01	95034
94646	1	3		94697	52.6	169.1	18.4	94874					94874	1.81	1.32	8.89	0.77	4.36	91.2	7.01	18.3	2.11		36.5	52.1	489	94874	1.24	70.4	95414	362.87	1.68	194.68	0.75	505.6	1.2	206.63	0.79	505.98	1.24	111.14	0.76	47.74	0.95	271.89	1.32	2389.55	1.06	95035
94647	2	38	2	94698	52.3	159.7	20.5	94875	54.2	1.45	52.8	4.26	94875	1.44	2.15	5.85		4.48	59.5	11.4	14.1	0.9	0.5	23.4	62.5	621	94875	0.73	41.4	95415																			95036
94648	2	45		94699	39.6	135	21.7	94876	39.8	1.45	38.4	1.16	94876	1.37	3.1	6.11	0.5	8.63	195	18.1	10.6	0.9	0.5	18.1	43.1	1300	94876	0.72	40.7	95416																			95037
94649	1	67		94700	45.9	147.7	21	94877	61.3	1.45	59.9	2.6	94877	3.03	2.14	13	0.5	23.1	112	12.2	16.8	1.75		32.9	42.1	1030	94877	0.86	48.9	95418																			95039
94650	2	65		94701	81.3	174.2	26.8	94878	62.6	2.35	60.2	3.72	94878	1.58	5.68	9.56	0.5	12.5	159	12.7	23.1	0.9	0.5	40.8	55.3	1020	94878	0.8	45.6	95420	461.36	2.18	110.1	0.65	274.27	0.98	115.8	0.69	276.84	1.01							1696.19	1.02	95040
94651	2	57		94702	68.6	168.1	24.3	94879	53.7	1.45	52.3	3.49	94879	2.16	2.32	9.93	0.5	8.44	149	13.1		0.9	0.5	37.6	45	823	94879	1.38	78.4	95422																			95041
94652	2	74		94703	57.4	149.3	25.8	94881	53.3	1.45	51.9	2.86	94881	2.07	4.24		0.5	19	128	16.2	36	0.9	0.5		62.6	1040	94881	0.27	15.2	95423	685.99	3.04	167.66	0.75	434.85	1.23	181.01	0.76	452.95	1.27	130.03	0.94	58.31	1.17	303.35	1.41	2579.72	1.26	95042
94653	2	7		94704	69.9	168.5	24.6	94882	52.5	4.08	48.4	2.65	94882	5.74	2.78	24.1	1.46	10.5	115	34.9	22.4	2.02	0.5	43.4	60.2	1040	94882	0.65	36.9	95424	574.47	2.47	332.47	0.9	688.51	1.35	332.47	0.9	736.24	1.5	186.83	1.01	87.53	1.35	441.16	1.35	3597.97	1.27	95043
94654	2	61		94705	79.8	147.8	36.5	94883	62.7	1.45	61.3	3.04	94883	0.5	0.59	1.29	0.5	1.36	144	7.04	3.46	0.9		7.4	54.1	680	94883	0.45	25.3	95425	478.89	2.03	168.26	0.72	397.74	1.03	165.84	0.71	379.24	1	97.92	0.78	50.29	0.94	230.43	1.04	2103.77	1	95044
94655	2	3		94706	70.8	161.6	27.1	94884	50.7	1.45	49.3	2.75	94884	11.6	5.24	19.5	0.87	17.9	99.1	26.5	16.5	3.51	0.5	35.8	26.1	932	94884	1.21	68.7	95432																			95045
94656	2	7		94707		173.2		94885	26.9	1.45	25.5	1.7	94885	0.75	0.77	3.87	0.5	2.12	352	12.3	9.92	0.9	0.5	20.6	77	1020	94885	0.43	24.6	95433	296.11	1.38	94.5	0.62	263.09	0.91	103.61	0.64	291.16	0.97	79.08	0.78	46.74	1.03	180.19	1.14	1472.26	0.9	95046
94657	2	9		94708	102.2	181.9	30.9	94886	121	1.45	120	7.43	94886	0.5	1.71	3.85	0.5	9.02	285	9.83	23	0.9	0.5	40.7	36	749	94886	0.41	23.3	95435	401.42	1.78	139.82	0.66	425.17	1.18	139.32	0.68	406.14	1.18	112.41	0.78	52.2	1.07	311.58	1.22	2149.33	1.04	95047
94658	2	8		94709	27.2	119.9	18.9	94887	63.5	1.45	62.1	2.5	94887														94887			95436	435.9	2.06	124.24	0.65	354.91	1.03	134.46	0.67	343.34	1.05							2051.32	1.06	95048
94659	1	18		94710	86	183	25.7	94888	69.7	1.45	68.3	4.51	94888	1.94	4.55	10.7	0.76	18.8	108	21.1	14.6	0.9	0.5	27.9	40.7	1020	94888	1.58	89.7	95437			194.32	0.78	485.43	1.33	207.77	0.85	461.37	1.29	154.62	0.87	54.49	0.99	279.62	1.29			95051
94660	2	40	2	94711	105.4	159.6	41.4	94889	51.6	1.45	50.2	1.16	94889		2.12		1.34	13.3	77.7	16.8	10.6	0.9	0.5	21.8	43.1		94889	1.05	59.6	95442	619.8	2.75	173.7	0.73	467.18	1.17	183.51	0.74	487.96	1.19	130.34	0.82	58.79	1.1	279.7	1.27	2597.53	1.15	95052
94661	2	2		94712	11.5			94890	99.4	1.45	98	8.95	94890	5.69	2.49	21.8	1.03	8.28	305	37.8	47.2	2.15	0.5	90.9	51	1980	94890	0.68	38.7	95444	561.97	2.48	144.21	0.73	386.38	1.14	154.32	0.74	385.09	1.2	95.53	0.79	53.76	1.06	212.95	1.11	2118.43	1.15	95053
94662	1	0		94713	68.2	159.4	26.8	94891	32.3	1.45	30.9	1.81	94891	4.94	2.31	17.1	0.72	5.64	184	24	40.7	0.9	0.5	61.4	47	1060	94891	1.72	97.7	95445	484.45	2.2	134.09	0.68	340.32	1.08	134.37	0.7	334.82	1.05	105.59	0.75	47.06	0.92	171.37	1.05	1897.41	1.02	95054
94663	2	30	2	94714	10.3			94892	61.3	1.45	59.9	2.93	94892	0.5	0.98	12	0.91	2.29	149	10.3	13.5	0.9	0.5	26.2	52.9	1140	94892	1.71	97.1	95446	473.52	2.12	168.41	0.78	396.55	1.1	180.51	0.78	394.95	1.14	128.31	0.89	51.8	1	220.38	1.25	2182.48	1.07	95055
94664	1	41		94715	16.8	100.8	16.5	94893	60.8	1.45	59.4	4.97	94893	5.46	2.1	15.3	0.5	6.63	194	15.2	29.1	0.9	0.5	55.6	51.5	1130	94893	0.79	45	95449	501.58	2.19	201.98	0.87	502.01	1.28	215.61	0.88	512.33	1.3	166.11	1.05	73.99	1.11	337.03	1.41	2703.88	1.22	95056
94665	1	0		94716	83.1	165	30.5	94894	31.5	1.45	30.1	1.16	94894	1.89			0.5		107	16.9	32.3	0.9	0.5	58.8	43.5	1090	94894	1.55	88	95450	614.5	2.69	238.19	0.9	548.56	1.35	247.05	0.95	547.66	1.32	135.64	0.92	68.48	1.2	310.71	1.38	2880.69	1.29	95057
94666	2	38	2	94717	30.4	123.8	19.8	94895	42	1.45	40.6	2.72	94895														94895			95452	423.63	1.91	250.55	0.87	521.46	1.37	250.55	0.87	513.27	1.32	209.56	1.04	67.37	1.11	278.82	1.37	2727.49	1.16	95058
94667	2	9		94718	14.5	96.9	15.4	94896	74.9	1.45	73.5	3.42	94896	2.34	2.35	36.5	0.92	6.71	197	11.8	11.3	0.9		23.3	34.2	1050	94896	0.41	23.5	95453	444.99	1.98	191.44	0.84	439.6	1.2	210.97	0.87	438.03	1.19	152.97	0.92	47.95	1.07	276.96	1.37	2396.17	1.12	95059
94668	1	7		94719	81.1	159.8	31.8	94898	28.9	1.45	27.5	1.16	94898	1.49	2.05	5.17	0.5	5.58	113	30.3	1.69	0.9	0.5	4.2	49.6	985	94898	1.3	73.8	95455	497.86	2.17	197.1	0.83	448.73	1.22	199.25	0.84	447.91	1.2	127.61	0.9	46.26	1	255.67	1.3	2424.56	1.14	95060
94669	1	38		94720	93.7	166.3	33.9	94899	80.5	1.45	79.1	3.8	94899	0.99	1.34	4.82	0.5	3.81	230	7.71	8.38	0.9	0.5	13.6	22.6	655	94899	0.92	52.5	95457			198.99	0.85	503.81	1.31			519.48	1.33	128.35	0.96	43.67	1.13	305.34	1.42			95061
94670	1	60		94721	131.6	171.7	44.6	94900	68.7	1.45	67.3	4.05	94900	3.49	3.84	21.2	1.26	24.2	57	12	24.3	0.9		48.7	40.4	878	94900	1.02	57.9	95458	323.96	1.51	74.07	0.57	217.41	0.87	74.91	0.58	207.94	0.87	49.27	0.55	30.08	0.64	112.14	0.91	1176.32	0.85	95062
94671	1	5		94722	58	153	24.8	94901	58.9	34.4	24.5	1.16	94901	3.54	2.03	7.05		6.36	125	14.3	7			15.6	52.8	611	94901	1.17	66.4	95460	255.28	1.12	82.26	0.54	295.11	0.92	83.84	0.54	316.2	0.97	56.12	0.5	17.06	0.6	122.65	0.98	1350.46	0.8	95063
94672	2	29	2	94723	59.1	174.3	19.5	94902	95.1	1.45	93.7	6.25	94902	3.25	1.32	14.5	0.83	7.74	190	16.5	1.72	0.9	0.5	4.3	43.7	856	94902	0.74	42.2	95461	266.15	1.39	43.97	0.4	138.53	0.65	47.37	0.42	136.7	0.67	26.2	0.5	14.12	0.59	70.87	0.62	797.12	0.7	95064
94673	2	23	2	94724		146.2		94903	43.2	1.45	41.8	2.54	94903														94903			95463	520.98	2.13	185.09	0.81	497.07	1.25	200.86	0.84	494.45	1.24	131.14	0.87	49.49	0.82	251.96	1.37	2538.64	1.14	95066
94674	1	17		94725	102	169.2	35.6	94904	40.4	1.45	39	2.42	94904														94904			95465	365.73	1.84	111.84	0.66	279.13	0.98	118.2	0.64	300.93	1.04	99.52	0.75	27.02	0.68	122.76	1.05	1569.12	0.94	95067
94675	1	0		94726	84	169	29.4	94905	71	50	21	2.97	94905	2.17	1.55	15.4		4.33	195	11.1	30.5	0.9	0.5	59.2	38.3		94905	0.25	14.2	95466	495.94	2.07	208.2	0.82	513.38	1.18	231.84	0.84	505.02	1.16	144.9	0.84	47.8	0.8	232.38	1.22	2588.27	1.09	95068
94676	1	67		94727	71.6	159.4	28.2	94906					94906	1.06	1.9	7.51	0.5	4.79	405	16.3	29.2	1.35	0.5	50.3	73	2060	94906	0.16	9.08	95469	453.78	2	157.35	0.7	363.62	1.02	157.03	0.72	351.48	1	70.49	0.58	41.1	0.79	176.22	0.94	1914.58	0.96	95069
94677	2	25	2	94728	16.9	102.3	16.1	94907	20.3	1.45	18.9	1.16	94907	0.89	1.2	12.3	1.07	2.98	261	14.9	3.82			9.2	36.9	1640	94907	0.54	30.8	95472	461.51	2.03	217.7	0.89	513.13	1.29	214.93	0.9	534.07	1.34	131.13	0.83	60.02	1.01	296.25	1.37	2623.45	1.16	95070
94678	2	58		94729	113.2	184.3	33.3	94908	63.4	1.45	62	4.1	94908	2.05	2.48	12	0.71	13.2	312	9.74	42.1	1.46	0.5	75	57.6	1420	94908	0.86	48.5	95473			247.51	0.84	541.61	1.23	243.94	0.88	516.2	1.19	94.34	0.63	45.79	0.81	226.57	0.98			95071
94679	1	63		94730	63.8	153	27.3	94909	102	28.9	72.8	3	94909	1.38	1.22	5.68	0.5	5.44	393	18.6	24.2	1.51	0.5	45.6	60.1	2390	94909	1.2	68.1	95474			178.57	0.89	413.52	1.19	194.43	0.96	417.58	1.2	90.68	0.76	35.47	0.88	234.45	1.22			95072
94680	1	1		94731	79.2	172.6	26.6	94910					94910	0.5	1.32	7.27	0.5	3.97	137	4.59	18.5	0.9	1.07	31.2	36	599	94910	1.08	61.3	95475	296.85	1.48	62.8	0.45	185.12	0.73	67.93	0.49	189.5	0.76	32.78	0.51	26.27	0.75	94.92	0.75	1035.26	0.76	95073
94681	1	60		94732	84.9	176.3	27.3	94911	113	1.45	112	7.68	94911	1.26	3.61	16.3	0.76	10.1	65.3	22	61.4	0.9	0.5	119	34.2	934	94911	0.66	37.2	95476	290.51	1.35	54.56	0.52			54.23	0.5			34.71	0.49	16.15	0.55	88.34	0.66			95074
94682	2	0		94733	31.9	135.8	17.3	94912	73.1	1.45	71.7	5.16	94912	1.93	3.8	11.2	0.88	13.3	107	17	24.1	1.5	0.5	51.3	35.8	681	94912	1.32	74.9	95477	549.43	2.36	119.65	0.63	307.81	0.98	127.61	0.64	322.32	0.99	99.67	0.76	46.17	1.03	212.98	1.13	1907.69	1.03	95075
94683	2	0		94734	25.3	130.6	14.8	94914	54.4	2.08	52.3	3.31	94914	0.79		7.32	0.5	7.48	137	8.47	4.29	0.9		8.4	38.1	721	94914	0.18	9.99	95478	391.23	1.59	95.36	0.62	319.14	1.01	99.15	0.67	324.02	1.03	56.89	0.58	32.89	0.76	156.76	0.89	1578.39	0.94	95077
94684	2	38	2	94735				94915	61.5	2.07	59.4	3.63	94915		4.5	10.4	0.5	7.83	313		23.2	0.9	0.5	43.7	24.2	1050	94915	1.31	74.4	95479	523.19	2.25	140.59	0.68	385.52	1.11	138.29	0.7	371.31	1.06							2093.71	1.09	95080
94685	2	47		94736	71.8	167.4	25.6	94916	45.6	35.6	9.98	1.16	94916	0.9	1.27	7.41	0.5	3.84	195	11	25.4	4.08	0.5	47.2	42.9	765	94916	1.24	70.4	95481	441.81	1.94	165.62	0.8	366.71	1.11	179.1	0.84	355.75	1.09	108.18	0.7	53.92	0.97	215.65	1	2052.96	1.02	95083
94686	2	33	2	94738	19.9	107.2	17.3	94917	83.2	1.45	81.8	9.09	94917	22.8	3.58	50.8	2.53	13.8	211	14.2	28.2			48.4	35.8	862	94917	0.92	52	95482																			95088
94687	2	35	2	94739	84.1	175.9	27.2	94918	66.5	1.45	65.1	3.25	94918	7.84	2.33	13.4	0.5	4.13	206	17.2					42	1110	94918	0.41	23.5	95485	436.45	1.8	171.33	0.79	474.9	1.27	199.25	0.87	498.67	1.28	128.17	0.95	60.13	1.08	349.91	1.45	2493.77	1.18	95089
94688	1	61		94740	52.7	155.3	21.9	94920	70.2	1.45	68.8	4.42	94920	4.48	2.28	10.6	0.77	6.93	360	22.1	51.6	3.19	0.79	92.9	36.8	2010	94920	0.83	47.4	95486			185.51	0.78	446.68	1.24	185.5	0.82	455.46	1.21	127.3	0.86	58	1.09	274.82	1.33			95090
94689	1	22		94741	14.9	96.2	16.1	94921	27.8	1.45	26.4	1.67	94921	6.22	2.78	38.5	1.97	29	82.7	21	15.8	0.9	0.5	28.9	48.2	1480	94921	1.37	77.8	95487	413.27	1.78	194.51	0.82	549.8	1.33	213.41	0.86	546.03	1.33	89.55	0.86	62.73	1.12	414.66	1.35	2691.43	1.18	95091
94690	2	2		94742	31.6	139.6	16.2	94922	101	1.45	99.6	7.3	94922	0.89	2.28	6.5		5.13	209	17.5	19	0.9	0.5	33.2	40.2	1070	94922	0.17	9.71	95488																			95092
94691	1	68		94743	70.7	159.7	27.7	94923					94923	0.85		6.46	0.5		151		15.2			30	32.2	708	94923	0.82	46.8	95489	287.22	1.33	66.31	0.51	181.8	0.75	61.22	0.51	184.47	0.77	48.88	0.59	22.86	0.66	114.36	0.78	1038.52	0.76	95093
94692	2	3		94744	98.3	190.1	27.2	94924	119	32.5	86.1	2.1	94924	0.5	1.1	1.72	0.5	1.99	156	5.24	27.3	0.9	0.5	49.6	40.7	1020	94924	0.14	7.95	95490	431.71	1.69	148.36	0.67	408.8	1.05	150.72	0.69	409.24	1.04	85.19	0.61	36.71	0.79	215.8	1.13	2027.09	0.97	95094
94693	1	59		94745	100.4	179.2	31.3	94925	55.7	1.45	54.3	2.35	94925														94925			95493	608.93	2.57	195.55	0.82	450.96	1.21	193.17	0.82	468.53	1.23	92.71	0.73	38.3	0.9	249.46	1.26	2489.99	1.17	95095
94694	2	30	3	94747	62.8	158.8	24.9	94926	73.8	1.45	72.4	4.08	94926			5.28	0.5		179		11.6	0.9	0.5		55.1	796	94926	0.33	18.5	95494																			95096
94695	2	56		94748	63.3	160.8	24.5	94927	84.2	1.45	82.8	8.79	94927	3.64	2.04	12.2	0.5	7.1	204	18.6	8.14	0.9	0.5	17.9	53	886	94927	0.83	47.1	95496	320.64	1.5	71.54	0.56	243.75	0.92			235.38	0.93	41.78	0.5	18.26	0.65	102.23	0.94			95097
94696	2	43	2	94749	76	156.8	30.9	94928	53.8	1.45	52.4	2.57	94928	0.73	2.47	3.58	0.5	6.91	167	11.1	17.6	1.75	0.5	36.1	26	872	94928	0.24	13.7	95499	506.91	2.05	257	0.86	618.5	1.31	276.57	0.89	613.83	1.28	173.19	1.03	63.47	1.15	338.44	1.31	3098.1	1.18	95098
94697	2	23	2	94750	88.6	160.4	34.4	94929					94929	5.9	1.81	23.2	1.1	6.22	98.6	15.4	28.7	2.58	0.5	60.4	83.7	1400	94929	0.94	53.6	95501	361.01	1.78	159.39	0.74	368.79	1.08	153.28	0.72	385.87	1.12	94.04	0.69	40.08	0.85	210.77	1.35	1931.46	1	95099
94698	2	59		94751	26.8	130.6	15.7	94930	70.6	1.45	69.2	6.36	94930		1.39	3.37		2.52	194	15.2	12.1	1.56	0.5	21.4	58.1	1100	94930	0.78	44.3	95503			205.58	0.77	436.98	1.11	205.58	0.77	462.56	1.21	166.66	0.88	46.52	0.91	272.47	1.13			95100
94699	1	10		94752	77.9	173.4	25.9	94931	32	1.45	30.6	1.66	94931	2.16	1.52	7.12	0.5	3.72	359	16.9	23.8			37.3	43.1	1160	94931	1.2	68.1	95505	551.56	2.23	204.3	0.91	476.05	1.31	209.13	0.91	489.74	1.33	110.74	0.84	56.91	1	317.84	1.35	2591.61	1.24	95101
94700	1	10		94753	69	154.2	29	94933	36.4	1.45	35	1.99	94933	14.5	4.23	27.3	1.24	18.3	299	19.3	19.1	1.36	0.5	35.5	33.6	1160	94933	0.61	34.4	95506	517.97	2.11	169.87	0.74	419.7	1.16	170	0.76	429.68	1.23	111.5	0.78	56.76	0.93	224.76	1.15	2235.4	1.09	95102
94701	1	16		94754	84.7	155.6	35	94934	26.7	1.45	25.3	1.16	94934	3.01	3.01	23.6		8.4	131	21.6	31			65	33.6	1030	94934	1.36	77.2	95509	597.08	2.73	147.46	0.66	365.76	1.03	149.86	0.71	359.27	1.04	150.79	0.92	52.53	1.12	243.19	1.36	2223.43	1.11	95103
94702	2	17		94755	73.6	148.3	33.5	94935	75.8	1.45	74.4	4.01	94935	1.5	3.2	7.99	0.5	7.1	163	13.5	27.8	0.9	0.5	50.7	42	1110	94935	0.25	14.3	95510	473.11	2.35	98.78	0.58	264.54	0.9	100	0.63	232.66	0.87	94.72	0.63	33.62	0.83	112.58	1.04	1518.17	0.94	95105
94703	2	10		94757	52.2	177	16.7	94936	68.3	1.45	66.9	3.76	94936	0.78	2.92	6.63	0.5	5.25	162	12.2	43	3.04	0.5	70.8	40.4	1140	94936	1.41	80.1	95514	536.32	2.05	223.52	0.85	492.14	1.22	228.01	0.84	494.05	1.25	115.33	0.74	50.33	0.98	267.74	1.12	2609.92	1.11	95106
94704	2	80		94759	16.9	107.1	14.7	94937	47.7	1.45	46.3	2.09	94937														94937			95516	414.83	1.79	180.08	0.76	429.77	1.19	189.72	0.76	437.75	1.2	81.69	0.71	59	0.98	294.62	1.27	2281.56	1.07	95108
94705	2	62		94760	50.4	160.1	19.7	94938	64.4	1.45	63	3.76	94938	1.17	2.87	9.23	0.5	5.59	199	16.2	24.6	0.9	0.5	42.2	42.9	940	94938	0.64	36.5	95518	492.79	1.86	207.71	0.78	462.29	1.16	227.81	0.84	479.73	1.22	114.51	0.77	49.17	0.99	291.42	1.28	2562.64	1.09	95110
94706	2	43	2	94761	74.4	164.3	27.6	94939	22.8	1.45	21.4	1.81	94939	0.73	1.94	6.09	0.5	3.65	171		16.2	1.81		34	80.9	940	94939	0.17	9.43	95519	464.06	2.31															2069.52	1.08	95111
94707	1	80		94763	125.3	187.4	35.7	94940	134	110	24.3	1.76	94940		3.32	50.2	3.2	11.8	61.2	101	35.9	0.9	0.5	59.5	80.8	3700	94940	2.98	169	95521	459.68	1.84	126.9	0.68	381.46	1.09	146.68	0.7	386.98	1.11	73.24	0.68	40.67	0.78	184.52	1.09	1927.11	1.03	95112
94708	1	41		94764	119.3	169.5	41.5	94941	82.2	1.45	80.8	5.63	94941	7.33	5.84	31.3	1.59	18.3	248	23	38.7	1.94	0.5	71.3	43.7	1030	94941			95522	607.29	2.71	142.72	0.77	366.45	1.14	155.05	0.79	385.58	1.16	124.86	0.79	59.59	1.16	271.5	1.19	2288.01	1.15	95113
94709	1	6		94765	77.4	172	26.2	94944	112	1.45	111	8.37	94944	1.98	1.99	7.35	0.5	8.28	260	11	19	2.52	0.5	38.5	50.5	865	94944	1.25	71	95523	285.83	1.48	68.57	0.51	193.88	0.78	72.56	0.52	203.44	0.84	48.42	0.59	24.5	0.7	104.86	0.8	1078.43	0.8	95114
94710	1	35		94766	103.2	176.7	33.1	94945	82	4.76	77.2	5.01	94945		2.57	3.24	0.5	4	162	13.9	28.9	0.9	0.5	46.5	41.1	1060	94945	0.48	27	95525	584.64	2.59	145.07	0.67	355.76	1.06	159.46	0.69	399.1	1.06	117.3	0.82	46.13	0.97	205.56	1.17	2166.08	1.07	95115
94711	2	64		94767	141.9	171.3	48.4	94946					94946	1.03	1.79	3.63	0.5	4.52	356	12.8	18.2			32.6	45.9	1040	94946	0.23	13.1	95527	458.98	1.96	183.57	0.81	371.7	1.1	187.39	0.82											95116
94712	1	1		94768	98.3	168.4	34.7	94947					94947	4.61	4.56	21.7		8.41	77	14.3	32.6	2.05	0.5	58.9	48.2	987	94947	0.98	55.8	95531	340.88	1.43	166.84	0.69	411.48	1.01	172.22	0.7	405.44	1.03	110.67	0.7	31.7	0.64	150.19	0.98	1945.27	0.88	95118
94713	2	56		94770	10.1			94950	64.3	1.45	62.9	3.09	94950	2.76		37.4	2.46	3.11	86.5	83.6	5.14	1.45	0.5	8.5	36.7	1870	94950	2.16	123	95535	659.86	2.67	264.14	0.76			264.14	0.76											95121
94714	1	1		94771	69.3	164.9	25.5	94951	34.4	1.45	33	1.81	94951	3.53	3.97	21.8	0.9	17.3	129	17.8	20.3	0.9	0.5	41.7	36.9	736	94951	1.09	61.9	95536	337.83	1.42	82.51	0.62	295.7	0.98	91.22	0.61	284.59	0.96	71.65	0.64	37.82	0.75	159.91	0.93	1455.47	0.89	95123
94715	2	4		94772	53.7	177.7	17	94952	30.4	1.45	29	1.16	94952	1.2	1.78	6.49	0.5	3.44	508	20.4	18.1	1.4	0.5	31.4	63.6	1010	94952	0.4	22.5	95537	442.12	1.98	193.23	0.77	481.16	1.22	199.1	0.82	506.79	1.25	129.77	0.83	47.31	0.93	180.44	1.27	2352.81	1.09	95124
94716	2	76		94773	85.6	166.7	30.8	94953	14	1.45	12.6	1.16	94953	0.5	1.31	4	0.5	2.66	251	5.54	16.8			28.9	79.4	1020	94953	0.04	2.16	95542	495.57	2.29	154.47	0.7	375.66	1.11	148.4	0.68	380.47	1.14	106.37	0.88	46.03	1.12	200.51	1.17	2049.84	1.08	95126
94717	2	6		94774	53.9	157.7	21.7	94954	45.8	1.45	44.4	2.83	94954	5.02	4.43	44	2.08	14	188	32.6	30.4	2.54	1.22	63.6	72.7	2440	94954	1.32	74.9	95543																			95127
94718	2	3		94775	81.1	159.3	32	94956	66.7	1.45	65.3	6.45	94956	1.64	2.62	8.76	0.5	10.1	117	12	20	2.88	0.5	36.6	36.2	652	94956	1.63	92.6	95544	446.08	2.04	197.07	0.82	461.51	1.12	210.45	0.83	507.47	1.23	149.65	0.83	55.13	0.93	261.94	1.4	2539.31	1.09	95128
94719	2	56		94776	71.3	167.4	25.4	94957	60.5	1.45	59.1	2.99	94957	5.87	2.41	16.1	0.5	5.23	109	16.3	21.4	5.49	0.5	41.2	86.9	2530	94957	0.91	51.8	95545																			95129
94720	1	22		94777	54.8	155.5	22.7	94958	103	3.28	100	7	94958	19.1	4.77	72.3	4.06	19.4	147	44.3	29.4	2.76	0.91	50	54.3	1320	94958	1.62	92	95546	400.96	1.74	133.12	0.78	394.09	1.22	139.57	0.76	390.5	1.17	89.96	0.75	40.04	0.94	216.91	1.13	1952.72	1.07	95131
94721	1	30		94778	33.3	141.4	16.7	94959	49.4	1.45	48	2.62	94959	1.01	1.44	8.07		5.16	272	12.1	25.8	1.4	0.5	49	72.2	957	94959	1.06	60.2	95547	423.93	1.75	194.86	0.82			212.68	0.83	458.3	1.28	111.55	0.73	64.98	1.18	232.12	1.2			95134
94722	1	11		94779	87.7	171.4	29.9	94960					94960	5.17	2.58	26	0.95	14.8	82.4	26	12.8	1.53	0.5	27.6	43.2	1130	94960	1.8	102	95548																			95135
94723	2	18		94780	82.4	165.4	30.1	94961	78.1	1.45	76.7	4.36	94961	3.65	3.92	13.3	0.5	6.99	281	17.7	64.5	1.98	0.5	118	57.2		94961	0.47	26.4	95549	517.09	2.5	146.67	0.67	360.35	1.03	150.85	0.71	343.12	1.01							2124.12	1.08	95137
94724	2	80		94781	26.9	129.7	16	94962	49.6	1.45	48.2	3.76	94962	5.47	3.94	38.2	2.31	13.1	230	52.8	28.4	0.9	0.5	49.2	33.7		94962	1.44	81.8	95551	363.95	1.74	74.35	0.57	207.86	0.86	86.78	0.61	207.28	0.87							1243.81	0.88	95138
94725	1	56		94782	51.3	162.6	19.4	94964	127	1.45	126	8.16	94964		4.3	13.1	0.85	13.8	122	18.7	9.07	0.9	0.5	18.9	37.5	856	94964	0.55	31.5	95555																			95140
94726	2	46		94783	58.7	157.8	23.6	94965	54.4	1.45	53	2.72	94965	2.11	2.3	6.27		6.53	166	13.7	21.2	0.9	0.5	47.9	44.4		94965	0.54	30.9	95556	554.34	2.25	222.79	0.78	530.86	1.31	217.03	0.8	528.46	1.29	112.75	0.76	54.89	1	247.59	1.2	2646.67	1.15	95143
94727	2	17		94784	14.6	93.2	16.8	94966	99.7	1.45	98.3	5.36	94966	0.79	1.28	2.42	0.5	2.81	282	9.07	21.9	1.51	0.5	33.8	111	1390	94966	0.61	34.4	95559	464.11	2.34	150.32	0.74	378.51	1.14	157.17	0.78	401.45	1.18	162.69	0.96	67.7	1.14	260.27	1.33	2190	1.14	95148
94728	2	3		94785	72.5	165	26.6	94967	38.7	1.45	37.3	1.92	94967	3.02			0.96		165	15.6	14.3	0.9	0.5	28.7	35.6	1220	94967	1	56.8	95563	455.27	1.96	136.72	0.66	363.88	1.04	142.19	0.67	356.31	0.99	90.28	0.61	41.94	0.87	203.65	1	1926.58	0.95	95149
94729	1	37		94786	86.7	164.7	32	94968	100	1.45	99	10.7	94968	5.89	2.24	9.15	0.5	5.22	96.6	14.6	26.4	0.9	0.5	43.5	45.1	622	94968	1.05	59.6	95564																			95150
94730	2	62		94787	79.8	173.2	26.6	94969	49.8	1.45	48.4	1.98	94969	0.5	0.68	3.77	0.5	1.87	253	12.1	8.8	0.9	0.5	13.8	57.5	959	94969	0.42	24	95565	559.74	2.27	198.07	0.79	436.59	1.16	211.15	0.86	426.96	1.15	127.4	0.82	57.65	1.03	243.73	1.15	2449.72	1.12	95151
94731	2	44	2	94788	53.8	158.2	21.5	94970	82.3	1.45	80.9	8.32	94970		2.38	4.12	0.5	3.38	201	18	10				43.3	1440	94970	0.84	47.8	95568																			95152
94732	2	45		94789	27.1	127.2	16.7	94971	96.9	1.45	95.5	6.27	94971	5.28	3.14	13.3	0.5	10.9	136		8.72	0.9		17.5	31.1	920	94971	1.1	62.5	95569	506.11	2.44	127.71	0.65	373	1.1	140.3	0.7	370.38	1.11	101.71	0.83	38.34	0.97	200.94	1.35	2035.89	1.1	95153
94733	2	10		94790	3.9			94972	36.7	1.45	35.3	1.79	94972	0.5	0.95	4.84	0.5	5.25	142	8.13	8.73	0.9	0.5	17.9	38.8	882	94972	0.64	36.2	95571	335.5	1.68	112.32	0.62	266.6	0.94	120.92	0.62	281.63	0.93	109.42	0.65	41.53	0.85	163.81	1	1561.28	0.88	95155
94734	1	8		94792	66.1	164	24.6	94975	51.6	1.45	50.2	2.29	94975	12.1	5.2	59.3		21.2	104	24.3	24.2	2.18	0.5	46.4	64	1450	94975	0.91	51.7	95573	526.7	2.15	269.93	0.91	618.33	1.3	281.61	1.03	601.58	1.33	165.73	0.9	75.56	1.14	394.77	1.36	3116.87	1.23	95157
94735	2	45		94793	92.6	167.8	32.9	94976					94976	1.38	3.97	12.5	0.79	5.61	111	17.3	18.2	2.91	0.79	32.1	36.9	915	94976	0.84	47.6	95574	610.45	2.62	197.3	0.84	550.29	1.24	213.07	0.83	548.34	1.27	175.54	1.02	100.85	1.36	401.94	1.48	3011.77	1.25	95158
94736	1	51		94794	8.9			94977	62.5	1.45	61.1	3.58	94977	0.99	1.49		1.12	2.84	135	9.35	25.6	1.31	0.5	48.7	72.4	1910	94977	1.7	96.5	95579																			95159
94737	1	32		94795	53.8	160	21	94979	40.6	1.45	39.2	1.92	94979	2.28	2.18	6.92	0.5	5.15	121	9	21.7			37.2	51.2	1800	94979	0.99	56.3	95581	464.86	2.28	101.05	0.61	264.07	0.98	106.36	0.63	253.25	0.95	87.14	0.7	30.23	0.75	120.7	1.08	1552.81	0.98	95160
94738	2	4		94796	8.2			94980	88.2	1.45	86.8	3.5	94980														94980			95582																			95161
94739	1	57		94797	60	153.3	25.5	94982	50.4	1.45	49	2.03	94982	1.48	3.03	15.1		9.31	98.7	12.1	25.4			49.7	31.6	798	94982	1.33	75.5	95584	310.78	1.44	58.7	0.47	176.42	0.68	53.64	0.49	166.73	0.68	34.72	0.49	21.79	0.61	99.99	0.68	995.86	0.73	95162
94740	2	46		94799	63.5	155.9	26.1	94983	31.6	1.45	30.2	2.67	94983	4.56	3.1	23.4	1.03	9.97	169	16.6	15.9	0.9	0.5	32.7	43.9	734	94983	0.65	37.1	95585	528.49	2.16	203.89	0.84	616.07	1.34	222.06	0.85	635.57	1.37	139.6	0.87	64.83	1.1	394.63	1.41	3004.17	1.23	95163
94741	2	3		94800	21.3	115.7	15.9	94984	55.3	1.45	53.9	2.26	94984														94984			95586	542.3	2.36	131.04	0.67	344.53	1.06	135.48	0.67	347.88	1.08	92.61	0.81	53.88	1.1	193.26	1.15	1961.91	1.09	95165
94742	2	10		94801	96.1	176.4	30.9	94986	49.5	1.45	48.1	2.16	94986	13.8	6.81	25.7	1.17	10.8	160	43.5	17.2	2.5	0.75	31	88.9	1930	94986	1.3	73.8	95587	456.09	2.28	171.47	0.77	424.34	1.17	171.56	0.78	430.76	1.2	132.99	0.92	56.61	1.1	300.74	1.34	2358.12	1.12	95167
94743	2	13		94802	86.4	166.4	31.2	94987					94987	0.5		5.58			271	6.12	18.3	0.9	0.71	28.9	79.7	1020	94987	0.49	27.7	95591	523.56	2.33	107.1	0.63	284.81	0.96	117.95	0.69	291.27	0.97	95.13	0.77	42.57	1.04	188.41	1.11	1777.15	1.04	95168
94744	1	43		94804	55.1	164	20.5	94989	32	1.45	30.6	1.87	94989	0.5	3.2		0.85	7.4	140	11.6	40.1	0.9	0.5	66.4	77.6	1670	94989	0.88	49.7	95592	264.13	1.26	120.1	0.63	400.46	1.02	128.66	0.65	365.54	1.01	100.33	0.63	45.07	0.93	207.38	1.1	1772.01	0.89	95169
94745	1	19		94805	129.8	176.4	41.7	94990	77.2	1.45	75.8	6.08	94990	1.45	1.86	7.02	0.5	6.23	186	12	25.6	0.9	0.5	38.6	41.8	821	94990	1.38	78.4	95594	612.19	2.41	213.25	0.85	544.2	1.26	221.83	0.86	559.02	1.26	129.1	0.85	45.65	0.97	263.16	1.32	2815.32	1.19	95170
94746	2	34	3	94806	76.2	161.1	29.4	94991	197	1.45	196	13.9	94991														94991			95595	412.86	2.25			380.98	1.12			378.67	1.12									95171
94747	2	59		94807	65.4	161.9	25	94993	63.2	1.45	61.8	2.29	94993	3.84	3.44	40.9	2.48	6.18	64.3	24.2	5.72	0.9	0.5	12.9	66.9	1530	94993	1.8	102	95596	363.95	1.63	119.52	0.64	346.05	1.03	134	0.67	348.94	1.01	84.88	0.76	30.59	0.86	167.86	1.18	1734.6	0.95	95172
94748	2	51		94808	86.7	163.5	32.4	94994	71.4	13.6	57.8	4.64	94994	11.2			1.09		240	27	21.3	0.9	0.5	39.3	37.6	1200	94994	0.86	48.8	95598	393.97	1.81	179.8	0.81	568.93	1.33	192.93	0.82	588.06	1.35	120.18	0.81	53.95	1	350.08	1.44	2645.91	1.17	95173
94749	2	13		94809				94995	59.3	9.39	49.9	3.17	94995	9.57	4.45	45.1	2.69	37.1	155	22.3	30.8	2.93	0.5	56.7	46	1510	94995	1.14	64.7	95599	605.75	2.43	280.31	1.03							162.07	0.98	71.59	1.05	417	1.51			95174
94750	1	80		94810	71.9	184.1	21.2	94997	48.6	1.45	47.2	2.62	94997	24.9	7.43	78.5	4.28	29.1	58.9	26.7	16.4	1.3	0.5	31.6	37.9	1110	94997	1.44	81.8	95602	381.39	1.69	197.95	0.82	470.91	1.26	205.06	0.84	479.73	1.24	128.97	0.85	46.16	0.97	248.46	1.41	2344.7	1.11	95177
94751	1	9		94811	89.1	175.2	29	94998	19.6	1.45	18.2	1.16	94998	1.13	4.18	10.9	0.5	6.31	134	9.21	15.6	0.9	0.5	31.8	58.3	1190	94998	0.86	48.8	95604	428.32	1.84	181.94	0.9	425.73	1.13	183.92	0.86	410.15	1.12	114.58	0.79	62.74	1	299.42	1.3	2304.84	1.08	95179
94752	1	73		94812	77.9	168	27.6	95000	98.3	1.45	96.9	5.55	95000	9.38	1.97	36.4	1.86	11.2	132	25.2	22.3	1.44	0.5	46.2	77	1830	95000	0.85	48.3	95606																			95181
94753	2	74		94813	62.8	153.5	26.7	95001	72.7	7.07	65.6	2.43	95001	3.31	4.45	13	0.74	11.5	151	20.5	21.4			32.6	56.6	1230	95001	1.47	83.5	95607	544.27	2.44	228.34	0.91	451.83	1.21	223.24	0.92	456.97	1.25	131.87	0.9	48.29	1.01	269.52	1.24	2536.9	1.18	95182
94754	2	65		94814	41.3	147.6	19	95002	33.1	3.33	29.8	1.16	95002	1.71	2.82	11.5	0.5	14.7	226		15.7	0.9		28.4	62.4	914	95002	0.73	41.6	95609	389.95	1.96	137.11	0.71	323.2	1	141.32	0.72	329.16	1.02	91.74	0.71	37.72	0.89	188.75	1.22	1768.4	0.97	95183
94755	2	74		94815	9.5			95004	45.1	1.45	43.7	1.98	95004	1.01	0.77	2.93	0.5	1.75	187	9.16	10.2	0.9	0.5	21.2	44.9	1190	95004	0.16	9.03	95610	480.56	2.48	136.6	0.69	344.25	1.09	128.2	0.68	329.99	1.09	104.75	0.79	48.47	1.04	159.83	1.17	1865.94	1.06	95184
94756	2	72		94816	45.7	161.4	17.5	95005	56	1.45	54.6	4.53	95005														95005			95611	508.68	2.32	194.39	0.79	366.46	1.01	204.38	0.79	365.57	0.99	103.99	0.72	58.41	0.96	215.73	0.97	2161.12	1.01	95185
94757	1	19		94819	56.1	153	24	95006	76	1.45	74.6	3.96	95006	3.66	4.34	32.9	1.97	14.4	141		19.6		0.5	38.5	33.9	957	95006	1.66	94.3	95612	447.49	1.93	281.42	1.03			298.92	1.01			132.72	0.84	65.27	1.12	368.22	1.43			95186
94758	1	34		94820	73	156.4	29.8	95007					95007		2.71	21.4	1.07	7.28	31.4	21.7	11	0.9	0.5	20.7	53.1	1490	95007	1.42	80.6	95613	387.17	1.7	61.19	0.52	199.15	0.8	62.64	0.56	192.77	0.8	49	0.63	26.58	0.72	118.61	0.79	1174.91	0.86	95189
94759	1	6		94821	95.8	185.5	27.8	95008	45.2	1.45	43.8	2.78	95008	1.38	2.99	9.4	0.5	17.6	183	18.3	32.9	0.9	0.5	59.6	47.5	766	95008	1.18	67	95616	527.69	2.61	134.66	0.72	363.53	1.06	141.98	0.71	383.41	1.11	115.87	0.76	52.94	1.15	311.9	1.27	2183.68	1.12	95190
94760	2	74		94822	54.5	152.7	23.4	95009	108	1.45	107	5.84	95009	1.95	4.19	6.66	0.5	21.3	118	17.6	19.4	1.68	0.5	37.3	49.5	713	95009	1.42	80.6	95618			185.87	0.82	462.47	1.28	179.82	0.81	482.94	1.31	118.4	0.87	42.66	1.02	241.92	1.31			95191
94761	1	24		94823	13.1			95011	59.9	1.45	58.5	3.15	95011	0.5	0.57	8.47	0.5	1.09	237	10.4	15.7	0.9	0.5	25.3	54.3	820	95011	0.56	32	95619	479.38	2.2	139.04	0.65	365.47	1	140.75	0.69	344.19	0.97	80.72	0.72	56.44	1.09	203.06	1.15	1945.44	1.01	95192
94762	1	4		94824	12.9	85.8	17.5	95013	73.1	1.45	71.7	5.71	95013			18.1	0.89		151		32.8	0.9	0.5		54.5	1230	95013	0.97	55.1	95622	499.03	2.23	143.39	0.71	384.2	1.07	144.51	0.72	371.86	1.04	96.83	0.7	44.72	0.96	223.86	1.23	2037.03	1.04	95194
94763	1	43		94825	24.1	124.3	15.6	95014	71.7	1.45	70.3	3.74	95014	2.34	4.48	11.8	0.5	24.1	118	25.7	20.8	3.2	0.73		63.7	1560	95014	0.6	34	95625	492.21	1.94	157.05	0.73	454.31	1.16	177.6	0.77	445.92	1.15	106.52	0.72	60.21	0.98	247.36	1.07	2305.45	1.03	95195
94764	2	43	2	94826	82.5	166.3	29.8	95015	33.2	4.67	28.5	2.98	95015	23.2	3.43	29.1	1.32	30.8	138	20.7	15.5	0.9	0.5	29.4	42.7	879	95015	2.59	147	95628	434.21	1.89	127.73	0.68	320.82	1.02	133.51	0.68	326.07	1.05	95.26	0.8	47.7	1.03	239.39	1.15	1871.26	1.02	95197
94765	1	55		94827	27	132.9	15.3	95016	61.6	1.45	60.2	4.17	95016		0.98	9.72	0.5	2.25	193	9.3	7.36	3.02	0.91	15.6	74	1010	95016	0.67	38	95631	249.84	1.12	71.43	0.59	272.92	0.96	85.1	0.58	284.69	0.95	49.54	0.55	18.69	0.63	96.93	0.88	1215.53	0.82	95198
94766	1	42		94828	18.3	88.7	23.3	95019	65.6	1.45	64.2	2.62	95019	0.5	1.47	3.58	0.5	2.89	205	11.4	18.5	0.9	0.5	37.6	71.3	964	95019	0.12	6.53	95634	456.6	1.81	183.95	0.73	415.74	0.98	190.41	0.75	461.09	1.12	95.38	0.74	57.22	1	238.58	1.13	2239.19	1.01	95199
94767	1	69		94829	64	145.6	30.2	95020	46.6	1.45	45.2	1.16	95020	0.8	1.04	3.12	0.5	3.27	108	6.61	4.89			11.3	63.1	986	95020	0.95	53.9	95636	449.6	2.13	107.83	0.59	293.73	0.99	113.93	0.63	274.82	0.97	103.54	0.8	58.98	1.08	186.11	1.13	1713.03	0.99	95200
94768	1	80		94830	4.8			95022	46.2	1.45	44.8	2.19	95022	3.06	4.45		1.23	9.85	195	23.5	27.1	0.9	0.5		38.3	1090	95022	0.22	12.7	95638																			95201
94769	2	8		94831	56.7	167	20.3	95023	54.7	4.99	49.7	3.68	95023	7.83	3.14	19.7	0.9	20.9	182	12.3	34.7	1.82	0.5	68.2	31.3	1090	95023	1.41	80.1	95639	395.59	1.83	172.68	0.82	392.96	1.11			395.57	1.1									95202
94770	1	0		94832	74.4	160.1	29	95024	120	102	17.5	1.87	95024	5.32	3.52	16.3	1.08	5.55	70.9	27	18.6	0.9	0.5	33.7	50.3	965	95024	0.95	53.9	95640	424.21	1.81	252.16	0.9	657.28	1.48	257.94	0.92	616.65	1.43	124.17	0.87	45.72	1.08	342.36	1.3	2910.9	1.23	95203
94771	2	42	2	94833	56.9	166.7	20.5	95025	40.4	1.45	39	2.34	95025	1.42	1.61	6.87	0.5	3.89	288	14.6	11.2	0.9	0.5	20.6	49.7	1120	95025	1.1	62.5	95641	491.58	2.41			412.33	1.24					170.29	0.9	58.84	1.13	344.59	1.18			95204
94772	1	17		94834	89	157.1	36.1	95026	38.3	1.45	36.9	2.04	95026	7.58	4.03	34.6		11.2	109	21.8	53.1	2.82	0.5	80.5	40.8	1020	95026	0.97	54.9	95642	397.85	1.98	138.5	0.7	385.95	1.16	130.53	0.68	394.87	1.18	124.66	0.8	50.49	0.97	267.91	1.43	2093.71	1.07	95206
94773	1	32		94835	85.1	162.5	32.2	95027	22.3	1.45	20.9	1.16	95027	195	5.42	415	23.1	17.3	238	43	46.8	7.92	1.91	101	45.7	2530	95027	1.32	74.9	95643	451	1.99	189.11	0.83	415.42	1.11	204.21	0.9	435.06	1.14	125.51	0.85	65.16	1.09	249.55	1.17	2304.86	1.1	95207
94774	2	17		94836	74.4	156.1	30.5	95028					95028	0.5	2.5	2.85	0.5	3.19	200	11.5	11.8	0.9	0.5	21.8	64.3	1310	95028	0.47	26.7	95647	314.14	1.56	53.35	0.48	181.77	0.74	54.59	0.49	193.24	0.76	38.25	0.52	20.76	0.67	91.42	0.82	1024.69	0.78	95208
94775	2	26	2	94837	54.5	154	23	95029	36	1.45	34.6	2.9	95029	1.15	5.24	13.1	0.75	12	158	18	43.5	0.9	0.5	69.8	37.4	1130	95029	0.3	17.1	95649	567.54	2.65	233.16	0.82	478.83	1.29			447.75	1.22	142.44	0.92	47.45	1.02	223.14	1.24			95209
94776	1	72		94839	18.5	105	16.8	95030	177	6.03	171	11.9	95030	1.14	3.09	7.07	0.5	4.13	214	11.5	32.5	0.9	0.5	53.2	28.7	1010	95030	0.24	13.3	95652	512.59	2.47	116.55	0.63	288.21	0.97	129.55	0.64	291.87	0.98	97.81	0.77	51.97	1.06	187.76	1.23	1791.82	1.03	95210
94777	2	80		94840	55.4	161.3	21.3	95031	67.8	6.68	61.1	4.59	95031	0.77	1.62	1.95	0.5	1.98	350	12.1		0.9	0.5	47	56.8	1320	95031	1.43	81.2	95655	376.4	2.03	196.19	0.77			197.76	0.79			146.04	0.79	44.33	0.87	219.22	1.23			95211
94778	2	9		94841	53.9	157.5	21.7	95032	66.7	27.8	38.9	2.07	95032	7.19	2.27	22.2	1.24	7.21	51.5	14.9	20.3	1.92	0.5	43.8	49.4	1300	95032	1.46	82.9	95657	740.24	2.69	232.06	0.87			239.89	0.88			139.65	0.87	74.29	1.13	387.26	1.42			95213
94779	1	80		94842	73.2	152.5	31.5	95033	97.6	1.45	96.2	7.56	95033	4.49	1.76	23.6	1.21	3.83		63.4	22.9	2.46	0.76	44.1	48.4	1460	95033	1.14	64.7	95658																			95214
94780	1	74		94843	20.1	107.3	17.5	95034	135	122	13.2	1.16	95034	14.2	2.18	38.3	2.09	7.25	43.5	14.6	20.1	0.9	0.5	35.3	44.1	1090	95034	2.41	137	95659	546.35	2.51	275.9	1.03	586.7	1.37	273.63	1.05	617.47	1.46	172.11	0.99	74.4	1.25	402.46	1.68	3209.18	1.35	95215
94781	2	9		94844	87.1	177	27.8	95035	112	1.45	111	8.7	95035		0.83	1.07	0.5	1.89	89.3	6.15	9.53	0.9	0.5	15.6	57.5	617	95035	0.11	6.08	95662	463.76	2.27	125.31	0.67	301.9	1	129.34	0.7	306.26	0.99	107.17	0.78	41.67	0.93	155.63	1.18	1760.48	1.01	95216
94782	2	16		94845	5.8			95036					95036	3.67	1.12	69.3	2.79	2.67	107	23.5	19.4	8.8	2.57	30.2	55.9	4270	95036	2.45	139	95663	519.7	2.27	236.84	0.89			255.97	0.91	555.22	1.32	141.5	0.85	60.67	1.1	348.91	1.58			95218
94783	2	28	1	94846	17.7	104.3	16.3	95037	57.4	1.45	56	2.58	95037	1.99	6.11	9.76	1.02	9.08	269	18.2	36.3			58.9	35.1	1630	95037	0.38	21.6	95664	525.19	2.13	242.64	0.82	581.06	1.2	267.59	0.88	561.76	1.18	178.64	0.95	72.7	1.1	287.64	1.31	2943.99	1.12	95220
94784	1	4		94847	115.5	165.8	42	95038					95038	7.38	5.35	30.3	1.37	14.4	53.9	19.6	18.8	2.33	0.7	38.1	25	1040	95038	1.24	70.4	95665	465.82	1.94	185.54	0.8	410.2	1.1	204.85	0.82	421.74	1.13	122.36	0.76	55.45	1.04	235.6	1.17	2303.1	1.04	95221
94785	1	55		94848	74.2	160	29	95039	86.4	1.45	85	6.02	95039														95039			95666																			95222
94786	2	24	2	94849	10			95040	35.4	1.45	34	1.9	95040	10.8	2.95	14	0.81	8.46	170	15.5	30.1	0.9	0.5	51.5	41.2	1720	95040	1.32	74.9	95669	557.88	2.55	133.67	0.65	336.39	0.95	139.28	0.66	337.65	0.95							1954.19	1.01	95223
94787	1	19		94850	57.7	165.1	21.2	95041	76.9	1.45	75.5	5.1	95041	17.3	10.8	67.3	3.4	85.9	291	57.2	47.1	0.9	0.5	80.1	59.5	2010	95041	1.27	72.1	95674																			95224
94788	2	53		94851	36.5	140.4	18.5	95042	77.9	1.45	76.5	8.17	95042	11.9	2.55	9.64	0.5	5.85	140	24.8	7.55	0.9	0.5	13.4	49	1080	95042	0.91	51.6	95676	393.7	1.69	182.55	0.78	437.81	1.16	187.55	0.8	449.56	1.14	121.1	0.75	51.1	0.89	204.76	1.34	2193.92	1.02	95227
94789	2	8		94852	108	173.6	35.8	95043	104	1.45	103	11.8	95043	2.7	2.26	39.6			23.5	43.8		0.9	0.5	23.7	57.8	2060	95043	1.88	107	95677	280.51	1.33	70.05	0.58	204.75	0.89	70.1	0.58	200.6	0.9	33	0.53	9.61	0.63	59.97	0.89	1011.71	0.83	95228
94790	1	0		94853	14.6			95044					95044	9.46	4.3	37.5	1.84	13.8	211	43.9	44.2	1.37	0.5	74	66.5	1850	95044	1.9	108	95678	587.37	2.62	224.9	0.94	462.1	1.18	248.29	0.96	428.49	1.13	133.08	0.87	47.81	1.02	234.63	1.36	2536.78	1.19	95231
94791	1	12		94854	69.5	154.1	29.3	95045					95045	4.95	3.78	56.8	2.96	5.98	71.4	32.5		0.9	0.5	49.5	57	1620	95045	1.31	74.4	95679	496.42	1.82	150.05	0.75	467.85	1.32	163.2	0.78	469.16	1.32	98	0.79	55.64	0.86	295.7	1.22	2346.66	1.14	95232
94792	1	66		94855	54.7	168.7	19.2	95046	123	1.45	122	14.9	95046	1.45	2.83	5.71	0.5	3.7	349	15.8		0.9	0.5	19.3	42.2	1030	95046	0.35	19.8	95680	501.07	2.43	142.89	0.7	339.15	1.07	138.08	0.71	328.94	1.07							1956.32	1.09	95233
94793	1	40		94856	58.8	159	23.3	95047	42.1	1.45	40.7	1.74	95047	3.01	2.22	10.3	0.5	4.21	308	14.7	21.5	2.07	1.03	48.1	139	1340	95047	1.6	90.8	95684	396.92	1.7	194.85	0.86	460.09	1.22	217.08	0.93	448.66	1.19	110.25	0.75	53.42	0.99	272.66	1.26	2326.02	1.1	95236
94794	2	0		94857	138.1	171.7	46.8	95048	80.8	1.45	79.4	5.6	95048	1.81	3.33	10.6	0.5	10.1	244	14.5	31	2.23	0.5	52.6	56.3	875	95048	0.63	35.6	95685	552.41	2.33	208.68	0.79	510.03	1.29	208.68	0.79	510.15	1.34							2736.95	1.21	95237
94795	2	27	2	94858	100.5	161	38.8	95050	30.2	1.45	28.8	1.16	95050	3.27	3.21	16.7	0.8	10.9	138	17.6	15.5	2.3	1.09	26.6	33.5	730	95050	2.13	121	95686	421.86	1.78	176.64	0.8	448.94	1.22	183.21	0.8	460.76	1.25	152.28	0.85	68.8	1.06	346.02	1.39	2436.48	1.11	95238
94796	1	0		94859	106.3	159.2	41.9	95051	83.4	1.45	82	7.19	95051		4.32	4.63	0.5	7.91	247	22.2	24.2				48.4	1340	95051	0.93	52.6	95688	269.68	1.27	45.72	0.41	138.64	0.66	46.27	0.41	133.59	0.65	38.56	0.49	17.88	0.65	67.54	0.7	823.79	0.68	95239
94797	2	66		94860	106	168.7	37.2	95052	79.6	1.45	78.2	4.69	95052	11.5	3.35	23.4	1.07	20	211	27.8	33	4.17	0.5	61	39	1440	95052	0.78	44.5	95690	474.7	1.91	186.3	0.79	404.56	1.13	187.31	0.78	405.29	1.15	136.39	0.82	53.47	0.9	217.31	1.26	2233.31	1.05	95242
94798	2	80		94861	86.8	151.9	37.6	95053	44.7	1.45	43.3	2.73	95053	3.04	1.47	5.52	0.5	2.39	259	20.1	38.9	0.9	0.5	62.7	67.2	1190	95053	0.15	8.4	95694	458.93	2.33	134.83	0.69	307.59	1.07	127.72	0.69	301.88	1.06	121.44	0.77	42.79	1.03	189.91	1.25	1813.74	1.05	95243
94799	2	17		94862	52.3	163.3	19.6	95054	47.9	1.45	46.5	2.88	95054	1.87	2.38	11.7	0.5	7.9	208	13.9	21.1	1.37	0.5	36.7	63.3	921	95054	0.77	43.6	95696	557.35	2.36	179.62	0.79	442.2	1.27	180.06	0.81	409.12	1.2	101.08	0.83	46	1.04	235.95	1.22	2310.9	1.18	95244
94800	1	6		94863	92.6	167.8	32.9	95055	35.4	1.45	34	1.16	95055	1.35	2.36	6.9	0.5	6.76	198	14.1	18.4	0.9	0.5	33.4	52.2	1090	95055	0.18	10.1	95698																			95247
94801	1	45		94864	58.2	171.9	19.7	95056	54.3	1.45	52.9	2.82	95056	2.19	2.32	10.7		4.28	311	14.1	33.3	2.8	0.5	62.9	34.9	1180	95056	0.49	27.6	95699			162.22	0.71	442.85	1.21	173.14	0.73	479.63	1.29	95.55	0.83	60.66	1.21	290.55	1.34			95249
94802	1	22		94865	62.3	151	27.3	95057	21.5	1.45	20.1	1.16	95057	5.97	2.7	54.2	2.29	7.69	199	12.8	30.8	3.88	1.2	48.9	60.6	1520	95057	2.72	154	95700	471.96	2.38	110.46	0.63	289.57	0.95	120.42	0.63	292.5	0.94	109.54	0.84	37.04	0.8	148.39	1.03	1729.6	0.98	95250
94803	2	31	3	94867	109.2	185.1	31.9	95058	60.7	1.45	59.3	4.65	95058	1.09	1.2	4.58	0.5	2.76	384	8.24	23.5	0.9	0.5	40	43.2	1200	95058	0.36	20.3	95701	316.81	1.38	50.32	0.46	146.06	0.66	55.95	0.46	157.35	0.67	35.7	0.49	22.61	0.68	101.55	0.68	960.98	0.72	95251
94804	1	16		94868	129	187	36.9	95059	43.4	1.45	42	3.25	95059	0.5	1.05	2.91	0.5	2.62	521	6.52	35.5	0.9	0.5	56.2	51.4	1060	95059	0.14	7.72	95702	400.61	1.91	95.16	0.62	287.81	0.97	104.07	0.62	309.18	1.01	87.65	0.76	43.33	0.93	169.41	1.19	1619.92	0.98	95252
94805	1	62		94869	16.2	90.7	19.7	95060					95060	9.22	2.21	29.4	1.55	5.17	101	24	11.3	0.9	0.5	21.9	58	910	95060	1.5	85.2	95703																			95255
94806	1	55		94870	55.2	166	20	95061	106	1.45	105	10.6	95061			8.08	0.5		346		31.9	0.9	0.5	51.7	74.4	1690	95061	0.71	40.3	95704	517.17	2.06	177.04	0.76	334.91	1.01	191.41	0.79	352.64	1.03	126	0.8	43.28	0.81	144.57	0.98	2046.6	1.01	95256
94807	1	12		94872	72.3	178.5	22.7	95062	79.6	1.45	78.2	5.68	95062	2.84	2.98	7.25	0.5	5.42	194		8.86		0.5	17	52	947	95062	0.16	8.97	95705	478.04	1.95	167.25	0.76	457.81	1.15	187.26	0.83	460.23	1.17	137.29	0.9	64.29	1.14	339.88	1.17	2496.34	1.1	95257
94808	2	41	2	94873	134.9	172.5	45.3	95063	77.8	1.45	76.4	3.54	95063	1.15	1.37	8.7	0.5	4.32	180	8.96	21.4	0.9	0.5	37.7	67.7	1080	95063	1.34	76.1	95708	424.91	1.7	287.04	0.91			312.51	0.98			176.1	0.96	61.5	1.06	361.73	1.47			95258
94809	2	79		94874	65.3	165.6	23.8	95064	12.3	1.45	10.9	1.16	95064	2.22	3.95	10.1	0.5	7.59	184	18.7	29.9	0.9	0.5	52.4	35	822	95064	1.02	57.9	95709	316.37	1.42	85.18	0.58	279.71	0.94	91.11	0.6	286.97	0.92	66.23	0.61	19.63	0.63	127.29	1.02	1384.21	0.86	95259
94810	1	56		94875	77.5	176.7	24.8	95066	101	1.45	99.8	9.44	95066	5.1	2.04	47.4		9.54	81.5	14	2.01	0.9	0.5	6.2	43.4	1580	95066	2.01	114	95711	439.19	1.97	189.08	0.87	424.87	1.13	211.36	0.91	433.91	1.16	99.49	0.84	41.04	0.91	185.87	1.22	2212.44	1.1	95260
94811	1	68		94876	49.2	150.3	21.8	95067					95067	0.5	1.24	3.96	0.5	1.87	268	7.46	9.47	2.93	0.5	16.9	35.9	865	95067	0.92	52.1	95712																			95261
94812	1	46		94877	106.1	171.9	35.9	95068	71.7	6.17	65.5	3.46	95068	1.15	1.08	7.63	0.5	3.15	156	9.73	17.6	1.61	0.5	26	97.1	1050	95068	1.46	82.9	95715	272.24	1.33	94.6	0.58	316.81	1.03	101.78	0.6	323.8	1.06	78.6	0.66	38.75	0.84	193.82	1.2	1525.85	0.91	95262
94813	2	62		94878	95.6	171.5	32.5	95069	51.8	1.45	50.4	2.31	95069	0.5	2.17	6.97	0.5	4.94	257	9.79	23.2	1.82	0.5	48.6	45.2	821	95069	0.88	50.2	95716																			95264
94814	2	11		94879	99.1	175.1	32.3	95070	58.9	1.45	57.5	4.49	95070	0.5	0.28	0.6	0.5	0.6	75.4	2.88	6.76		0.83	12.7	47.9	525	95070	0.13	7.1	95719	410.04	1.85	153.73	0.73	376.42	1.06	180.58	0.76	375.43	1.05	87.99	0.69	41.47	0.91	204.76	1.06	1977.12	0.99	95265
94815	1	1		94881	46.2	165.5	16.9	95071	102	1.45	101	12.1	95071	3.92	1.56	38.7	1.61	9.09	146	10.6	29.7	0.9	0.5	54.1	53.3	1110	95071	1.08	61.3	95720	682.62	3.12	147.17	0.7	399.96	1.05	153.84	0.72	346.5	0.98	140.2	0.87	59.21	1.07	248.75	1.14	2305.36	1.14	95266
94816	2	18		94882	60.6	158.3	24.2	95072	31.3	1.45	29.9	1.16	95072	12.8	5.99	26.7	1.25	10.3	95.4	23	9	0.9	0.5	20	44.2	914	95072	1.27	72.1	95721	335.48	1.69	100.55	0.64	251.5	0.92	97.3	0.65	261.18	0.96	78.28	0.72	36.64	0.92	178.93	1.05	1444.27	0.93	95268
94817	2	1		94883	85	186	24.6	95073	160	137	23.3	5	95073	4.32	3.53	11.8	0.85	6.49	440	17.9	10.7	0.9	0.5	22.9	44.9	1540	95073	0.24	13.6	95722	444.92	1.92	181.37	0.84	452.35	1.26	190.28	0.84	453.71	1.26	115.15	0.86	41.48	0.94	254.46	1.29	2318.74	1.13	95269
94818	1	76		94884	24.2	124.1	15.7	95074	26.4	1.45	25	1.16	95074														95074			95726	553.42	2.32			346.78	1.01	140.78	0.66	337.33	0.95									95272
94819	2	32	2	94885	121.9	182.2	36.7	95075	74.5	1.45	73.1	5.28	95075														95075			95727	511.22	2.37	198.22	0.85	406.92	1.21	191.1	0.85	414.33	1.25	127.95	0.87	60.34	1.14	233.49	1.13	2298.66	1.15	95273
94820	2	16		94886	75	171.6	25.5	95077	25.5	1.45	24.1	1.16	95077	4.29	1.38	51.4	2.4	4.84	94.6	21.1	16.8	1.37	0.5	31.6	73.9	1390	95077	1.23	69.8	95731	371.1	1.91	122.69	0.7	338.6	1.12	124.07	0.69	350.79	1.14	114.91	0.83	41.47	1.08	198.85	1.28	1812.45	1.04	95274
94821	1	15		94887	85.2	162.2	32.4	95080	50.6	1.45	49.2	2.8	95080	4.59	3.64	6.9	0.5	8.49	159	18.7	31	1.62	0.5	53.6	52.1	1040	95080	0.64	36.1	95732	370.71	1.75	105.96	0.64	263.51	0.96	117.88	0.68	267.33	0.99	83.28	0.69	40.07	0.93	167.47	1.04	1529.39	0.95	95275
94822	2	11		94888	41	147.9	18.7	95081					95081	2.95	5.66	10.5	0.5	16.7	83.8	30.5	23.6	2.73	0.5	47.1	34.2	1110	95081	1.47	83.5	95733																			95276
94823	2	1		94889	82.2	148.5	37.3	95083	44.6	1.45	43.2	3.11	95083	0.71	1.91	7.03	0.5	3.7	182	10.1	31.1	0.9	0.5	54.7	35.7	1030	95083	0.27	15.6	95735	323.75	1.38	56.2	0.49	177.79	0.76	59.87	0.52	183.57	0.76	37.75	0.57	16.21	0.61	97.34	0.78	1038.82	0.79	95278
94824	1	2		94890	74.1	171.5	25.2	95086	37.7	1.45	36.3	2.83	95086														95086			95736	448.29	1.74	206.19	0.75			222.75	0.77			123.59	0.76	45.6	0.85	233.18	0.98			95279
94825	2	6		94891	71.8	162.5	27.2	95087	141	1.45	140	12.2	95087	4.96	7.97	26.3	1.08	37.1	163	26.7	23.9	0.9	0.5	41.6	39	973	95087	1.16	65.9	95738	683.67	2.85	214.35	0.82	490.14	1.29	214.35	0.82	540.49	1.39	156.74	1.02	48.32	1.15	205.72	1.24	2735.86	1.26	95280
94826	2	66		94892	65.2	184.3	19.2	95088	32.5	4.44	28.1	1.16	95088	7.87	2.86	21.2	0.91	10.9	129	23.1	19.2	0.9	0.5	38.5	57	1540	95088	1.43	81.2	95741	559.87	2.33	150.06	0.76	388.96	1.09	150.82	0.78	386.35	1.28	87.86	0.7	48.91	0.97	261.81	1.24	2170.6	1.13	95281
94827	2	9		94893	88.3	165	32.4	95089					95089	0.5	1.94	3.46	0.5	2.99	231	10.8	16.6	1.5	0.5	30.7	46	1010	95089	0.05	2.9	95742	342.86	1.53	46.84	0.45	157.44	0.76	49.5	0.47	157.25	0.73	37.34	0.48	16.8	0.56	90.18	0.63	958.96	0.77	95283
94828	1	2		94894	126.5	181.3	38.5	95090	36.8	2.91	33.9	1.87	95090	0.82	2.52	3.84	0.5	5.43	179	17.2	11.6	0.9	0.5	21.2	34.4	1400	95090	0.22	12.5	95743																			95284
94829	2	80		94895	48.5	173.5	16.1	95091	43.5	1.45	42.1	2.8	95091	1.22	3.02	6.79	0.5	9.04	324	27	22.3	1.55	0.5	41.8	57.8	1030	95091	0.4	22.4	95744	525.96	2.44	128.91	0.64	379.39	1.1	138.5	0.66	376.03	1.1	104.36	0.73	53.25	1.22	226.88	1.25	2064.72	1.07	95286
94830	2	0		94896	93.5	165.3	34.2	95092	51.3	1.45	49.9	3.01	95092	22.6	4.78	34.1	1.18	16.1	90.8	28.4	23.6	1.41	0.5	39.6	39.8	1210	95092	1.62	92	95747	314.69	1.61	52.06	0.5	201.63	0.83	60.8	0.54	195.09	0.81	50.42	0.58	20.45	0.7	94.7	0.83	1081.54	0.82	95287
94831	2	64		94897	22.1	101.9	21.3	95093	73.7	1.45	72.3	4.71	95093		5.41		2.18	29	229	36.4	31	1.35	0.5	56.7	39.4		95093	1.15	65.3	95748	437.49	2.01	234.85	0.82	614.72	1.32	242.75	0.85	556.99	1.22	114.98	0.78	54.01	1.02	297.28	1.33	2745.76	1.13	95288
94832	2	71		94898	96.2	153.9	40.6	95094	159	1.45	158	15	95094	8.4	4.95	23.8	1.4	14.2	126	38	14.1			26.1	54.9	1080	95094	0.9	51.3	95749	395.83	1.39	80.11	0.6	265.22	0.87	93.21	0.6	254.53	0.87	60.15	0.57	29	0.71	130.75	0.96	1422.17	0.86	95289
94833	2	15		94899	81.5	161	31.4	95095	16.9	1.45	15.5	1.69	95095	4.68	2.96	15.9	0.5	9.12	174	21.4	22.9	0.9	0.5	39.1	63.2	1270	95095	1.99	113	95754																			95293
94834	2	62		94900	52.4	157.3	21.2	95096	133	4.56	128	10.2	95096	1.07	6.04	3.33	0.5	5.9	117	18.6	24.1	1.41	0.5	41.6	33.8	747	95096	0.18	10.2	95755																			95296
94835	2	59		94901	52.1	158.5	20.7	95097	104	79.5	24.1		95097	13.4	2.87	22.8	1.39	7.72	247	13.7	21.9	0.9	0.5	43.4	56.7	1230	95097	1.38	78.4	95756	465.1	2.05	176.74	0.74	402.94	1.09	192.47	0.78	422.51	1.13	98.02	0.68	58.78	1.05	260.87	1.1	2239.2	1.04	95297
94836	2	71		94902	50.3	152.1	21.7	95098	94.6	5.57	89	8.97	95098	5.61	1.98	7.22	0.5	6.32	256	23.4	18	2.06	0.5	37.6	74.5	1620	95098	0.73	41.4	95757	442.43	1.89	135.37	0.62	464.7	1.11	151.51	0.67	443.32	1.07	82.39	0.62	38.95	0.83	209.64	1.15	2154.82	0.98	95298
94837	2	33	2	94903	131.9	185.4	38.4	95099	21.1	1.45	19.7	1.16	95099	5.14	3.38	91.8	5.3	23.9	135	20.8	13.8	2.11	0.5	30.5	58.5	1800	95099	1.57	89.1	95758	520.57	2.02	168.09	0.74	448.2	1.17	187.73	0.76	449.98	1.22	88.33	0.77	43.56	0.88	237.71	1.13	2306.28	1.1	95302
94838	2	78		94904	24.9	117.3	18.1	95100	59	1.45	57.6	4.39	95100		3.55	25.3	1.24	12.8	169	16.5	25.8	0.9	0.5	49.5	48.4	1420	95100	1.23	69.8	95760	360.41	1.47	149.27	0.69	443.04	1.03	153.36	0.67	462.56	1.06	78.11	0.64	35.33	0.77	227.61	1.11	2059.91	0.94	95303
94839	2	4		94905	51.3	161	19.8	95101	107	1.45	106	7.5	95101	0.5	1.29	9.15	0.5	2.13	219	18.3	15.7	0.9	0.5	27.7	67.2	810	95101	0.13	7.61	95761	334.12	1.54	189.88	0.85	385.99	1.13	193.72	0.83	385.36	1.1	92.9	0.72	50.3	0.87	213.36	1.08	1969.71	1.01	95305
94840	2	16		94906	74.8	164.4	27.7	95102	33.1	1.45	31.7	1.71	95102	3.49	1.48	18.8	1.25	10.3	240	19.8	6.77	0.9	0.5		51.5	1290	95102	1.12	63.6	95762	608.97	2.41	233.99	0.85	569.94	1.35	243.63	0.87	556.87	1.32	151.65	0.95	64.38	1.12	309.32	1.46	2953.4	1.24	95307
94841	2	14		94907	74.5	151.3	32.5	95103	74.1	1.45	72.7	3.47	95103	2.59	2.04	15.2	0.85	6.51	153	14.3	34.8	0.9	0.5	58.8	69	1080	95103	0.87	49.4	95765	430.46	1.75	178.79	0.81	355.21	1.08	181.75	0.86	344.46	1.08	104.12	0.83	37.07	0.92	185.42	1.16	1956.16	1.04	95308
94842	2	12		94908	112.4	171.1	38.4	95105	43.6	1.45	42.2	1.8	95105	9.83	3.16	24.4	1.28	6.61	188	23.7	33.8	2.05	0.5	60.6	83.2	1400	95105	1.82	103	95766	411.04	1.92	151.35	0.76	389.91	1.16	155.37	0.75	430.46	1.19	127.7	0.76	37.87	0.81	216.53	1.32	2102.59	1.06	95310
94843	2	3		94909	105.4	180.4	32.4	95106	140	1.45	139	7.8	95106	1.89	1.82	6.22	0.5	23.6	116	7.46	8.86	0.9	0.5	16.4	41.1	807	95106	1.5	85.2	95768	533.72	2.13	148.2	0.81	383.14	1.27	155.61	0.83	370.62	1.2	115.15	0.81	66.51	1.11	308.37	1.3	2267.91	1.15	95312
94844	1	36		94910	68.3	176.4	21.9	95107	34.6	1.45	33.2	1.76	95107	9.05	2.04	21.8	0.94	6.41	138	7.24	20.2	0.9	0.5	36.9	31.4	669	95107	1.1	62.5	95770	509.16	2.35			552.53	1.28	256.14	0.86	537.04	1.27	103.62	0.77	30.59	0.84	228.35	1.38			95313
94845	1	0		94911	39.4	141.6	19.7	95108	71.5	2.16	69.3	3.62	95108														95108			95774	315.37	1.43	60.98	0.56	195.48	0.87	62.72	0.56	201.77	0.85	42.4	0.53	16.13	0.68	98.56	0.82	1079.48	0.83	95315
94846	1	4		94912	38.7	139.6	19.9	95110	101	2.75	98.5	4.58	95110	2.25	1.19	4.8	0.5	3.66	336	14.5	9.42	0.9	0.5	19	76.1	1180	95110	0.39	21.9	95775	459.63	2.14	149.46	0.73	418.9	1.17	159.47	0.7	419.89	1.16	120.01	0.97	52.92	1.09	200.13	1.25	2103.79	1.11	95316
94847	2	80		94913	6.4			95111	70.4	4.39	66	2.33	95111	1.42	2.19	4.65	0.5	4.32	250	11.3	22.4	1.97	0.5	40.2	57.5	1610	95111			95776	386.12	1.63	83.46	0.62	307.01	1.03	90.58	0.62	315.28	1.06	46.51	0.64	25.51	0.78	140.64	0.99	1476.64	0.97	95318
94848	2	32	2	94914	66.9	149.5	29.9	95112	36.3	1.45	34.9	2.16	95112	0.79	3.43	3.58	0.5	9.6	141	18.4	11.1	0.9	0.5	23.1	35.5	723	95112	0.69	39.3	95778																			95319
94849	2	0		94915	39.2	150	17.4	95113	103	1.45	102	4.69	95113	5.82	1.48	24.5	1.04	5.47	113	8.57	5.6	0.9	0.5	12.3	30.8	903	95113	1.47	83.5	95782	324.04	1.54	89.97	0.64	161.59	0.82	98.66	0.64	174.63	0.82	58.32	0.55	29.95	0.77	117.17	0.7	1187.81	0.81	95321
94850	1	46		94916	86	161.1	33.1	95114	34.6	1.45	33.2	3.17	95114	3.83	2.74	7.69	0.5	7.09	447	21.4		0.9	0.5	31.4	48.8	1770	95114	0.76	43.2	95783	458.32	1.89	174.85	0.8	446.74	1.26	167.49	0.87	445.62	1.25	97.98	0.78	52.79	1.08	295.05	1.46	2277.36	1.16	95323
94851	2	8		94917	36.7	142.7	18	95115	60	1.45	58.6	3.25	95115	3.69	2.87	19.2	1	32.3	183	15.5	18.1	0.9	0.5	41.7	32.4	827	95115	1.33	75.5	95785	454.83	1.98	214.11	0.88	409.5	1.14	225.22	0.9	458	1.2	124.19	0.81	62.33	0.99	227.1	1.1	2339.31	1.09	95324
94852	1	33		94918	109.2	180.7	33.4	95116	46.7	1.45	45.3	3.09	95116														95116			95787	540.38	2.26	227.99	0.79	537.24	1.23	227.99	0.79	561.46	1.28	169.01	0.93	59.37	0.91	207.01	1.1	2750.31	1.13	95325
94853	1	2		94919	21	111.8	16.8	95117	59.3	1.45	57.9	3.26	95117	3.04	4.36	22.5	0.96	20.4	320	12.9	20.7	2.04	0.5	40.4	33.6	1280	95117	1.04	59.1	95788	553.91	2.43	147.92	0.67	400.7	1.06	143.58	0.69	405.76	1.09	141.14	0.85	65.18	1.13	288.23	1.37	2292.17	1.1	95326
94854	2	52		94920	87.8	152.5	37.8	95118	50.3	1.45	48.9	3.53	95118	1.95	2.25	13.4	0.5	4.26	205	18.1	27.9	3.96	1.42	50.4	73.8	2480	95118	0.75	42.3	95789	647.96	2.9	174.76	0.8	487.98	1.31	187.21	0.82	489.68	1.35	142.61	0.91	64.72	1.17	326.39	1.52	2688.19	1.29	95328
94855	1	54		94921	63.7	151.1	27.9	95120	142	1.45	141	8.12	95120	6.53	3.84	36.9	2.13	9.71	172	14.8	51.8	8.32	0.5	109	37.4	848	95120	0.77	43.5	95791	497.64	2.37					203.8	0.84	399.27	1.07	128.12	0.79	46.44	0.89	221.02	1.28			95329
94856	2	77		94922	66.8	169.8	23.2	95121	171	1.45	170	13.5	95121	9	3.52	34.6	2.11	35.5	135	23.7	20.2	0.9	0.5	35.4	47.3	1400	95121	1.04	59.1	95792	485.01	2.04	185.14	0.74	449.45	1.12	188.32	0.76	428.65	1.09	110.21	0.73	57.53	1.04	269.63	1.06	2339.81	1.03	95330
94857	2	35	2	94923	135.5	172.3	45.6	95122	71.5	1.45	70.1	12.7	95122			5.55			77.5	18.1	10.5	0.9	0.5	19.2	40	841	95122	1.48	84	95793																			95332
94858	2	44	2	94924	79.3	158.1	31.7	95123	54.5	5.01	49.5	3.9	95123	4.51	1.77	18.5	0.83	5.07	166	11.8	12.3	2.51	0.77	25	51.6	1390	95123	0.69	39.3	95799	526.64	2.2	155.09	0.71	391.84	1.09	166.37	0.74	393.9	1.1							2256.53	1.08	95333
94859	2	14		94925	33.3	142.9	16.3	95124					95124	0.5	2.65	1.58	0.5	3.16	342	13.2	22.8	1.37	0.5	37.1	43.9	975	95124	0.37	21	95801	378.31	1.7	92.69	0.65	290.15	1.09	101.55	0.7	300.98	1.12	56.3	0.67	32.84	0.82	149.04	1.02	1504.58	1.01	95334
94860	2	33	2	94926	64.2	171.8	21.8	95126	21.2	1.45	19.8	1.64	95126	11.5	4.52	60.6	1.86	37.8	207	46.9	19.1	0.9	0.5	38.8	79.8	1620	95126	0.38	21.7	95803	594.54	2.6	249.15	1	510.18	1.29	269.5	1.02	495.49	1.28	182.95	1.03	70.89	1.2	387.2	1.61	2991.86	1.28	95337
94861	2	56		94927	101.9	154.4	42.7	95127	26.9	1.45	25.5	1.16	95127	1.09	1.37	7.71	0.5	2.8	105	3.54		0.9	0.5	32.9	37.7	563	95127	0.65	36.9	95806	318.78	1.47	82.98	0.59	256	0.99	94.16	0.62	251.56	0.96	60.92	0.64	29.45	0.98	160.5	1.17	1351.4	0.91	95338
94862	2	53		94928	43.8	136.7	23.4	95128					95128	1.54	3.1	12.3	0.5	6.68	209		33.8	0.9		59.8	27.9	971	95128	0.92	52	95807	485.19	2.41	168.15	0.81	383.8	1.14	177.32	0.78	394.82	1.17	102.46	0.81	34.06	0.78	238.26	1.29	2149.38	1.12	95342
94863	1	51		94929	67.7	170.5	23.3	95129	89	1.45	87.6	13.5	95129	15.6	2.58	22.6	1.1	7.28	239	18.5	22	0.9	0.5	37.7	51.3	1110	95129	0.73	41.3	95808	387.19	1.9	112.41	0.63	298.83	0.97	119.6	0.63	312.26	1	117.98	0.75	45.32	1.01	188.45	1.06	1723.65	0.94	95345
94864	1	16		94930	117	155.9	48.1	95131	107	1.45	106	6.44	95131	20.7	3.13	50.2	3.07	8.13	98.6	33.9	24.6	0.9	0.5	51.9	45.7	1060	95131	1.11	63	95809	683.03	3.06	153.97	0.71	401.07	1.15	151.64	0.72	416.24	1.19	139.6	0.98	50.95	1.07	222.88	1.33	2390.17	1.21	95346
94865	2	11		94931	84.9	161.7	32.5	95132	61.7	1.45	60.3	2.8	95132		4.86	25.8	0.98	20.9	166		41.3	4.08	1.14	91.4	43	1180	95132	1.31	74.4	95811	481.22	2.29	94.83	0.65	246.58	0.94	98.29	0.64	255.34	0.96	81.31	0.76	41.63	0.88	150.52	0.94	1550.13	1.01	95348
94866	1	11		94933	103.2	159.1	40.8	95133	38.3	7.92	30.4	1.16	95133	0.95	6.9	6.27		13	133	24.6	16.3	0.9	0.5	32.3	35		95133	1.33	75.5	95814	447.99	1.97	225.09	0.78	489.14	1.24	225.09	0.78	491.08	1.21	137.89	0.84	43.37	0.96	242.67	1.21	2497.24	1.07	95349
94867	1	55		94934	40.1	152.4	17.3	95134					95134	3.47	3.21	10.6	0.5	16.1	254	25.2	38.1			73.4	69.5	1500	95134	0.59	33.3	95816	435.92	1.89	174.62	0.69	526.88	1.18					81.26	0.71	50.03	1.02	279.62	1.35	2429.33	1.08	95350
94868	1	59		94935	77.2	163.6	28.8	95135					95135	8.13	2.78	22.7	0.91	8.51	148	20.7	27			49.4	70.4	1650	95135	1.28	72.7	95817	316.06	1.49	105.53	0.65	358.42	1.03	114.87	0.68	360.52	1.03	69.86	0.65	34.22	0.84	207.92	1.04	1691.94	0.95	95351
94869	1	2		94936	87	156.5	35.5	95136	119	1.45	118	8.85	95136	3.72	6.35	11.5	1.24	21.2	58.1	16.2	10.8	0.9	0.5	22	33.5	825	95136	1.1	62.5	95818	361.82	1.47	98.61	0.59	341.68	0.97	101.7	0.64	331.67	0.99	74.73	0.69	34.77	0.76	185.7	0.96	1627.74	0.91	95352
94870	1	13		94937	65	178	20.5	95137	47.5	1.45	46.1	2.16	95137	3.19	2.14	11.9	0.5	9.23	456	16.5	19.2	1.44	0.5	38.8	86.4	1020	95137	0.6	34.2	95820																			95353
94871	1	69		94938	75.4	154.1	31.8	95138	50.1	1.45	48.7	2.87	95138	4.38	1.08	9.92	0.5	4.04	121	12.8	13.3	0.9	0.5	25	47.6	1280	95138	1.57	89.1	95821	483.61	1.94	94.71	0.58	308.68	0.99	100.48	0.59	326.11	1	102.27	0.71	46.07	0.92	225.68	1.14	1808.65	0.99	95355
94872	1	80		94939	71.6	185.5	20.8	95140	51.7	1.45	50.3	2.33	95140	5.93	5.09		2.5	25.4	380	31.8	39.7	0.9	0.5		65.1	1630	95140	0.69	39	95823	311.28	1.51	81.88	0.52	255.73	0.87	80.4	0.53	243.36	0.84	52.31	0.52	18.8	0.66	100.65	0.97	1262.06	0.82	95356
94873	1	21		94940	75.2	149.3	33.7	95143	65.6	1.45	64.2	4.16	95143	8.74	5.14	39.7		17.5	74.5	34.5	23.5	0.9	0.5	40.9	51.9	1210	95143	1.5	85.2	95825	548.79	2.58	152.31	0.7	336.23	1.11	160.72	0.69	321.15	1.06							2106.03	1.11	95357
94874	1	18		94941	107.5	179.2	33.5	95146	64.5	1.45	63.1	4.39	95146														95146			95826	242.16	1.25	93.82	0.62	276.21	0.94	106.54	0.64	276.34	0.98	54.64	0.58	24.01	0.74	121.68	0.99	1297.47	0.84	95358
94875	1	16		94942	7.7			95148	77.3	1.45	75.9	4.47	95148	0.5	1.58	4.94	0.5	3.8	201	10.6	12.1	0.9	0.5	21.5	30.6	948	95148	1.28	72.7	95827																			95360
94876	2	17		94943	19.1	116.2	14.1	95149	124	1.45	123	9.54	95149	0.5	2.02	12.7	0.5	3.81	159	11	36	3.58	0.5	67.5	42.5	1010	95149	0.28	15.9	95834	553.26	2.24	117.69	0.67	311.34	1.02	134.74	0.71	312.45	1.04	97.74	0.82	49.71	1.05	206.53	1.17	1948.71	1.08	95361
94877	1	71		94944	97.1	158.6	38.6	95150	48	1.45	46.6	2.45	95150	2.42	1.12	9.44	0.5	5.28	69.3	7.29	12.8	0.9	0.5	25.1	30.6	689	95150	1.22	69.3	95835	573.27	2.64	154.43	0.7	358.49	1.06	151.96	0.68	365.41	1.07	111.27	0.89	46.7	1.1	228.51	1.37	2147.6	1.12	95362
94878	2	37	2	94945	127.3	181.3	38.7	95151	157	1.45	156	37.7	95151	11.3	2.41	56.5	3.77	6.79	48.4	22.7	18	4.71	1.88	34.9	60.1	2450	95151	1.3	73.8	95836																			95364
94879	2	48		94946	127	188.5	35.7	95152					95152	0.5	1.33		0.5	2.02	111	6.84	6.04	0.9	0.5	11.9	67.8	563	95152	0.5	28.6	95839	461.85	2.16	271.59	0.91	710.54	1.5	285.24	0.94	649.06	1.39	130.82	0.94	45.05	1.04	298.47	1.36	3072.44	1.24	95366
94880	2	31	3	94947	20.5	121.5	13.9	95153	96.6	1.45	95.2	7.5	95153	1.75	1.64	7.9		4.8	284	9.77	43			70.2	43	1130	95153	0.64	36.3	95840																			95367
94881	1	14		94948	8.9			95154	102	1.45	101	6.15	95154														95154			95841	495.94	2.09	189.32	0.82	501.92	1.27			477.74	1.2	132.23	0.82	47.86	0.83	215.31	1.28			95369
94882	2	55		94949	5.5			95155	52.5	1.45	51.1	3.64	95155	9.68	2.33	38.1	1.82	13	122	35.2	18.9	1.76		31.4	70.9	764	95155	1.26	71.5	95848	527.36	2.23	123.42	0.64	297.39	0.96	126.94	0.65	304.26	0.98	124.38	0.87	40.9	0.83	166.47	1.13	1849.08	1.01	95372
94883	1	59		94950	43.5	141.4	21.8	95157	24.8	1.45	23.4	1.16	95157	1.29	3.57	4.79	0.5	7.77	131	19.3	15.8	0.9	0.5	30.6	54.6	890	95157	0.86	48.8	95849	464.38	2.2	114.02	0.6	278.11	0.91	126.87	0.64	282.16	0.91	83.17	0.66	41.81	0.9	167.19	1.22	1677.2	0.95	95373
94884	2	7		94951	42	148.2	19.1	95158	16.9	1.45	15.5	1.16	95158		2.79	9.64	0.5	5.7	137		32.2	1.73	0.5	59.6	31.8	909	95158	0.79	45.1	95850	549.04	2.54	188.47	0.83	428.24	1.21	183.08	0.79	442.99	1.23	151.37	0.92	49.57	1.1	293.65	1.6	2498	1.19	95374
94885	1	64		94952	92.4	155.6	38.2	95159	104	1.45	103	12.9	95159	0.82	2.78	9.04	0.5	6.61	178	13.4	20.1	0.9	0.5	37.2	46.6	887	95159	1.06	60.2	95851	588.75	2.32	178.18	0.77	435.12	1.22	182.72	0.8	449.63	1.22	130.21	0.85	63.52	1.13	323.74	1.41	2528.47	1.17	95375
94886	1	19		94953	125.5	155.3	52	95160	75.5	1.45	74.1	3.47	95160	8.38	3.9	24.6	1.38	15.1	138	35.4	30.9	4.24	1.35	56.7	69.4	2930	95160	1.3	73.8	95853	552.73	2.35	182.56	0.87	428.47	1.12	182.34	0.77	417.16	1.16	107.56	0.92	50.68	1.16	262.52	1.22	2399.6	1.15	95377
94887	1	80		94954	76.7	171.7	26	95161	48.6	7.53	41.1	2.86	95161	7.88		23.8			82.2	7.64	13.6	0.9	0.5	29.7	38.1	744	95161	1.06	60.2	95854	653.53	2.53	334.7	1.01			334.7	1.01			196.98	1.09	69.87	1.13	489.3	1.86			95378
94888	1	12		94956	38.6	157.1	15.6	95162	74	1.45	72.6	6.46	95162		2.24	7.11	0.5	5.48	220	8.55	24.5	0.9	0.5	38.3	43.8	808	95162	0.22	12.7	95855																			95379
94889	2	41	2	94957	101.3	175.3	33	95163	69.5	1.45	68.1	2.42	95163	1.15	1.4	10.2	0.5	8.13	80	23.9	6.96	0.9		15.9	74.2	743	95163	0.75	42.4	95857																			95380
94890	1	57		94958	50.9	155.1	21.2	95165					95165		3.42	7.48	0.5	7.64	200	22.8	22.4				47.4	869	95165			95858	585.47	2.39	202.62	0.78	546.68	1.34	235.87	0.86	500.34	1.26	120.61	0.92	63.25	1.18	293.83	1.41	2727.99	1.21	95381
94891	2	40	2	94959	94.4	174	31.2	95167	104	1.45	103	5.85	95167	4.46	3.42	11.9	0.5	14.3	124	14.3	18.9	0.9	0.5	36.2	30	881	95167	0.76	43	95859	340.09	1.56	110.63	0.6	314.23	0.97	122.95	0.62	336.94	0.99	91.39	0.71	44.14	0.87	192.53	1.13	1668.76	0.91	95382
94892	1	61		94960	73.9	186.5	21.2	95168	117	1.45	116	7.69	95168	2.59	3.14	10.6	0.5	5.63	312	22.7	23	0.9	0.5	49.5	52.6	1210	95168	0.64	36.2	95860	497.83	2.66	122.63	0.74	359.95	1.12	125.31	0.73	332.95	1.09	75.93	0.66	37.28	0.93	143.12	0.98	1797.42	1.09	95385
94893	2	48		94961	96	171.5	32.6	95169					95169	9.27	6.73	37.4	1.92	20.4	53.4	55.2	6.72		0.5	12.5	40.2	1980	95169	1.26	71.5	95861	240.58	1.29	53.47	0.49	182.68	0.8	57.06	0.52	184.83	0.85	39.01	0.49	14.17	0.63	67.59	0.85	918.1	0.77	95387
94894	1	50		94962	49.2	157.2	19.9	95170	57.9	1.45	56.5	3.03	95170	2.58	2	19.4	1.08	12.9	274	18.1	15.4	1.34	0.5	28.4	41.9	1180	95170	1.32	74.9	95865	578.35	2.74	183.94	0.87	479.99	1.24					151.54	1.2	70.95	1.36	346.85	1.44	2680.88	1.27	95388
94895	2	23	3	94964	76.6	161.3	29.4	95171	55.6	1.45	54.2	5.32	95171	0.5	1.64	0.6	0.5	2.08	222		10.7	0.9		21	76	766	95171	0.26	15	95867	453.44	2.42	81.07	0.82	451.67	1.22					152.33	0.85	60.99	1.21	339.93	1.41			95389
94896	2	50		94965	77.1	169.7	26.8	95172	60.9	1.45	59.5	4.27	95172	5.59	4.99	30.7	1.73	32.7	194	41.4	17.6	2.44	0.8	29.6	93.5	1690	95172	0.67	38.2	95870	506.57	2.42	222.33	0.96	506.52	1.33	211.43	0.88	516.28	1.35	117.43	0.87	53.6	1.02	274.22	1.35	2603.19	1.22	95391
94897	2	4		94966	93.8	184.8	27.5	95173	43.9	1.45	42.5	2.53	95173	4.87	1.73	22.8	1.33	7.17	107	20.4	12.8	2.7	1.23	22	37.9	1060	95173	1.12	63.6	95874	461.97	2.05	156.12	0.72	436.87	1.16	164.93	0.72	443.73	1.2	125.74	0.86	71.64	1.21	299.7	1.32	2340.86	1.11	95392
94898	2	74		94967	93	163.5	34.8	95174	61.4	1.45	60	3.05	95174	0.5	1.43	3.05	0.5	2.6	203		11.2	0.9		21.9	44.9	891	95174	0.35	19.6	95879	417.12	1.55	145.13	0.72	430.26	1.19	153.79	0.76	430.19	1.21	94.43	0.78	44.91	0.94	252.71	1.11	2109.5	1.05	95393
94899	2	32	2	94968	82.4	195	21.7	95176	94.9	5.68	89.2	9.32	95176	1.81		5.17	0.5	6.78	199	10.2	13.8	2.51	0.5	25	30.5	735	95176	1.39	78.9	95882	479.23	2.19	229.86	0.85	605.73	1.31	231.51	0.9	563.33	1.31	132.55	0.87	53.64	1.01	296.58	1.21	2757.71	1.18	95394
94900	1	12		94969	98.6	182.4	29.6	95177	51.3	1.45	49.9	6.12	95177														95177			95883	583.74	2.73	75.29	0.87	512.51	1.38			532.26	1.4	167.52	1.16	50.76	1.05	381.38	1.63			95395
94901	2	13		94970	82.1	168.4	29	95179	18.8	1.45	17.4	1.16	95179	2.99	1.92	16.4	0.71	2.67	389	13.8	22.6	0.9	0.5	44.1	44.3	1050	95179	0.79	45.1	95886	500.45	2.18	134.74	0.68	347.42	1.09	141.73	0.7	358.49	1.1	96.42	0.75	42.58	0.9	189.69	1.19	1968.81	1.04	95396
94902	2	67		94971	37.9	142.7	18.6	95181	61.1	12	49.1	2.79	95181	13.1	5.4	76.5	4.33	17.1	116	55.2	21.7			46	59.3	1130	95181	1.01	57.3	95887	277.78	1.49	58.35	0.45	156	0.72	58.02	0.45	165.23	0.76	39.53	0.6	30.95	0.85	91.31	0.77	939.91	0.76	95397
94903	1	49		94972	90.6	171.6	30.8	95182	76.8	5.08	71.7	6.02	95182	4.18			0.72		141	19.5	32.5	1.96	0.5	63.1	44	1170	95182	0.56	31.6	95888	315.13	1.46	69.56	0.52	209.98	0.83	71.58	0.59	212.03	0.82	42.73	0.51	22.14	0.75	100.87	0.87	1142.54	0.82	95399
94904	1	6		94974	18.3	109.9	15.2	95183	104	1.45	103	6.62	95183	5.89	3.89	17.2	0.83	17.1	134	18.6	16.8	1.53	0.5	34.2	46.1	827	95183	1.03	58.5	95889																			95401
94905	2	19		94975	62.8	161.9	24	95184	80.6	11.4	69.2	4.3	95184	3.42	2.58	9.99	0.5	7.33	102	21.9	22.5	0.9	0.5	41.4	55.6	1140	95184	1.32	74.9	95891	559.12	2.46	195.35	0.78	473.2	1.18	200.33	0.82	497.42	1.22							2555.88	1.15	95402
94906	1	46		94976	49.7	168.5	17.5	95185	83.4	1.45	82	4.4	95185	1.42	5.06	11.4	0.5	10.7	136	15.7	42.1	0.9	0.5	72.4	36.8	884	95185	1.39	78.9	95892	582.11	2.23	222.02	0.8			258.16	0.89	548.23	1.22	132	0.91	75.07	1.32	401.12	1.39			95403
94907	2	80		94977	76.1	159	30.1	95186	25.8	1.45	24.4	1.75	95186	12.5	2.45	30.1	1.54	6.34	144	26.1	19.6	0.9	0.5	37	32.7	1010	95186	1.09	61.9	95895			114.71	0.64	328.85	0.94	114.5	0.66	327.64	0.98	62.31	0.61	32.96	0.8	145.47	1.14			95405
94908	2	56		94978	15.8	106.2	14	95187	96.1	1.45	94.7	9.01	95187														95187			95896	571.73	2.48	216.1	0.79	505.72	1.3	212.56	0.85	534.87	1.37	98.91	0.8	56.13	1.11	292.49	1.27	2695.95	1.22	95406
94909	1	59		94979	104.8	165.8	38.1	95188	45.3	1.45	43.9	3.84	95188	0.95	3.28	6.29	0.5	16	85	18.1		0.9	0.5	32.8	40.6	748	95188	1.1	62.5	95898																			95410
94910	1	18		94980	64.6	156.7	26.3	95189	57.6	1.45	56.2	3.46	95189		1.8	2.67		2.45	141	16	36	0.9	0.5	61.4	23.8	857	95189	0.12	6.76	95900	446.88	1.89	198.68	0.77	579.86	1.33	203.82	0.78	581.99	1.33	141.31	0.83	50.68	0.89	280.58	1.21	2669.49	1.12	95411
94911	1	11		94981	5.5			95190					95190	10.4	4.1	28.9	1.69	17.1	90.1	27	20.5	0.9	0.5	45.6	51.9	1110	95190	1.14	64.7	95903	476	2.01	168.93	0.77	454.77	1.28	169.73	0.8	464.68	1.3	98.24	0.68	50.33	0.93	261.05	1.24	2284.13	1.13	95412
94912	1	10		94982	58.9	168.3	20.8	95191	128	1.45	127	6.25	95191	8.82	6.13	33.1	1.69	39.3	139	30.5	16.8	1.73	0.5	35.4	52.5	1980	95191	0.86	48.8	95904	487.74	1.95	124.43	0.64	328.83	0.99	124.82	0.65	340.59	1	142.5	0.85	71.18	1.11	197.65	1.08	1962.93	0.98	95413
94913	2	0		94983	48.3	165.6	17.6	95192	59.6	1.45	58.2	3.01	95192														95192			95906																			95414
94914	2	17		94984				95193	38.9	1.45	37.5	1.16	95193	3.76	3.94	8.04	0.5	10.2	211	17.1	20.6	1.35	0.5	33.3	49.7	1000	95193	1.15	65.3	95907																			95415
94915	2	11		94986	88.8	158.7	35.3	95194	96.3	1.45	94.9	4.86	95194		5.8	6.72	0.5	15.3	136	22.8	35.5	1.5	0.5	59	33.8	830	95194	0.7	39.9	95910																			95416
94916	2	26	2	94987	130.9	163.3	49.1	95195	77	1.45	75.6	4.54	95195	1.61	1.3	3.36	0.5	3.54	142	5.95	6.09	0.9	0.5	12.4	49	694	95195	1.07	60.8	95911	448	2.02	133.17	0.68	357.93	1.08	151.28	0.72	349.49	1.08	117.79	0.84	49.57	1.12	209.15	1.25	2000.22	1.06	95417
94917	1	11		94989	77.7	175.9	25.1	95197	199	1.45	198	19.1	95197	13.7	4.42	23.8	1.03	10.1	333	18.9	67	0.9	0.5	120	58.4	1520	95197	1.3	73.8	95912	546.7	2.32	229.04	0.84	521.2	1.21	260.07	0.9	533.09	1.23	187.05	0.97	75.64	1.1	313.69	1.27	2859.92	1.16	95418
94918	1	71		94990	95.9	179	29.9	95198	29.8	1.45	27.7	1.66	95198	1.19	2.72	11.6		9.44	105	12.6	30.6	3.74	0.5	59	38.3	1250	95198	1.36	77.2	95914	416.06	2.09	158.68	0.71	388	1.19	158.68	0.71	423.24	1.19	135.77	0.86	49.73	1	199.02	0.98	2108.21	1.03	95419
94919	1	5		94991	96.5	194.5	25.5	95199	86.3	1.45	84.9	6.8	95199	0.81	1.44	2.42	0.5	2.34	336	8.45	11.1	0.9		20.6	80	1030	95199	1.12	63.6	95915	499.3	2.43					237.95	0.99	487.85	1.34	191.73	1.04	50.11	0.96	221.32	1.38	2544.93	1.23	95420
94920	2	58		94992	12.3	88.2	15.8	95200	67.4	1.45	66	3.73	95200	2.68	3.32	13.9	0.5	12.5	193	11.2	19.5			31.4	43.5	816	95200	0.83	47.2	95919	516.3	2.19	315.78	0.99			315.78	0.99	724.46	1.44									95421
94921	2	61		94993	53.4	144.4	25.6	95201	46.8	1.45	45.4	1.16	95201	2.31	1.44	12.6	0.5	6.38	237	9.46	17.6	0.9	0.5	29.5	51.3	1110	95201	1.31	74.4	95920	272.48	1.37	44.47	0.44	130.49	0.69	48.38	0.47	137.92	0.69	34.23	0.46	17.18	0.62	59.24	0.78	822.12	0.72	95422
94922	1	66		94994	59.3	147	27.4	95202	94.4	2.69	91.7	5.41	95202	5.16	3.27	16	0.7	5.38		24.1	23.8	0.9	0.5	42.2	44.5	1160	95202	0.56	31.7	95922	537.21	2.16	235.48	0.89	487.3	1.23	233.36	0.92	481.46	1.22	134.72	0.86	61.97	1.08	340.56	1.37	2710.71	1.18	95423
94923	2	15		94995	84.2	170	29.1	95203	35.8	1.45	34.4	1.95	95203	3.04	4.81	22.4	0.89	14.9	225	22.3	65.2	6.11	0.5	97.1	82.3	1500	95203	0.36	20.4	95923	286.41	1.28	71.7	0.53	233.4	0.84	70.03	0.54	220.9	0.82	60.95	0.57	19.09	0.72	99.19	0.88	1182.51	0.78	95424
94924	2	29	2	94997	49.6	159.1	19.6	95204	113	1.45	112	8.72	95204														95204			95926	273.82	1.27	79.74	0.6	250.56	0.92	87.49	0.63	258.29	0.92	61.77	0.66	35.09	0.78	130.91	0.93	1277.6	0.85	95425
94925	2	8		94998	84.6	175.9	27.3	95206	100	1.45	99	6.04	95206	2.62	1.5	20.2	1.08	2.61	113	10.1	18.9	0.9	0.5	33.4	57.5	1090	95206	0.55	31.3	95927																			95427
94926	1	37		94999	16.2	98.5	16.7	95207	54.6	1.45	53.2	2.89	95207														95207			95928	535.28	2.33	138.26	0.64	399.77	1.16	140.08	0.65	413.45	1.19	94.37	0.7	47.92	0.95	183.84	1.17	2072.9	1.07	95429
94927	2	28	2	95000	76.7	150.6	33.8	95208	60.9	1.45	59.5	3.4	95208	6.27		33.8	2.42	14.2	44.4	43.3	10.6	0.9	0.5	18.9	36.1	996	95208	0.86	48.9	95929	281.8	1.35	81.99	0.54	267.4	0.91	83.18	0.57	271.9	0.91	53.04	0.57	26.44	0.74	121.89	0.97	1274.36	0.83	95431
94928	1	9		95001	77.8	160.3	30.3	95209	27.4	1.45	26	1.16	95209	9.47	2.95	30.5	1.6	8.15	204	27.4	30.2	0.9	0.5	68	42.6	974	95209	1.11	63	95933	581.46	2.3	186.6	0.83	507.94	1.2	193.1	0.84	510.95	1.2							2699.26	1.16	95432
94929	1	78		95002	84.2	170.8	28.9	95210	96.1	1.45	94.7	6.87	95210	9.71	3.52	54.3	2.67	10	123	29.1	21.4		0.5	38.8	60.4	1290	95210	0.75	42.8	95934	388.71	1.82	126.83	0.68	331.35	1.07	134.41	0.69	341.31	1.11	94.36	0.83	46.81	1.01	235.65	1.22	1844.72	1.03	95434
94930	2	50		95004	93.9	185.8	27.2	95211	66.3	1.45	64.9	4.49	95211	4.48	2.41	5.42	0.81	9.85	110	18.5	14	2.04	0.5	25.4	77	1420	95211	0.94	53.4	95935	539.88	2.29	200.52	0.84	510.95	1.37	209.55	0.85	497.55	1.36	119.1	0.84	62.84	1.13	336.84	1.52	2663.97	1.24	95435
94931	2	63		95005	131.4	170.8	45	95213	54.6	1.45	53.2	4.26	95213	7.87	3.64	13.3	0.8	8.29	145	13.5	25.9	2.35	0.5	45.8	35.5	793	95213	1.07	60.8	95937	318.31	1.37	58.26	0.48	182.21	0.77	54.74	0.51	179.88	0.78	29.12	0.45	18.95	0.59	107.05	0.69	1022.38	0.76	95436
94932	1	50		95006	37.6	146.5	17.5	95214	74.6	1.45	73.2	3.17	95214	3.94	0.78	13.7	1.02	2.32	98.6	7.82	9.08	2.37	0.5	18.6	60.1	1170	95214	1.21	68.7	95943			63.37	0.46	163.03	0.73	67.86	0.49	168.18	0.76	31.84	0.51	21.06	0.69	87.87	0.73			95437
94933	2	54		95007	64.1	162.1	24.4	95215	68.9	1.45	67.5	4.54	95215	2.18	2.35	11.3	0.5	5.96	359	11.8	35.3			60.7	44.7	1350	95215	0.15	8.69	95944	410.76	1.8	240.98	0.82	529.29	1.25	240.98	0.82	550.46	1.31	195.89	1.24	88.71	1.26	240.42	1.03	2692.2	1.12	95442
94934	2	12		95008	52.5	145.3	24.9	95216	28.3	1.45	26.9	1.16	95216	2.27	1.66	26.7	1.33	5.15	109	42.2	13.6	0.9	0.5	26.4	70.1	1150	95216	0.59	33.5	95948	504.5	2.17	162.54	0.73	401.18	1.1	170.66	0.74	387.78	1.09	123.09	0.86	65.9	1.09	303.59	1.28	2273.38	1.08	95444
94935	2	41	2	95009	69.9	170.9	23.9	95218	66.1	1.45	64.7	2.42	95218	2.52	2.24	17.1	0.78	4.53	88.9	12.6	25.4	0.9	0.5	39	45.4	1100	95218	0.92	52.2	95950	500.6	2.39	277.49	0.92	628.6	1.37	289.12	0.94	633.05	1.4	156.31	0.91	65.39	0.93	266.51	1.15	3002.62	1.23	95445
94936	2	25	2	95011	98	162	37.3	95219	56.9	1.45	55.5	3.06	95219														95219			95951	449.4	1.97	165.76	0.76	400.91	1.14	174.8	0.77	417.69	1.17	89.64	0.73	46.22	0.92	221.89	1.14	2085.17	1.06	95446
94937	1	59		95012	12.6			95220	96.7	1.45	95.3	7.01	95220	3.14	3.39	15.4	0.72	11.9	348	18.1	29.8	3.64	0.5		41.4	1220	95220	0.17	9.88	95953	454.78	2.04	145.33	0.73	422.46	1.22	161.75	0.76	388.62	1.17	112.69	0.84	55.85	1.14	299.07	1.38	2162.34	1.13	95447
94938	1	61		95013	106.5	178.7	33.4	95221	68.6	1.45	67.2	7.51	95221	1.2	2.51		0.5	8.1	138	19.2	33.3	0.9	0.5	55.5	57.2	1050	95221	0.66	37.6	95955	277.51	1.67	143.59	0.71	426.63	1.21	142.38	0.71	411.59	1.21	115.94	0.75	47	0.95	208.06	1.26	1963.37	1.02	95448
94939	1	31		95014	105.2	177.1	33.5	95222	110	1.45	109	8.93	95222														95222			95956																			95449
94940	2	80		95015	18.8	111.5	15.1	95223	76	1.45	74.6	8.43	95223	0.5	2.7	5.25	0.5	5.43	133	9.52	35.7	0.9	0.5	56.5	29.7	695	95223	1.48	84	95958	401.81	1.78	140.08	0.68	397.22	1.12	146.43	0.7	410.09	1.12	102.88	0.75	45.21	0.98	243.17	1.36	2057.47	1.04	95450
94941	1	28		95016	105	175.5	34.1	95224	72.4	56.1	16.3	1.16	95224	1.92	1.74	9	0.5	3.75	147	12.5	12.4	1.32	0.5	26.8	45.5	1200	95224	1.69	96	95959	373.82	1.72	123.49	0.71	350.98	1.14	139.82	0.74	349.88	1.13	88.37	0.73	49.31	0.89	220.62	1.07	1801.55	1.02	95452
94942	1	0		95017	20.6	113.9	15.9	95225	46.2	5.09	41.1	1.16	95225														95225			95960	369.49	1.6	111.01	0.57	319.95	0.88	113.71	0.57	323.07	0.89	97.35	0.64	39.79	0.84	178.03	1.04	1697.09	0.85	95453
94943	2	5		95019	77.2	178.3	24.3	95226	85.2	1.45	83.8	6.31	95226	10.1	6.38	11.5	0.8	10.7	75.8	13.9	24	0.9	0.5	48.3	35	551	95226	0.98	55.5	95962																			95454
94944	2	17		95020	56.8	147.6	26.1	95227	46	1.45	44.6	2.01	95227	15.3	3.37	26.7	1.27	11.1	80.3	32.9	17.1	0.9	0.5	39	58.9	1350	95227	0.69	39.1	95963	286.11	1.37	45.05	0.44	139.17	0.69	50.75	0.46	143.89	0.74	47.29	0.57	16.03	0.67	71.25	0.77	876.55	0.74	95455
94945	1	29		95021	19	112.9	14.9	95228					95228	5.11	1.93	19.3	0.97	5.35	119	9.33	26.5	2.48	0.5	47.7	60.8	1280	95228	1.09	61.9	95967																			95457
94946	1	23		95022	54.1	162.3	20.5	95231					95231			17.3	0.77		134		38.5	4.79	0.5		58.3	1020	95231	1.06	60.2	95968	650.98	2.71	127.25	0.71	348.8	1.17	142.84	0.74	343.11	1.18	103.79	0.84	59.07	1.07	209.98	1.02	2118.14	1.17	95459
94947	1	8		95023	45.1	146.2	21.1	95232	69.2	1.45	67.8	5.69	95232	1.6	1.67	6.29	0.5	5.31	155	6.53	12	0.9	0.5	20.2	23.3	608	95232			95969	459.08	1.87	288.22	0.89			288.22	0.89			215.12	1	90.96	1.27	299.72	1.26			95463
94948	1	0		95024	80.7	176.2	26	95233					95233	2.73	2.78	9.66	0.5	10	381	16.3	28.4	0.9	0.5	47.3	37.4	1300	95233	0.52	29.6	95973																			95465
94949	1	0		95025	126.1	183.7	37.4	95236	77.3	49.3	28	3.29	95236	1.87	2.92	9.55	0.77	8.3	218	27.2	10.3	0.9	0.5	20.3	46.1	1270	95236	0.81	45.8	95975	360.3	1.6	97.45	0.62	264.87	0.99	100	0.65	266.46	0.97	62.57	0.67	20.95	0.71	115.66	0.98	1398.61	0.93	95466
94950	2	80		95026	83	185.1	24.2	95237	84.5	4.48	80	5.49	95237	0.5	1.87	4.39	0.5	4.3	148	14.3	29.8	0.9	0.5	51.6	59	994	95237	0.11	6.13	95977	537.8	2.35	184.18	0.78	454.82	1.27	195.03	0.79	468.2	1.32	122.02	0.88	60.71	1.09	293.13	1.2	2464.93	1.18	95467
94951	2	9		95027	50.3	149.3	22.6	95238	57.3	1.45	55.9	4.07	95238	9.14	8.15	52.2	3.13	31.2	215	43.2	14.1	0.9	0.5	28.6	54.4	1310	95238	0.99	56	95978	485.01	2.1	169.03	0.67	387.19	1.03	181.57	0.69	398.55	1.03	167.14	0.8	54.43	0.89	167.42	0.97	2194.58	0.97	95468
94952	2	63		95028	96.9	178.5	30.4	95239	91	1.45	89.6	4.46	95239	1.55	3.56	6.69	0.5	13.8	218	14.4	15.6	0.9	0.5	27.6	40.5	1160	95239	0.7	39.6	95980	303.99	1.41	51.53	0.47	147.75	0.73	59.93	0.48	155.84	0.79	32.85	0.55	20.57	0.71	82.45	0.76	915.08	0.79	95469
94953	2	59		95029	90.2	165.5	32.9	95242					95242	11.8	5.56	40.2	2.22	19.8	147	44.6	45.2	0.9	0.5	89.1	26.9	1130	95242	1	56.7	95984	294.04	1.41	54.56	0.42	155.74	0.69	58.11	0.44	160.47	0.72	30.25	0.5	20.44	0.66	93.11	0.7	938.42	0.72	95471
94954	1	34		95030	75.9	173.9	25.1	95243	51.6	1.45	50.2	3.16	95243	2.18	1.56	15.2	0.77	7.12	337	18.5	31.4	8.38	4.03	54.5	55	986	95243	0.95	53.8	95986	494.7	2.07	208.08	0.87	472.21	1.25	221.34	0.88	440.33	1.21	125.41	0.83	59.1	1.03	232.9	1.28	2432.48	1.14	95472
94955	1	80		95031	125.3	169.1	43.8	95244	64.3	1.45	62.9	4.87	95244	0.87	1.44	7.45	0.5	3.98	337	11.9	11.8	0.9	0.5	23	45.1	891	95244	0.33	19	95989																			95473
94956	2	11		95032	34.5	152.6	14.8	95245	31.8	1.45	30.4	1.16	95245	2.33	2.61	10.2	0.5	6.57	199	16.1	22.7	0.9	0.5	37.9	38.3	687	95245			95990	608.54	2.73	171.1	0.77	409.32	1.2	169.53	0.8	387.7	1.16	125.54	0.84	73.58	1.25	322.19	1.36	2432.25	1.19	95474
94957	1	43		95033	57.5	154.7	24	95247	30	2.17	27.8	1.16	95247	2.6	1.54	6.08	0.5	4.96	136	21.9	11.7	2.7	0.5	22.2	58.2	2170	95247	1.31	74.4	95991	539.47	2.15	242.36	0.83	486.88	1.2	231.04	0.83	488.48	1.21	117.8	0.78	50.87	0.9	274.97	1.19	2625.77	1.1	95477
94958	2	58		95034	59.4	158.3	23.7	95249	31.5	1.45	30.1	1.85	95249	0.5	0.67	2.89	0.5	1.74	280	7.57	19.4	0.9	0.5	40.5	48.6	1400	95249	0.14	8.12	95994	336.27	1.47	101.07	0.63	328.69	1.03	109.05	0.66	315.8	1	98.81	0.67	30.98	0.73	150.54	1.13	1639.47	0.91	95479
94959	1	48		95035	148	188.4	41.7	95250	79.7	1.45	78.3	6.69	95250														95250			95995																			95480
94960	1	26		95036	121.1	181.8	36.6	95251	34	1.45	32.6	1.16	95251	1.12	1.71	4.09	0.5	5.48	256	10.8	23.3	1.45	0.5	37.9	30.8	1330	95251	0.56	31.5	95996	574.61	2.62	191.13	0.79	503.22	1.32	204.75	0.77	503.92	1.33	139.34	1.03	51.11	1.08	290.54	1.44	2627.43	1.23	95481
94961	1	14		95037	70.5	163.9	26.2	95252	56.4	1.45	55	2.87	95252	0.5	1.95	2.7	0.5	1.89	147	8.43	1.74	0.9	0.5	3.6	63.7	680	95252	0.36	20.6	95998	407.7	1.94	166.25	0.8	420.5	1.25	178.91	0.83	418.15	1.24	116.62	0.82	42.04	0.91	218.27	1.24	2125.46	1.1	95482
94962	2	57		95038	29.7	123.3	19.5	95253	98.6	16.2	82.4	6.13	95253														95253			95999	509.93	1.99	243	0.81			271.99	0.89											95484
94963	1	72		95039	56.8	160.3	22.1	95255	20.3	1.45	18.9	1.16	95255	1.84	1.67		0.79	7.58	42.1	8.08	12.7	0.9	0.5		56.4	1040	95255	1.6	90.8	96000	661.23	2.77	279.46	0.95	598.57	1.41	298.8	0.99			155.87	1.16	79.26	1.29	351.04	1.3			95485
94964	1	48		95040	143.6	168.5	50.6	95256	68.9	1.45	67.5	4.17	95256						271		15	0.9	0.89	25.6	58.9	1040	95256	0.13	7.55	96002																			95486
94965	2	14		95041	50.5	144.1	24.3	95257	130	1.45	129	11.7	95257	36.5	5.76	89.5		11.9	97.3	22.8	24.1	2.05	0.5	52.6	47	1500	95257	1.34	76.1	96003	553.65	2.54	136.83	0.75	324.76	1.08	139.42	0.73	325.99	1.11	129.34	1.01	52.88	1.1	216.99	1.35	2051.16	1.14	95487
94966	1	44		95042	75.8	153.9	32	95258	65.2	7.5	57.7	4.13	95258	1.03	1.2	2.9	0.5	1.56	268	9.54	15.2	4.88	1.21	28.7	64.3	1200	95258	2.64	150	96004	497.73	2.21	177	0.83			199.48	0.86			131.59	0.77	50.5	0.99	220.62	1.03			95488
94967	2	40	2	95043	60.4	164.8	22.2	95259	62.6	1.45	61.2	3.53	95259	9	3.45	19	1.94	10.2	42.4	186	25.3	0.9	0.5	41.5	60.7	1950	95259	1.71	97.1	96005	375.82	1.6	160.83	0.7	510.34	1.14	179.67	0.76	498.48	1.12	107.92	0.64	52.22	0.93	301.93	1.27	2387.57	1	95490
94968	1	24		95044	101	158.9	40	95260	77.1	1.45	75.7	3.33	95260	6.59	3.71	12.7	0.5	7.3	81.3	15.3	14.5	2.01	0.5	26.4	60.4	1120	95260	1.2	68.1	96006																			95492
94969	1	80		95045	75.2	162.3	28.5	95261	52.6	5.6	47	1.74	95261	1.19	2.23	6.8	0.5	8.08	187	9.81	12.2	0.9	0.5	19.5	38	765	95261	0.82	46.6	96008	471.01	1.96	230.52	0.87	514.77	1.27	237.95	0.89	522.25	1.3	128.01	0.87	43.96	0.91	244.7	1.28	2554.36	1.14	95493
94970	1	55		95046	69.3	163.7	25.9	95262	85.4	1.45	84	5.78	95262	3.24	3.22	8.81		7.24	357	21.4		0.9	0.5		38	790	95262	1.27	72.1	96011	621.82	2.61	131.21	0.69	337.4	1.03	145.04	0.69	347.09	1.05	111.85	0.87	50.3	1.02	219.31	1.19	2099.94	1.12	95494
94971	2	10		95047	109.7	187.4	31.2	95264	79.7	3.12	76.6	4.22	95264	8.1	5.14	33.3	1.34	32.9	195	44.9	10.3	2.44		21.9	34.6	897	95264	1.54	87.4	96012	413.91	1.64	281.82	0.92			277.99	0.92			146.52	0.86	55.37	1.02	432.32	1.56			95495
94972	2	39	2	95048	82.7	176.8	26.5	95265	115	1.45	114	8.54	95265	8.78	4.37	35.2	1.32	19.3	133	24.9	27.3	0.9	0.5	50.8	61.3	1170	95265	0.62	35.1	96013																			95499
94973	1	16		95049	14.3	92	16.9	95266	32.7	1.45	31.3	1.16	95266	3.54	2.43	44.6	2.34	6.42	257	10.7	30	3.6	1.8	56.6	61.5	1760	95266	1.99	113	96014	712.15	2.9	144.42	0.71	404.4	1.22	157.92	0.75	438.81	1.28	110.35	0.84	45.11	1.12	232.2	1.26	2378.29	1.25	95500
94974	1	4		95050	25.4	128.5	15.4	95268	68.1	1.45	66.7	4.65	95268	5.05	4.13	26.9	1.3	11.3	151	20.8	23.9	0.9	0.5	50.9	56.2	1520	95268	1.71	97.1	96018			108.51	0.61	320.01	1.03	111.09	0.65	323.34	1.06	76.88	0.68	32.17	0.85	163.49	1.04			95501
94975	1	56		95051	159.2	184.1	47	95269					95269		5.37	41	2.79	34.9	106	21.4	20	0.9	0.5	43.3	49.5	959	95269	0.93	52.7	96022	434.55	1.95	170.95	0.76	348.98	1.01	180.84	0.81	343.61	1	193.6	0.96	59.4	1.02	174.01	1.06	2057.58	1.01	95503
94976	1	12		95052	86.8	165.3	31.8	95272					95272	9.02	4.67	77.5	4.78	14.5	133	38.3	24.8	1.95	1.02	52.9	64.2	1240	95272	1.66	94.3	96025	676.78	2.76	259.3	0.93			277.69	0.95			208.74	0.99	75.63	1.14	429.43	1.64			95504
94977	2	75		95053	74.3	170.9	25.4	95273	89.8	1.45	88.4	6.52	95273	2.44	2.79	18.1	0.78	8.99	106	19	15.1	0.9	0.5	28.3	49.4	1190	95273	0.91	51.8	96026	284.35	1.34	53.17	0.44	163.51	0.71	51.66	0.46	173.33	0.73	36.5	0.51	21.42	0.68	105.13	0.8	956.75	0.73	95505
94978	2	5		95054	83.8	164.7	30.9	95274	66	1.45	64.6	4.04	95274	0.92	1.54	4.27		4.15	202	8.5	19.7	0.9	0.5	33.6	43.6	972	95274	0.27	15.1	96028	321.3	1.41	59.23	0.53	193.81	0.75	59.1	0.53	198.91	0.78	39.31	0.55	22.39	0.64	111.88	0.82	1083.68	0.79	95506
94979	1	66		95055	180.8	182.3	54.4	95275	27.5	1.45	26.1	1.16	95275	9.15	3.2	33.9	1.52	11	134	22.4	36	0.9	0.5	77.2	53	1110	95275	1.58	89.7	96029	413.98	1.77	159.48	0.74	385.43	1.13	171.49	0.81	387.73	1.11	134.62	0.86	52.57	0.95	196.37	1.25	2063.05	1.04	95508
94980	2	60		95056	120.7	171.3	41.1	95276	34.4	2.66	31.7	1.16	95276	2.88	2	8.82	0.5	5.21	109	18.7	18.6	0.9	0.5	33.7	51.5	852	95276	0.26	14.5	96030	736.6	3.03	288.21	0.89	619.68	1.25	318.51	0.97	616.72	1.27	213.63	1.12	74.51	1.29	433.69	1.55	3523.49	1.31	95509
94981	1	0		95057	85	171.4	28.9	95278	39.2	1.45	37.8	1.16	95278	1.76	1.85	9.98	0.5	5.59	270	8.6	21	0.9	0.5	42.5	33.7	927	95278	0.69	39.2	96031	347.68	1.6	147.25	0.64	382.9	0.99	164.06	0.67	382.94	1.01	97.26	0.74	40.28	0.86	211.93	1.06	1914.1	0.92	95510
94982	2	32	2	95058	163.2	160.4	63.4	95279	26.8	14.7	12.1	1.16	95279	26.7	3.5	55.3	2.48	73.7	142	28.4	26	1.5	0.5	53.3	52.5	1170	95279	1.1	62.5	96032			100.77	0.57	255.38	0.86	103.61	0.59	272.42	0.89	45.06	0.55	29.51	0.86	128.62	0.97			95514
94983	2	18		95059	104.6	177.9	33.1	95280					95280	0.5	0.99	2.79	0.5	1.69	273	8	6.87	0.9	0.5	14.3	27.9	850	95280	0.61	34.7	96034	579.14	2.29	229.97	0.83	521.75	1.26	237.59	0.89	483.31	1.2	124.64	0.83	55.9	0.95	235.98	1.16	2653.78	1.14	95515
94984	1	62		95060	51	144.9	24.3	95281	65.2	1.45	63.8	4.01	95281	0.75	1.41	7.23	0.5	4.2	300	9.29	9.61			18.4	73.1	858	95281	0.21	11.6	96035	524.89	2.3	124.21	0.65	350.09	1.1	125.53	0.67	325.94	1.05	108.65	0.82	54.16	1.06	225.36	1.26	1967.63	1.09	95516
94985	2	7		95061	75.2	172.4	25.3	95282	68.7	1.45	67.3	3.69	95282	5.96	5.52	37.8	1.53	21.4	194	20.5	19.2	0.9	0.5	32.5	28.8	1390	95282	1.31	74.4	96036	416.8	1.72	115.18	0.63	373.76	1.04	117.21	0.63	380.89	1.09	80.2	0.64	37.4	0.92	213.26	1.12	1894.44	0.97	95518
94986	1	62		95062	65.1	164.7	24	95283	70.9	1.45	69.5	2.93	95283	1.39	2.71	10.9	0.5	6.3	145	14.5	36.5	1.54	0.5	66	49.8	1430	95283	1.02	57.9	96038	485.22	2.17	123.78	0.68	305.16	1.01	126.56	0.68	332.99	1.05	96.31	0.76	44.16	0.91	172.84	1.25	1822.88	1.03	95519
94987	2	63		95063	83.4	168.2	29.5	95284	99.1	1.45	97.7	6.85	95284		1.94	8.48	0.5	5.02	253	10.4	18.7	0.9	0.5	32.4	54.9	1060	95284	0.64	36.2	96040	339.44	1.61	56.66	0.54	210.85	0.9	67.21	0.55	208.66	0.88	52.28	0.6	23.08	0.74	115.43	0.84	1153.67	0.87	95521
94988	2	71		95064	70.3	167.5	25.1	95285	91.4	1.45	90	6.19	95285	2.61	5.46	13.3	0.5	10.4	184	22	19.1			34.3	34.5	841	95285	1.12	63.6	96043	271.88	1.34	48.3	0.42	139.85	0.65	49.23	0.43	136.21	0.66	31.91	0.46	20.17	0.63	90.95	0.66	846.56	0.69	95522
94989	1	35		95066	55.9	158	22.4	95286	74.8	2.77	72	4.91	95286	2.68	4.17	14.5	0.5	13.8	198	22.9	40	0.9	0.5	68	44.5	914	95286	1.11	63	96047	305.51	1.29	49.12	0.5	166.93	0.76	48.51	0.49	170.43	0.77	38.91	0.51	18.11	0.6	90.36	0.77	960.65	0.76	95524
94990	1	56		95067	132.9	161.1	51.2	95287	48.2	1.45	46.8	2.91	95287	6.57	4.02	79.2	3.49	6.79	73.9	31.4	6.9	1.71	0.5	14.6	77.2	1750	95287	1.53	86.9	96048	516.76	2.36	191.25	0.81	385.55	1.12	192.63	0.84	387.44	1.12	121.96	0.82	45.87	1	216.82	1.3	2210.14	1.11	95525
94991	1	26		95068	65.8	158.3	26.3	95288	90.1	1.45	88.7	7.31	95288	3.49	2.12	13.9	0.93	9.37	221	14.4	14.4	0.9	0.5	26.2	43.2	1060	95288	1.44	81.8	96050	496.02	2.38	144.38	0.65	402.67	1.16	150.21	0.66	418.54	1.15	132	0.86	47.65	0.93	231.24	1.33	2168.29	1.07	95526
94992	1	2		95069	72.9	172.9	24.4	95289	28.9	2.1	26.8	1.16	95289	0.99	1.67	7.07	0.5	3.81	96.5	11.6	11	0.9	0.5	22.2	41.2	1230	95289	0.24	13.7	96051	325.52	1.43	91.68	0.58	261.06	0.89	94.8	0.61	280.56	0.91	57.42	0.63	30.28	0.8	176.45	1.07	1430.24	0.87	95527
94993	2	80		95070	112.5	173	37.6	95290	83.4	1.45	82	5.96	95290														95290			96052	439.38	2.05	110.59	0.61	276.75	0.96	119.7	0.63	284.72	0.96	59.74	0.64	37.97	1	150.84	0.97	1599.79	0.96	95528
94994	2	18		95071	62.6	149.2	28.1	95292	31.9	1.45	30.5	1.16	95292	0.98	3.45	8.82	0.5	5.64	247	12.6	17.9	0.9	0.5	29.9	37.9	850	95292	1.23	69.8	96055																			95531
94995	1	58		95072	50.1	167.3	17.9	95293	77.1	1.45	75.7	4.9	95293	2.71	3.13	7.22	0.5	8.78	102	12	9.52	2.1	0.77	19.8	51.2	1070	95293	1.06	60.2	96056	378.13	1.63	182.73	0.79	481.3	1.28	188.11	0.85	422.53	1.16	139.63	0.83	58.15	1	232.84	1.17	2307.13	1.06	95533
94996	2	55		95073	115.7	163.3	43.4	95296	93.4	1.45	92	7.36	95296	18.1	3.01	66	2.53	11.4	282	41.3	24	0.9	0.5	47.9	63.9	1430	95296	0.86	48.9	96057	331	1.45	64.04	0.52	227.13	0.86	63.28	0.53	208.59	0.84	36.75	0.51	13.48	0.61	102.16	0.85	1123.73	0.82	95534
94997	2	44	2	95074	72.6	163	27.3	95297	89.8	1.45	88.4	6.17	95297	1.62	4.34	10.7	0.5	12.5	307	20	24.1	2.46	0.84	42.6	36.3	1270	95297	1.32	74.9	96058	272.51	1.36	45.21	0.45	145.12	0.67	45.28	0.45	146.74	0.68	27.68	0.43	16.78	0.57	83.31	0.72	855.5	0.71	95535
94998	1	45		95075	36.8	157.1	14.9	95298	60.3	1.45	58.9	1.92	95298	0.78	2.52	7.66	0.5	5.18	165	14.3	31.7	2.48	0.5	57.7	67.1	1060	95298	0.59	33.3	96063	471.75	2.19	129.2	0.69	339.27	1.07	142.52	0.72	347.46	1.11	101.46	0.78	60.74	1.02	231.17	1.07	1944.68	1.07	95537
94999	2	2		95077	75	173.1	25	95299	37.1	1.45	35.7	2.22	95299	7.34	3.31	23.4	1.08	6.67	190	23.3	19.5	2.14	0.5	35.6	37.8	1130	95299	1.52	86.3	96064	576.77	2.28	237.58	0.88	554.64	1.3	234.15	0.88	580.74	1.35	126.59	0.87	55.31	1.02	262.47	1.19	2786.31	1.21	95539
95000	2	76		95078	9.9			95302	86	1.45	84.6	5.45	95302	4.06	4.66	33.7	1.75	43.1	94.5	16	19.5	0.9	0.5	34.7	37.4	1040	95302	1.7	96.5	96066	611.37	2.75	250.43	0.96	590.47	1.47	271.07	1.02	614.88	1.52	170.4	1.08	75.79	1.41	313.61	1.41	3108.8	1.39	95540
95001	2	80		95079	17.6	102.9	16.6	95303	75.8	1.45	74.4	3.74	95303	0.73	1.64	6.14	0.5	3.47	79.1	12.2	33.7	4.02	0.5	61.9	51.8	741	95303	0.36	20.2	96067	578.79	2.88	202.68	0.8															95541
95002	1	26		95080	83.7	164.3	31	95305	58.5	1.45	57.1	3.45	95305	4.19	5.11	11.2	0.5	11.3	134	15.7	20.1	0.9	0.5	32	28.5	872	95305	1.04	59.1	96068	533.7	2.3	138.05	0.71	410.99	1.11	136.86	0.69	421.47	1.15	115.47	0.8	47.71	1.04	233.47	1.31	2213.18	1.1	95542
95003	2	10		95081	37.1	142.5	18.3	95307	196	1.45	195	25	95307	0.96	2.03	9.51	0.5	4.56	81.6	10.5	26.6	1.45	0.5	41.1	42.3	891	95307	1.81	103	96070	370.33	1.8	173.67	0.77	470.68	1.26	183.76	0.79	469.95	1.28	122.5	0.75	41.28	0.85	198.78	1.24	2168.9	1.06	95543
95004	1	80		95083	125.9	171.3	42.9	95308	92.8	2.51	90.3	3.27	95308	6.72	2.7	15.7	1.07	10.1	241	9.69	14.6	0.9	0.5	30.4	36.1	1310	95308	0.77	43.8	96071																			95544
95005	1	46		95084	18.1	105.2	16.4	95310	74.8	1.45	73.4	3.53	95310	8.54	2.72	20.6		18	145	18.9		1.36	0.5		77.4	1600	95310	1.12	63.6	96074	459.22	2.24	176.17	0.76	413.32	1.09	176.17	0.76	405.1	1.11	137	0.79	48.46	0.93	248.81	1.22	2248.87	1.04	95545
95006	1	11		95085	8.3			95311	48.9	1.45	47.5	3.95	95311	1.1	1.72	5.72	0.5	3.09	151	7.56	11.6			23.9	49.1	718	95311	1.05	59.6	96078	644.83	2.48	235.38	0.87	595.58	1.38	235.38	0.87	643.32	1.42							3243.48	1.27	95546
95007	1	79		95086	28.3	127.7	17.4	95312	112	1.45	111	6.93	95312	6.83	3.49	33.7	2.03	19.2	304	39.2	22	0.9	0.5	42.8	38.1	1400	95312	0.84	47.9	96079	382.81	1.81	153.19	0.74	370.68	1.13	161.07	0.78	350.62	1.11	122.19	0.88	52.02	1	201.62	1.08	1952.66	1.02	95547
95008	2	9		95087	27.9	122.9	18.5	95313	70.5	1.45	69.1	5.17	95313	2.84	2.73	17.1	1.02	8.94	110	29.6	23.2	2.23	0.5	41.2	40.8	874	95313	0.61	34.6	96081																			95548
95009	1	13		95088	73.3	148.9	33.1	95314					95314	3.99	6.56	16.5	0.99	19.8	140	21	31.1	0.9	0.5	57	25.7	906	95314	1.44	81.8	96082																			95549
95010	1	4		95089	98.2	173	32.8	95315	60.8	1.45	59.4	4.38	95315	1.81	1.38	11.4		4.46	107	6.91	14.5	0.9	0.5	22.3	20.5	1390	95315	0.14	8.12	96083	549.26	2.61	133.23	0.73	395.24	1.3	151.33	0.82	398.38	1.3	112.26	0.88	53.39	1.2	258.37	1.38	2195.24	1.24	95550
95011	2	65		95090	104.5	171.1	35.7	95316	16.4	1.45	15	1.16	95316	0.5	1.95	2.89	0.5	5.03	212	8.95	20.6	0.9	0.5	34.9	43	1060	95316	0.13	7.1	96084	554.01	2.61			531.58	1.36			532.24	1.35									95551
95012	2	1		95091	67.9	167.5	24.2	95318	79.1	50.3	28.8	1.9	95318	8.25	2.2	18.4	0.94	6.15	92.3	30.3	20.5	1.48	0.5	39.9	41.6	1230	95318	0.96	54.4	96085	608.04	2.42	250.67	0.93			275.35	0.96			130.57	0.85	76.42	1.12	337.18	1.39			95553
95013	1	56		95092	37.2	146.8	17.3	95319	89.3	1.45	87.9	8.24	95319	19.1	9.97	116	5.19	46.7	97.8	52.2	34.7	3.21	1.09	62.5	56.3	2310	95319	1.08	61.3	96088	470.34	2.11	193.59	0.85	507	1.3	198.27	0.88	514.78	1.3	104.92	0.82	62.15	1.12	360.16	1.33	2589.9	1.19	95555
95014	1	35		95093	77.6	163.9	28.9	95321	155	1.45	154	13.8	95321		1.56	6.05		3.59	167	8.55	25.6	0.9	0.5	43.1	51.1	797	95321	1.03	58.5	96091	340.49	1.75	92.64	0.58	292.04	1	109.44	0.61	276.86	0.97							1456.47	0.89	95556
95015	2	7		95094	58.4	143.3	28.4	95323	36.3	1.45	34.9	3.27	95323	2.3	3.57	9.91	0.5	8.12	196	23.1	15.3	0.9	0.5	30	45	890	95323	1.1	62.5	96092	705.05	2.81	189.8	0.88	449.04	1.28	193.97	0.92	429.13	1.22	125.1	1.03	63.29	1.23	321.85	1.31	2665.29	1.31	95557
95016	1	73		95095	79.1	151.5	34.5	95324	56.3	1.45	54.9	3.62	95324														95324			96093	481.13	2.08	172.88	0.79	370.03	1.12	158.41	0.76	386.02	1.14	129.41	0.83	55.55	1.09	241.87	1.26	2156.14	1.09	95559
95017	1	5		95096	119.5	179.9	36.9	95325					95325	4.22	4.21	11.6	0.5	7.95	117	20.6	54.3	2.18	0.5	77.8	54.2	956	95325	0.68	38.5	96094					436.55	1.04			437.35	1.02									95561
95018	2	1		95097	71.2	161.4	27.3	95326	52.9	1.45	51.5	1.82	95326	0.5	0.75	1.68	0.5	2.03		15.4	8.57	0.9	0.5	16.5	94	1790	95326	0.21	11.8	96096	573.87	2.3			562.91	1.26	241.33	0.9	567.16	1.26	148.38	0.82	75.21	1.13	335.8	1.31			95563
95019	1	40		95098	110.9	177.7	35.1	95328	69.4	1.45	68	5.32	95328	1.72	1.51	11.7	0.5	6.19	158	16.7	37.5	1.56	0.5	52.9	41	681	95328	0.83	46.9	96097	389.22	1.77	200.02	0.75	401.7	0.96	210.24	0.78	413.82	1.01							2183.5	0.94	95565
95020	2	80		95099	44.8	150.6	19.8	95329	48.2	2.67	45.5	2.69	95329	9.53	8.05	97.1	4.84	57.3	333	46	36.5	3.42	1.07	75.6	54.2	1800	95329	1.17	66.4	96098	659.54	2.77	280.16	0.86	600.31	1.26	280.16	0.86	630.97	1.29	184.5	0.88	57.27	0.96	262.39	1.07	3191.28	1.19	95566
95021	2	5		95100	56.3	164.8	20.7	95330	65.3	1.45	63.9	2.94	95330	1.09		10.1			323	23.1	5.18	0.9	0.5	12.2	56	1180	95330	0.22	12.4	96101	530.82	2.41	233.44	0.84	544.42	1.29	232.29	0.85	519.78	1.26	134.35	0.91	80.25	1.21	264.1	1.32	2709.92	1.19	95568
95022	2	16		95101	74.5	159.6	29.2	95331	68.6	1.45	67.2	4.63	95331	1.96	6.62	20.5	0.96	13.5	186	24.7	22.3	2.18	0.5	40.8	41.2	826	95331	0.59	33.3	96103	517	2.16	159.37	0.72	428.65	1.13	152.48	0.76	438.34	1.15	116.97	0.74	38.33	0.85	247.16	1.34	2282.92	1.1	95569
95023	1	13		95102	71	156.5	29	95332	145	1.45	144	16.7	95332														95332			96104	474.6	1.98	177.89	0.81	430.75	1.25	179.33	0.85	439.5	1.28	107.03	0.81	51.72	1.15	308.04	1.3	2322.42	1.16	95571
95024	1	19		95103	92.7	179.2	28.9	95333	61.4	1.45	60	2.78	95333	6.21	1.56	12.7	0.75	4.2	153	16.1	53.7	0.9	0.5	96	38.1	1180	95333	0.44	25	96105																			95572
95025	1	57		95104	15.3	92.3	18	95334	56.1	1.45	54.7	2.82	95334	3.09	4.8	35.5	1.45	28.8	163	18	9.54	0.9	0.5	18.6	53.7	1510	95334	1.15	65.3	96106																			95573
95026	1	20		95105	84.4	171.8	28.6	95336	66.5	21.7	44.8	2.3	95336	24.1	2.53	37.8	1.62	13.9	252	19.1	18.8	2.83	1.04	33.3	36	990	95336	1.48	84	96108	504.83	2.16	166.55	0.77	432.78	1.2	190.27	0.8	440.87	1.22	130.97	0.86	53.26	1.04	317.32	1.47	2411.42	1.15	95574
95027	2	76		95106	59.3	166	21.5	95337					95337			12.5	0.5		140		20.4	0.9	0.5		43.5	894	95337	1.67	94.8	96109	287.56	1.37	71.43	0.55	197.32	0.86	68.43	0.57	186.28	0.84	43.45	0.59	19.75	0.64	94.64	0.9	1056.8	0.82	95575
95028	1	30		95107	20.9	119.4	14.7	95338	42.2	1.45	40.8	2.25	95338		3.86	13.7	0.95		193	31.8	19	3.09	1.29	32.1	62.4	1400	95338	0.63	36	96111																			95576
95029	2	43	2	95108	35.2	149.3	15.8	95342	60.3	1.45	58.9	3.34	95342	11.6	4.74	34.7			49.5	28.8		0.9	0.5	31.5	42.6	1030	95342	1.49	84.6	96116	478.71	2.42	145	0.72	381.22	1.16	153.08	0.71	372.16	1.13	122.03	0.84	69.28	1.2	226.38	1.34	2070.23	1.11	95577
95030	1	63		95109	12.4	95	13.7	95344	87.3	1.45	85.9	5.01	95344	1.55	5.26	24.4	1.39	24.3	208	16.9	37.6			60.3	38.2	1090	95344	0.85	48	96119	332.9	1.56	141.79	0.63	457.65	1.11	161.17	0.66	481.28	1.12	129.42	0.79	58.19	0.98	274.68	1.23	2208.65	0.98	95578
95031	2	54		95110	72.5	161.1	27.9	95345	76.9	7.86	69	3.61	95345	1.41	2.79	5.02	0.5	7.16	128	8.06	8.69	0.9	0.5	16	43.8	499	95345	0.83	47.1	96122																			95579
95032	2	12		95111	84.4	162.6	31.9	95346	61.2	1.45	59.8	3.46	95346	21.3	10.2	53.3	3.77	22.1	271	69.9	34.8	0.9	0.5	68.1	58.3	1740	95346	1.33	75.5	96123	545.12	2.51	163.83	0.75	427.52	1.18	181.55	0.81	435.94	1.2							2384.44	1.14	95581
95033	2	49		95112	75.9	155.8	31.3	95348	77	1.45	75.6	8.03	95348	16.5	2.77	24.5	1.4	8.82	212	18.7	18.8	0.9	0.5	35	41.4	1420	95348	1.03	58.5	96124	495.36	2.29	94.86	0.58	274.07	1	95.8	0.6	266.35	0.98							1651.39	0.99	95582
95034	2	61		95113	84.3	160.7	32.6	95349	83	1.45	81.6	4.19	95349	3.27	4.08	20.9		9.64	305	10		0.9	0.5		33.1	1010	95349	1.05	59.6	96125	451.74	2.04	123.56	0.67	365.9	1.13	140.48	0.72	373.15	1.1	98.87	0.73	54.53	1.07	254.79	1.17	2004.94	1.04	95583
95035	1	42		95114	103.3	170.1	35.7	95350	90.7	1.45	89.3	8.64	95350	0.5	2.52	4.04	0.5	5.33	190	8.42	22.6	1.88	0.5	37.3	38.4	778	95350	1.75	99.4	96127	498.75	2.31	298.56	1.05	741.14	1.58	317.84	1.12	678.47	1.47	172.41	1.06	89.8	1.52	576.82	1.61	3625.45	1.41	95585
95036	1	80		95115	51.5	157.1	20.9	95351	54.3	1.45	52.9	5.46	95351	1.48	2.43	6.7	0.5	4.51	245	19.5	16.1	0.9	0.5	23.6	48.2	940	95351	0.24	13.9	96128	542.7	2.04	196.77	0.83	594.17	1.4	215.55	0.87	569.28	1.37	158.78	1.04	87.78	1.18	460.32	1.56	3027.11	1.28	95586
95037	2	20	1	95116	55.8	171.7	18.9	95352	47.4	1.45	46	3.27	95352	3.07	2.19	8.02	0.5	7.51	263	14.8	12.7	0.9	0.5	24.3	56.5	1180	95352	1.48	84	96132	390.56	1.71	200	0.8			214.95	0.88			144.99	0.92	78.96	1.23	493.87	1.66			95587
95038	2	7		95117	34.1	126.1	21.4	95353					95353	1.52	2.28	9.65	0.5	13.9	238	14.9	8.05	0.9	0.5	14.4	37.6	780	95353	1.02	57.9	96133	557	2.5	308.24	1.01	676.57	1.36					225.43	1.26	74.63	1.26	464.45	1.46	3647.06	1.31	95588
95039	2	23	2	95118	76	170	26.3	95354					95354	5.83	3.81	24	1.38	5.66	86.1	15.2	12.3	1.44	0.5	21.5	38	912	95354	1.2	68.1	96137	619.9	3.05					217.75	0.84	515.69	1.38	186.05	1.21	91.28	1.46	408.62	1.7	2934.27	1.36	95589
95040	2	26	1	95120	26.5	130.2	15.6	95355	50.7	1.45	49.3	1.75	95355	2.83	1.56	19	0.78	6.77	193	8.54	26.8	3.24	0.5	45	52.8	740	95355			96138	582.17	2.42	222.26	0.89	582.94	1.32	242.25	0.94	569.8	1.3	145.1	0.94	63.34	1.2	343.05	1.43	2987.03	1.24	95590
95041	2	60		95121	69.6	150.6	30.7	95356					95356	7.55	3.68	38.7	1.85	28.3	112	26.4	28.6	1.83	0.5	49.4	53.7		95356	1.04	59.1	96139	379.33	1.64	187.41	0.81	415.99	1.12	199.07	0.87	397.81	1.1	78.86	0.67	43.97	0.85	218.16	1.04	2069.25	1.01	95591
95042	2	65		95122	19.7	122.3	13.2	95357	99.6	1.45	98.2	4.93	95357	0.75	2.18	14.2	0.97	5.95	183	21.5	8.22	3.13	0.83	15.8	64.6	1450	95357	1.66	94.3	96140	508.37	2.13	179.09	0.79	420.17	1.09	190.32	0.81	428.13	1.12	150.26	0.93	53.55	0.94	235.21	1.11	2360.08	1.07	95592
95043	1	64		95123	82.1	152.8	35.2	95358	60.7	27.5	33.2	1.95	95358	2.3	1.9	9.41	0.5	9.53	121	8.29	30.5	0.9	0.5	42.8	66.9	1470	95358	0.87	49.3	96143	455.89	2.28	155.65	0.71	378.25	1.03	168.02	0.75	366.23	1.02	97.78	0.65	35.64	0.77	174.14	1.04	2007.57	0.99	95593
95044	2	67		95124	52.5	176.6	16.8	95360	59.5	1.45	58.1	3.03	95360	9.05		33	1.75	10.8	179	33.1	26.9	0.9	0.5	48.2	58.9	1530	95360	1.05	59.6	96147																			95594
95045	2	69		95125	16.4	113.4	12.8	95361	80.5	1.45	79.1	7.7	95361														95361			96150	426.18	1.86	166.26	0.73	348.71	1.03	173.39	0.75	355.54	1.04	98.59	0.73	61.2	0.97	208.43	1.07	1973.3	0.99	95595
95046	2	63		95126	70.8	159.1	28	95362	45.4	1.45	44	2.7	95362	6.93	8.24	52.6	3.38	38.8	139	32.5	26.4	1.59	0.5	52.1	43.7	1270	95362	0.68	38.7	96151	489.77	2.39	222.74	0.86	557.93	1.33	230.99	0.9	584.34	1.38	148.68	0.9	54.85	1.06	295.31	1.4	2785.67	1.2	95596
95047	1	74		95127	64.6	172.3	21.8	95364	84.4	1.45	83	3.39	95364														95364			96153	261.93	1.37	55.24	0.48	169.66	0.78	61.59	0.52	172.73	0.75	36.85	0.48	20.29	0.63	92.99	0.73	939.84	0.75	95597
95048	1	23		95128	77.4	151.1	33.9	95366					95366	2.07	2	6.71	0.5	7.49	206	14	14.6	0.9	0.5	25.7	21.8	1220	95366	0.8	45.3	96156																			95598
95049	1	3		95129	150.6	163.6	56.3	95367	28	1.45	26.6	1.69	95367	2.04	1.21	5.07	0.5	2.99		8.95	16.7	0.9	0.5	28.4	41.1	1850	95367	0.66	37.5	96157	308.53	1.39	74.16	0.53	230.29	0.87	75.43	0.53	255.45	0.86	46.71	0.59	23.42	0.69	124.86	0.91	1223.67	0.83	95599
95050	1	6		95130	13.4			95369	39.3	1.45	37.9	1.66	95369	0.71	1.89	18.4	1.12	5.05	217	12.3	42.4	0.9	0.5	68	26.9	943	95369	0.7	39.8	96158																			95600
95051	1	52		95131	79.7	178	25.2	95371	36	7.02	29	1.65	95371	1.45	3.76	16.2		8.53	99.9	14.9	30.4	0.9	0.5	62	42.5		95371	0.87	49.6	96160	487.55	2.18	136.91	0.72	355.15	1.06	149.52	0.76	390.75	1.1	99.7	0.76	48.96	0.97	233.41	1.24	2039.68	1.07	95601
95052	2	40	1	95132	33.5	130.8	19.6	95372	58.9	34.6	24.3	1.69	95372	4.22	1.76	22.6	1.21	5.38	84.2	24.5	10.1			18.4	64.4	1330	95372	1.51	85.7	96161			65.89	0.52	202.73	0.86			215.65	0.86									95602
95053	1	50		95133	21.4	115	16.2	95373					95373	1.24	2.14	7.56	0.5	6.39	81.3	11.3	18.1	0.9	0.5	37.1	32.8	581	95373	1.02	57.9	96163	499.3	2.42	119.32	0.67	282.32	1.06	128.07	0.71	288.5	1.06	97.08	0.77	40.8	0.97	163.96	1.13	1765.95	1.06	95604
95054	2	16		95134	80.5	172.3	27.1	95374	65.6	1.45	64.2	5.08	95374	0.5	1.94	5.27	0.5	4.74	140	14.4	28.1	1.57	0.5	58.8	32.1	1120	95374	1.26	71.5	96166	274.26	1.18	55.1	0.46	193.81	0.75	57.03	0.48	188.14	0.76	38.93	0.5	24.52	0.69	120.64	0.79	1011.94	0.73	95606
95055	1	40		95135				95375	29.8	1.45	28.4	3.17	95375	13	5.04	174	9.98	7.52	102	13.6		2.56	0.5		64	1470	95375	1.05	59.6	96168	336.63	1.46	83.97	0.64	272.82	0.99	90.89	0.64	283.64	0.97	77.65	0.65	42.43	0.9	170.37	1.04	1463.5	0.91	95607
95056	2	34	2	95136	29.2	133.5	16.4	95376	30.4	1.45	29	1.16	95376	0.5	1.98	7.59	0.5	9.28	136	11.2	18.7	1.64	0.5	33.2	34.4	896	95376	0.84	47.8	96174	296.47	1.27	51.73	0.46	151.09	0.73	53.59	0.48	155.27	0.72	28.89	0.51	16.61	0.55	73.05	0.69	892.97	0.73	95608
95057	1	71		95137	63.2	169.1	22.1	95377	115	1.45	114	7.16	95377	3.65		10.5			139	11.7	20	0.9	0.5	35.2	49.9	1410	95377	1.02	57.9	96175	489.01	2.14	256.51	0.92	477.87	1.18	257.72	0.91	478.23	1.18	116.92	0.92	54.58	0.98	291.89	1.48	2600.31	1.15	95609
95058	2	36	2	95138	49.2	153.1	21	95378	80.5	1.45	79.1	4.49	95378														95378			96177	470.66	2.08	139.55	0.74	355.59	1.08	142	0.71	352.34	1.1	125.19	0.75	47.96	0.89	245.76	1.19	2050.13	1.04	95610
95059	1	53		95140	79.2	163	29.8	95379	49	2.3	46.7	3.27	95379														95379			96186	539.16	2.56	262.61	0.95	640.68	1.4	262.61	0.95	620.2	1.41							3260.13	1.31	95611
95060	2	44	2	95142	16.2	100.1	16.2	95380	41.5	1.45	40.1	1.79	95380	6.21	3.25	22.1	1.16	3.7	42.4	14.8	12.4	0.9	0.5	24	69.5	1260	95380	1.38	78.4	96187	348.78	1.61	65.47	0.51	217.46	0.85	74.05	0.58	213.55	0.84	36.88	0.49	22.25	0.63	113.86	0.91	1175.12	0.85	95612
95061	1	45		95143	51.2	154.2	21.5	95381	69.1	1.45	67.7	3.52	95381	10.8	2.91	46.3	2.38	27.8	41.5	21.8	21	0.9	0.5	44.4	30.8	1130	95381	1.4	79.5	96188	696.57	3.31	170.31	0.85	410.42	1.23	171.85	0.82	404.38	1.24	118.79	0.86	58.69	1.14	239.28	1.43	2423.77	1.3	95615
95062	1	61		95145	18.8	110.8	15.3	95382	51.1	1.45	49.7	3.7	95382	22.8	5.74	44.2	2	22	141	41.4	32.4	2.2	0.5	66.9	44.2	1170	95382	0.58	32.9	96189	489.85	2.11	305.48	0.87			305.48	0.87											95616
95063	2	46		95146	31.5	138.3	16.5	95385	87.4	1.45	86	3.93	95385	3.06	2.22	6.5	0.5	5.59	287	17.2	11.5	1.75	0.5	22.7	38.8	1010	95385	0.77	43.7	96190	543.04	2.11	161.68	0.73	349.06	1.04	170.69	0.78	326.78	1.02	74.51	0.58	30.73	0.67	140.26	0.89	1919.67	1	95617
95064	1	27		95147	9.9	78.3	16.1	95387	40.3	1.45	38.9	1.94	95387	0.5	1.61	4.49	0.5	5.58	150	13.8	17.3	0.9	0.5	29.6	35.6	703	95387	0.33	18.6	96191	632.55	3.03	134.39	0.71	310.73	1.08	145.38	0.7	330.97	1.1	133.31	1.01	47.48	1.05	237.28	1.41	2130.15	1.19	95618
95065	2	20	3	95148	92.3	161.5	35.4	95388					95388	1.38	2.18	2.6	0.5	2.85	120	7.24	22.1	3.78	0.84	39.1	55.9	967	95388	0.56	31.7	96192			105.14	0.61	301.91	1.08	111.15	0.64	318.95	1.08	80.6	0.71	42.25	1.04	180.59	1.07			95619
95066	2	73		95149	105.1	153	44.9	95389	91	1.45	89.6	9.2	95389	2.01	1.84	7.23	0.5	3.64	178	9.17	33.7	3.5	0.5	54.7	41.5	895	95389	0.93	52.5	96193			60.15	0.52	189.61	0.75	52.15	0.51	190.76	0.75	41.34	0.54	28.3	0.73	103.07	0.83			95621
95067	2	55		95150	58.3	157	23.7	95391	73.1	1.45	71.7	3.21	95391	7.58	4.85	23.7	1.04	18	72.3	19.1	15.6	0.9	0.5	32.1	56.7	1030	95391	0.63	35.8	96196	487.08	2.59	176.33	0.78	460.13	1.31	176.33	0.78	480.3	1.31	159.17	0.92	41.15	1.03	288.02	1.24	2500.67	1.16	95622
95068	2	80		95151	81.6	153.7	34.5	95392					95392	1.02	1.48	7.02	0.5	5.4	180	11.3	20.4	0.9	0.5	42.2	43.8	724	95392	0.13	7.61	96197	315.85	1.4	128.17	0.65	419.03	0.99	137.03	0.69	426.51	1.03	73.16	0.64	35.43	0.81	206.97	0.92	1884.05	0.91	95623
95069	1	26		95152	81.6	175.2	26.6	95393	61.9	1.45	60.5	3.69	95393	9.67			1.66		287	21.1	23.3	0.9	0.5	47.6	43.3	1340	95393	0.86	48.5	96198	435.86	2.06	148.94	0.72	381.55	1.06	150.55	0.75	371.69	1.1	90.24	0.81	51.29	0.98	210.62	1.1	1996.58	1.03	95625
95070	1	61		95153	108.8	158.4	43.4	95394	64.8	7.6	57.2	2.9	95394	2.04	4.62	8.51	0.5	16.3	221	32.1	31.3	0.9	0.5	57.9	53.4	1400	95394	0.52	29.7	96201																			95626
95071	2	38	2	95154	35.5	139	18.4	95395	77.5	1.45	76.1	3.79	95395														95395			96202	334.15	1.58	82.95	0.58	233.66	0.85	85.37	0.61	236.53	0.87	41.66	0.57	22.74	0.75	130.76	0.88	1268.05	0.86	95628
95072	2	16		95155	67.8	165.1	24.9	95396	139	1.45	138	7.82	95396														95396			96205	439.03	2.1	211.21	0.8	461.91	1.13	240.13	0.86	458.5	1.14	133.57	0.82	54.49	0.98	213.85	1.11	2414.94	1.06	95629
95073	2	71		95156	13.5	93.4	15.5	95397	40	1.45	38.6	2.13	95397	0.5	1.22	5.8	0.5	3	233	9.91	13.8	1.38	0.5	24.9	81.5	1000	95397	0.23	12.8	96206	331.22	1.44	64.71	0.55	198.21	0.79	64.75	0.56	194.32	0.8	31.37	0.47	17.6	0.64	83	0.8	1066.18	0.81	95630
95074	2	37	2	95157	82.8	169.3	28.9	95399	48.6	1.45	47.2	3.39	95399	8.46	3.9	21.9	0.85	5.91	106	13.2	5.27	0.9	0.5	12.1	44.7	787	95399	1.06	60.2	96211																			95631
95075	1	70		95158	47.9	156.5	19.6	95401	41	7.24	33.8	1.16	95401	1.57	2.91	5.54	0.5	2.72	134	24.1	11.4	0.9	0.5	18.8	31.5	1580	95401	0.64	36.6	96213	375.43	1.83	139.68	0.71	405.33	1.1	145.78	0.71	420.77	1.14	113.73	0.81	40.53	0.97	248.2	1.32	2102.9	1.03	95633
95076	2	39	3	95159	56	152.9	24	95402	39.4	1.45	38	2.82	95402	7.15	2.98	52.7	2.66	6.41	59.2	25.9	11.1	0.9	0.5	24.9	45.9	1280	95402	0.67	38	96214			153.04	0.69	397.39	1.22	156.66	0.73	401.65	1.19	94.49	0.79	48.02	1.07	264.65	1.3			95634
95077	1	47		95160	86.2	172.4	29	95403	51.5	19.9	31.6	2.21	95403	2.97		12.7	0.5		193		36.9			58.1	48.6	1110	95403	0.37	20.7	96216	635.4	2.65	178.21	0.75	450.1	1.2	180.35	0.79	441.73	1.16	118.77	0.88	56.78	1.18	292.08	1.36	2506.28	1.19	95636
95078	2	0		95161	50.8	159.4	20	95405					95405	2.07	1.14	12.4	0.5	9.26	155	22.1	13.1			25.3	55.6	852	95405	1.96	111	96219	625.53	2.92					199.91	0.91	460.87	1.32	152.71	1.1	56.73	1.2	288.9	1.49	2649.5	1.31	95637
95079	1	4		95162	82.3	185.3	24	95406	69.3	2.48	66.8	4.24	95406	5.35	2.38	21.3	1.13	9.02	106	12	12.8	0.9	0.5	22.8	39.9	1070	95406	1.78	101	96220	410.86	1.82	169.76	0.76			188.76	0.79			99.72	0.68	41.72	0.88	210.32	1.09			95638
95080	1	28		95163	77.7	169.4	27.1	95408					95408														95408			96222	529.98	2.37	162.36	0.72	342.43	0.98	169.07	0.71	346.93	0.96	106.93	0.83	63.11	1.14	271.34	1.27	2144.68	1.05	95639
95081	1	9		95164	14.2			95409	46.8	1.45	45.4	2.21	95409	2.08	3.44	7.27	0.5	11.3	95.8	15.4	19.6	3.68	0.5	37.5	23.8	865	95409	1.59	90.3	96224	600.11	2.88	150.12	0.7	366.38	1.07	153.64	0.72	386	1.1	113.95	0.72	55.77	1.05	193.55	1.1	2152.59	1.1	95640
95082	1	80		95165	71.5	161.3	27.5	95410	85.8	1.45	84.4	3.79	95410	1.35	1.64	9.63	0.5	9.54	156	24.7	34.8	3.19	0.5	68.8	39.1	833	95410	0.37	21	96226	470.03	2.01	237.05	0.87	673.69	1.45	255.84	0.9	681.37	1.5	110.88	0.8	56.72	1.12	370.53	1.45	3040.04	1.26	95641
95083	1	37		95166	8.1			95411					95411	0.73	1.46	4.61	0.5	4.35	182	8.22	15.2	1.54	0.5	25.5	119	869	95411	0.43	24.1	96229																			95642
95084	1	4		95167	42.2	154.7	17.6	95412	16.8	1.45	15.4	1.16	95412		3.22	6.32	0.5	4.51	202		17.7	0.9	0.5	31	49.5	1090	95412	0.23	12.9	96233	483.85	2.21	244.31	0.98	663.06	1.6	261.33	1.02	656.71	1.62	153.31	1.07	77.35	1.44	518.3	1.85	3312.73	1.43	95643
95085	2	0		95168	73.8	172.8	24.7	95413	129	1.45	128	12.8	95413	4.37	2.24	11.8	0.5	4.15	127	15.5	17	0.9	0.5	29	47.2	1700	95413	1.26	71.5	96234	671.05	2.65	301.52	0.97	636.99	1.35											3405.65	1.31	95644
95086	1	7		95169	54.8	145.4	25.9	95414					95414	1.25	2.41	5.52	0.5	13.7	153	11.9	12.1	0.9	0.5	23.9	69.6	734	95414	0.95	54.1	96235	503.2	2.21	171.73	0.77	476.33	1.25	170.38	0.81	456.96	1.21	125.57	0.81	63.32	0.98	286.86	1.14	2415.56	1.14	95645
95087	2	8		95170	90.9	163.4	34	95415	70.8	1.45	69.4	2.83	95415	35.8	4.93	62.7	2.88	49.6	92.3	37.7	36.1	5.69	0.5	62.2	43.3	1260	95415	1.34	76.1	96237	439.26	2.07	103.96	0.59	298.62	0.92	119.46	0.64	304.94	0.96							1680.09	0.97	95648
95088	2	50		95171	114	168.5	40.2	95416	54.9	2.26	52.6	2.35	95416	22.8	7.11	108	6.48	18.1	45.5	77.4	26.6	2.44	0.5	48.6	59.6	1880	95416	0.96	54.7	96238	519.2	2.28	258.96	0.95	606.27	1.41	267.51	1	627.28	1.45	155.16	1	83.61	1.34	475.14	1.57	3203.29	1.33	95649
95089	2	31	2	95172	64	155.1	26.6	95417	78.9	1.45	77.5	3.62	95417	0.5	1.77		0.5	4.12	138	8.87	1.7	0.9	0.5		44.3	628	95417	0.58	32.9	96240	396.3	1.85	105.48	0.63	293.55	0.97	108.33	0.64	281.38	0.95	121.25	0.79	41.48	0.88	155.85	1.1	1618.15	0.94	95651
95090	1	18		95173	109.3	170.5	37.6	95418	68.5	1.45	67.1	2.72	95418	1.88	5.18	37.5	2.34	18.4	101	23.6	28.7	1.93	0.5	54.1	53.2	1010	95418	1.01	57.3	96241	458.33	2.19	117.14	0.65	340.33	1.06	122.89	0.66	338.88	1.06	83.33	0.68	38.54	0.91	212.68	1.11	1825.12	1.02	95652
95091	1	62		95174	73.7	158.2	29.4	95419	35.5	1.45	34.1	1.78	95419	8.94	2.18	24.7	1.38	6.99	119	19.4	11.2	0.9	0.5	21.9	56.5	1120	95419	0.9	51	96243																			95654
95092	1	12		95175	10.7			95420	22.7	1.45	21.3	1.16	95420			31.5	1.31		209		16.9	0.9	0.5	24.9	62.4	1130	95420	2.01	114	96244																			95655
95093	2	51		95176	55.7	145.1	26.5	95421					95421	2.23	1.28	6.33	0.5	3.31	127	14.7	17.1	0.9	0.5	30.2	49.7	1040	95421	0.13	7.38	96246	285.61	1.3	73.08	0.57	258.17	0.94	81.19	0.54	257.05	0.95	83.19	0.67	46.01	0.87	167.61	1.03	1346.5	0.86	95656
95094	2	37	2	95177	57.1	155	23.8	95422	45.9	1.45	44.5	2.37	95422	6.66	2.93	116	5.53	11	147	36.3	25.5	2.01	0.5	51.6	60.1	1030	95422	1.46	82.9	96247	328.28	1.52	63.83	0.57	204.51	0.76	68.05	0.57	226.44	0.81	51.41	0.62	20.04	0.63	117.49	0.77	1177.93	0.81	95657
95095	2	80		95178	15.4			95423	55.6	1.45	54.2	4.04	95423	14.8	2.28	52	2.39	14.8	152	20.8	16.5	0.9	0.5	38	37.4	851	95423	1.02	57.9	96249	471.98	2.18	125.65	0.65	319.46	1.02	130	0.66	310.62	1.03	106.69	0.74	39.93	0.88	180.31	1.19	1831.05	1	95658
95096	1	21		95179	122.7	161.6	47	95424	78.4	1.45	77	3.45	95424	7.55	7.59	18.4	0.97	10.6	101	19.2	23.1	0.9	0.5	49.4	53.7	1090	95424	1	56.6	96250	463.31	2	254.94	0.93	516.75	1.27	249.93	0.91	505.6	1.26	129.44	0.86	49.84	1.01	256.6	1.31	2580.02	1.16	95659
95097	2	66		95180	19.1	106.7	16.8	95425	51.3	1.45	49.9	2.31	95425	1.58	3.09	12.2	0.5	15	224	15.3	37.2	4.85	0.5	73.6	58.9	1110	95425	0.65	37.1	96253	525.98	2.42	192.86	0.71	535	1.24	192.86	0.71	512.24	1.23	160.25	0.89	72.95	1.1	208.85	1.14	2613.12	1.12	95662
95098	1	68		95181	68	178.7	21.3	95427					95427	3.13	2.24	21.3	1.16	3.41	160	19.3	14.2			28	65.3	899	95427	0.75	42.5	96257	439.51	2.03	131.08	0.68	314.96	1.09	136.51	0.69	315.9	1.12	112.87	0.78	42.74	0.94	176.54	1.33	1813.13	1.03	95663
95099	2	70		95182	103.6	172.8	34.7	95429	101	1.45	99.3	5.96	95429														95429			96259																			95664
95100	2	17		95183	54.8	157.4	22.1	95431	61.4	1.45	60	3.16	95431		1.19	4.32	0.5	2.96	171	4.63	7.9	0.9	0.5	15.1	66.1	837	95431	0.43	24.5	96260	385.76	1.69	122	0.71	402.37	1.19	121.41	0.71	389.85	1.15	76.64	0.69	36.83	0.84	227.79	1.19	1905.24	1.04	95665
95101	2	80		95184	73.8	158.4	29.4	95432	30.7	1.45	29.3	1.16	95432														95432			96261	450.76	2.08	107.82	0.66	325.51	1.02	121.35	0.68	327.37	1.03	106.69	0.82	42.51	0.93	231.91	1.24	1852.73	1.04	95666
95102	2	61		95185	54	170.3	18.6	95433	46	1.45	44.6	4.17	95433														95433			96263	367.21	1.61	65.84	0.55	177.16	0.78	69.81	0.56	184.05	0.83	38.01	0.48	20.82	0.64	104.96	0.74	1124.98	0.82	95668
95103	1	39		95186	68.3	158.4	27.2	95434	109	1.45	108	5.75	95434	2.84	0.9	8.28	0.5	2.41	298	7.7	20.6	0.9	0.5	47.7	70.5	1410	95434	0.7	39.9	96264																			95669
95104	1	2		95187	49.9	144.1	24	95435	59.8	38.4	21.4	1.16	95435	3.85	5.82	18.7	0.97	17.8	179	21.1	5.72	0.9	0.5		36.3	855	95435	1.15	65.3	96266																			95671
95105	1	67		95188	40	149.8	17.8	95436					95436	15.3	4.09	38.5	2.39	11.7	58	21.3	21.9	0.9	0.5	45.8	39.9	1630	95436	0.94	53.3	96269																			95672
95106	1	17		95189	103.3	169.4	36	95437	103	90.7	12	1.16	95437	1.09	2.36	5.39	0.5	3.58	131	14.3	21.5	0.9	0.5	43	45.3	1060	95437	0.41	23.1	96270	420.98	1.75	223.08	0.8	557.58	1.17	249.48	0.83	547.19	1.16	113.49	0.85	59.26	1.04	267.03	1.15	2615.22	1.07	95673
95107	2	6		95190	46.1	155.9	19	95442	118	1.45	117	7.55	95442	3.41	1.51	34.3	1.28	6.12	122	8.49	22	0.9	0.5	34.3	39.3	826	95442	0.88	50.1	96272	544.52	2.12	190.96	0.78	478.48	1.19	216.27	0.86	459.84	1.14	144.95	0.97	72.33	1.28	348.72	1.6	2632.16	1.18	95674
95108	1	13		95191	72.8	143.7	35.3	95444					95444	0.5	2.17	6.28		2.77	105	13.1	15.2			29.2	44.2	908	95444	0.32	17.9	96273																			95675
95109	2	3		95192	62.2	170.6	21.4	95445	69.2	1.45	67.8	4.57	95445	2.58	2.08	16.6	0.5	6.17	178	11.8	16.9	0.9	0.5	26.8	43.6	865	95445	1.24	70.4	96275	542.42	2.56	145.45	0.66	360.31	1.07	154.73	0.72	376.59	1.13	105.91	0.73	49.56	1.09	246.1	1.25	2106.4	1.09	95676
95110	2	67		95193	47.6	142.7	23.4	95446	149	1.45	148	11.6	95446	3.26	1.15	5.96	0.5	4.04	249	8.82	27.9	0.9	0.5	43	68.7	1230	95446	0.37	21.1	96276	710.12	2.9									191.04	1.05	80.12	1.21	378.05	1.6	3447.25	1.34	95678
95111	1	15		95194	80.3	173.8	26.6	95447	62.1	1.45	60.7	3.08	95447	2.86	4.29	14.9	0.5	11.9	215	26.9	20.5	0.9	0.5		35.6	1090	95447	0.73	41.5	96279	396.69	1.95	127.21	0.66	317.87	1.05	138.4	0.71	336.37	1.03							1759.5	0.96	95679
95112	2	14		95195	124.9	169.1	43.7	95448	85	1.45	83.6	3.94	95448	1.32	0.71	8.62	0.5	1.92	159	9.91	20.5	0.9	0.5	41.5	116	1450	95448	0.77	43.9	96280																			95680
95113	2	20	2	95196	12.1			95449	51.8	1.45	50.4	3.26	95449	8.5	3.07	19.1		16.4	113	25.3		1.35	0.5		47.4	1390	95449	0.85	48.1	96282	415.86	1.95	242.14	0.89	548.72	1.19	254.61	0.93	530.47	1.18	140.36	0.86	53.88	1	232.31	1.16	2602.32	1.09	95681
95114	1	34		95197	116.4	178.7	36.5	95450	115	1.45	114	9.44	95450	2.04	2.75	7.36	0.5	4.93	171	14.5	12.1	0.9		20.7	80.1	1040	95450	0.2	11.3	96283	537.75	2.25	193.81	0.78	446.5	1.14	197.39	0.82	462.5	1.16	111.97	0.84	54.98	0.89	222.08	1.25	2390.98	1.12	95684
95115	2	33	2	95198	99.7	163.5	37.3	95452	81	11.8	69.2	3.8	95452	0.5	0.76	3.13	0.5	2.34	197	1.7	9.02			17.9	77.9	641	95452	0.05	2.56	96285	380.87	1.81	109.08	0.57	330.78	0.95	107.35	0.58	325.66	0.94	105.6	0.68	48.12	1.03	211.63	1.09	1750.38	0.91	95685
95116	1	62		95199	101	161.8	38.6	95453	76.3	1.45	74.9	4.05	95453		5.44	5.26		18.1	163	25.5	14.2	1.37	0.5	26.8	65.6	1480	95453	0.37	21	96286																			95686
95117	2	9		95200	58.9	153.3	25.1	95454	45.4	1.45	44	2.93	95454	3.69	2.2	17.4	0.5	6.59	111	12.9	12.9	0.9	0.5	23.9	59.1	888	95454	1	56.7	96288	536.78	2.13	204.28	0.85	541.17	1.31	224.45	0.93	552.8	1.33	131.58	0.85	67.6	1.17	440.57	1.33	2916.49	1.21	95687
95118	1	57		95201	54.4	155.2	22.6	95455	54.5	1.45	53.1	2.65	95455	6.55	4.75	11.6	0.5	11.8	197	42	31.5	0.9	0.5	55.8	49.5	1090	95455	0.88	49.7	96289	568.22	2.24	214.43	0.85	498.79	1.21	226.49	0.85	503.92	1.2	105.5	0.86	68.85	1.25	367.89	1.41	2738.91	1.19	95689
95119	1	20		95202	75.6	173.5	25.1	95456	60.5	30.7	29.8	2.35	95456														95456			96291	467.03	2.34			429.27	1.11			402.53	1.07	127.42	0.82	48.21	0.98	208.76	1.07			95690
95120	1	10		95203	80.8	178.4	25.4	95457	103	1.45	102	7.52	95457	0.92	2.41	7.7		8.7	188	11.2		0.9	0.5		35.9	674	95457	1.15	65.3	96294	413.76	1.79	143.95	0.71	406.62	1.09	146.95	0.73	396.91	1.09	88.82	0.76	52.73	0.99	279.7	1.15	2074.22	1.03	95692
95121	2	66		95204	49.5	152.4	21.3	95458					95458	2.99	6.53	14.6	0.76	20.4	129	19.2	14.4	1.57	0.5	27.2	38.9	925	95458	1.82	103	96295																			95694
95122	2	6		95205	9.4			95459	80	1.45	78.6	4.18	95459	27.7	11.5	123	7.5	87.9	127	93.8	49.3	1.68	0.5	97.5	64.8	1690	95459	0.92	52.1	96297	494.82	2.26	165.08	0.69	357.34	1.05	174.39	0.74	358.99	1.05	121.58	0.83	63.05	1.16	275.66	1.24	2170.85	1.05	95696
95123	2	50		95206	52.9	165.8	19.2	95460	45.1	1.45	43.7	2.61	95460			6.34			350	16.7	14.3	1.91	0.5	25.5	27.9	922	95460	1.22	69.3	96298	498.48	1.98	190.92	0.86	445.23	1.22	204.96	0.9	435.75	1.17	123.45	0.83	73.96	1.22	349.54	1.25	2482.66	1.14	95698
95124	1	58		95207	69.9	163.1	26.3	95461	53.4	3.94	49.5	3.53	95461	1.86	6.74	11.8	0.5	17.3	190	26.3	24.3			50.1	40.7	1040	95461	1.15	65.3	96299	483.54	1.95	193.5	0.79	430.82	1.18	202.82	0.8	434.67	1.2	104.33	0.83	46.7	1.01	281.76	1.08	2346.36	1.09	95699
95125	1	5		95208	76.7	171.4	26.1	95463	77	1.45	75.6	3.49	95463	1.34	2.12	4.06	0.5	12.6	265	8.46	20.9	0.9	0.5	33.3	48.8	1250	95463	0.83	47.4	96301	612.03	2.6	268.52	0.91			263.74	0.89			161.6	0.96	67.58	1.08	355.4	1.37			95700
95126	2	59		95209	71	170	24.6	95465	74	1.45	72.6	4.8	95465	6.23	3.79	24.8	1.24	30.4	128	26.4	24	0.9	0.5	44.8	51.1	1500	95465	0.98	55.9	96305	369.28	1.6	73.01	0.53	216.6	0.85	79.9	0.56	233.76	0.86	54.1	0.69	32.5	0.79	127.44	0.87	1285	0.87	95702
95127	1	16		95210	86	174.9	28.1	95466	21.2	1.45	19.8	2.53	95466	3.77	2.03	19.1	1.03	5.08	111	18.2	35.6	1.53	0.5	70.5	54.6	1580	95466	1.17	66.4	96308	438.58	1.87	197.78	0.83	412.85	1.12	200.45	0.83	402.43	1.12	164.48	0.92	60.49	1	216.58	1.27	2292.39	1.08	95703
95128	2	33	2	95211	45.6	151.8	19.8	95467	111	1.45	110	4.52	95467		2.91	36.4	2.01	7	92	32.2	35.6	2.08	0.5	66.3	80.4	1950	95467	1.16	65.9	96310	471.88	1.94	137.97	0.7	330.55	1.04	148.56	0.73	322.71	1.04	97.69	0.75	41.3	0.78	152.54	1.08	1822.4	1.01	95704
95129	1	60		95212	18.1	103	17.1	95468	99.2	1.45	97.8	4.06	95468			21.7	1.38		203		27.2	2.26	0.5		59.9	1060	95468	0.66	37.4	96311	623.86	2.61	161.71	0.77	468.28	1.27	165.69	0.76	454.58	1.26	105.16	0.89	60.62	1.19	275.79	1.24	2497.45	1.22	95705
95130	2	2		95213	69.4	170.8	23.8	95469	22.1	1.45	20.7	1.16	95469	18.5	3.5	37.2	2.04	10.5	137	34.3	19.3	0.9	0.5	38	58.4	1020	95469	1.28	72.7	96312																			95708
95131	1	60		95214	77.8	172.1	26.3	95471	44.5	1.45	43.1	1.92	95471	5.17	1.29	15.3	0.71	4.55	46.9	21.2	7.71	1.32	0.5	18.2	64.7	1430	95471	1.56	88.6	96313																			95710
95132	2	9		95215	99.5	163.8	37.1	95472	70.6	1.45	69.2	3.66	95472	2.61	2.12	18.4	0.8	5.11	186	20.6	21.3	1.85	0.5	38.5	74.6	1000	95472	1.05	59.6	96315	408.98	1.55	119.99	0.67	354.59	1.08	127.71	0.73	358.65	1.09	86.24	0.69	47.89	0.91	248.01	1.08	1875.39	1	95711
95133	1	7		95216	76.6	172	25.9	95473	68.4	58.8	9.57	1.16	95473	1.53		8.72			134	7.61	18.1	1.75	0.73	32.7	35	647	95473	0.21	11.9	96318																			95712
95134	1	37		95217	15.5	98.7	15.9	95474	72.1	1.45	70.7	5.76	95474	1.48	2.41	9.09	0.5	7.34	301	8.68	17	0.9	0.5	29.4	36.9	752	95474	0.85	48.1	96320	485.44	2.13	236.53	0.91	513.98	1.29	241.2	0.9	490.05	1.25	147.6	0.92	56.16	1.05	263.51	1.27	2645.16	1.17	95713
95135	1	78		95218	53.1	161.4	20.4	95475	64.2	1.45	62.8	3.68	95475	1.41	5.99	11.2	0.87	16.1	99.5	17.5	23	0.9	0.5	39.4	44.4	648	95475	1.06	60.2	96322	516.99	2.21	109.94	0.61	285.32	1	119.83	0.64	290.81	1	87.67	0.73	38.03	0.89	154.28	1.02	1717.65	1.01	95714
95136	2	10		95219	36.3	127.7	22.3	95476	77.4	1.45	76	3.24	95476														95476			96325	631.19	2.76	112.96	0.63	280.95	1.08	121.02	0.65	279.53	1.03	94.11	0.74	43.16	0.93	164.9	1.2	1869.03	1.11	95715
95137	2	53		95220	69.7	154.2	29.3	95477	96.5	1.45	95.1	8.17	95477	1.99	5.24	31.3	1.96	15.6	172	16.2	15.4	0.9	0.5	26.9	45	1150	95477			96326	443.89	1.81	168.81	0.74	538.51	1.24	182	0.78	547.53	1.27	102.3	0.76	54.65	1.04	341.86	1.33	2564.38	1.11	95716
95138	2	71		95221	59.5	156.8	24.2	95478	87.5	1.45	86.1	6	95478	0.95	3.46	10.8	0.5	5.74	78.8	11.7	36.2	2.86	0.5	63.3	32.2	773	95478	1.65	93.7	96327																			95717
95139	2	29	3	95222	84.2	154.7	35.2	95479	136	1.45	135	10.9	95479	3.25	2.78	16.7	1.28	4.92	83.2	26.4	19.6	0.9	0.5	33.6	46.8	909	95479	1.06	60.2	96328																			95718
95140	2	42	2	95223	60.9	168.7	21.4	95480	65.1	1.45	63.7	4.45	95480	6.88	4.52	58.1	2.69	14	106	35.2	26.2	1.48	0.5	49.1	80.8	2800	95480	1.23	69.8	96329	484.38	2.38	122.73	0.68	342.56	1	138.73	0.69	343.62	1.03	112.76	0.75	43.98	0.99	224	1.05	1935.49	1.03	95719
95141	2	7		95224	67.9	166.4	24.5	95481	53.1	1.45	51.7	1.83	95481	1.17	2.21	6.47	0.5	5.04	65.5	16.2	21.8			36.7	42.4	696	95481	0.38	21.5	96332																			95720
95142	1	3		95225	26.7	138.3	14	95482					95482	2.21	2.3	27	1.63	7.74	139	13.4	10.4	0.9	0.5	24.6	42.9	1060	95482	0.86	48.9	96334	261.77	1.29	72.9	0.55	247.07	0.9	94.16	0.68	243.3	0.91	52.43	0.59	15.86	0.65	93.99	0.86	1177.18	0.83	95721
95143	2	51		95226	37.8	138.3	19.8	95484	24	1.45	22.6	1.67	95484	3.52	4.41	14.1	0.89	13.6	180	23.8	24.9			41.6	46.2	993	95484	1.63	92.6	96337	356.98	1.66	199.6	0.78	480.05	1.15	199.6	0.78	498.06	1.19	144.29	0.81	56.56	0.97	213	1.1	2332.15	1.03	95722
95144	2	6		95227	83	175.8	26.9	95485	86.1	1.45	84.7	5.95	95485	0.5	1.68	9.8	0.5	4.71	135	7.29	23	0.9	0.5	36.2	48.4	778	95485	0.73	41.4	96338																			95723
95145	2	5		95228	80	175.8	25.9	95486	67	27.1	39.9	1.86	95486	3.09	6.57	12.1	0.5	8.72	145	21.8	37.1			65.2	68.4	983	95486			96340	552.14	2.68	204.63	0.84	507.76	1.3	219.55	0.9	499.55	1.27	168.55	1	77.14	1.27	311.43	1.44	2793.1	1.24	95725
95146	2	10		95229	8.1			95487	71.1	1.45	69.7	5.98	95487														95487			96343	339.09	1.5	71.9	0.58	210.69	0.88	68.76	0.61	200.33	0.86	44.95	0.6	23.76	0.73	103.18	0.83	1149.52	0.86	95726
95147	2	2		95230	10			95488					95488	0.5	1.43	5.8	0.5	4.88	245	10.8	24.9	0.9	0.5	42.8	42	930	95488	1.18	67	96344	395.28	2	127.41	0.69	293.2	0.97	135.26	0.69	279.77	0.94							1627.86	0.94	95727
95148	2	56		95231	93.3	180.4	28.7	95489	75.7	1.45	74.3	3.26	95489	0.82	3.16	13.1	0.78	5.37	180	12.7	21	0.9	0.5	41.7	34.3	792	95489	0.99	56.4	96345	351.1	1.44	121.5	0.61	349.99	0.89	127.22	0.61	343.09	0.87	80.32	0.63	40.1	0.78	158.4	1.02	1725.44	0.84	95729
95149	2	48		95232	77.7	147.7	35.6	95490	71.8	1.45	70.4	5.89	95490														95490			96346	544.84	2.43	199.54	0.85	481.84	1.3	215.57	0.97	476.19	1.29	143.11	1.03	43.25	1.1	207.71	1.44	2515.5	1.23	95731
95150	1	15		95233	94.8	157.5	38.2	95492	116	1.45	115	5.15	95492	1.85	1.44	15.8	0.76	5.94	67.7	15	9.02			19.5	61.2	1330	95492	0.71	40.4	96347	404.39	1.9	120.85	0.65	355.65	1.08	124.12	0.65	362.77	1.04	70.54	0.62	41.48	1.05	221.81	1.21	1839.71	1	95732
95151	2	80		95235	14.9	97.3	15.7	95493	94	1.45	92.6	8.77	95493	1.38	1.61	5.7	0.5	3.91	245	8.01	20.3	0.9	0.5	34.9	36.9	741	95493	0.17	9.77	96348	654.09	2.91	287.87	0.93	548.2	1.29	289.48	0.93	536.13	1.25	144.86	0.95	63.44	1.02	285.17	1.18	2998.97	1.24	95733
95152	1	59		95236	54.2	150.5	23.9	95494	54.8	1.45	53.4	3.35	95494														95494			96350	587.15	2.23	144.82	0.78	366.66	1.15	166.5	0.85	380.67	1.16	93.71	0.78	40.15	0.95	245.34	1.12	2214.22	1.14	95734
95153	2	23	2	95237	70.9	177.1	22.6	95495	20.8	1.45	19.4	1.16	95495	1.38	2.02	8.22	0.5	13.8	260	11.6	14.9	0.9	0.5	27.2	53.6	1130	95495	0.42	24.1	96355	458.31	2.09	92.22	0.62	262.85	0.93	97.28	0.65	263.69	0.96	71.95	0.7	33.91	0.87	121.25	1.01	1499.99	0.99	95736
95154	2	8		95238	86.1	177.2	27.4	95496					95496	1.02	8.57	3.61	0.5	6.94	160	23.8	16.6	0.9	0.5	31.8	27.3	886	95496	1.31	74.4	96358	418.45	2.09	131.4	0.7	298.1	1.1	141.13	0.72	319.48	1.1	114.79	0.85	41.3	1.03	161.53	1.3	1764.04	1.05	95738
95155	1	62		95239	74.6	155.9	30.7	95497	54.1	1.45	52.7	2.71	95497	2	4.59	17.8	0.87	9.81	142	14.6	11.1	0.9	0.5	24.2	22.9	765	95497	1.13	64.2	96361	461.6	1.98	122.52	0.63	379.21	1.07	125.78	0.66	380.71	1.09	94.82	0.7	40.49	0.98	223.83	1.2	1991.72	1.02	95741
95156	2	3		95240	11.8			95499	56.1	1.45	54.7	3.59	95499	4.31	2.05	11.4	0.5	6.55	121	15.4	33.9	0.9	0.5	80.3	58.5	1180	95499	0.49	27.8	96363	241.38	1.2	62.66	0.5			66.6	0.52			38.23	0.52	27.81	0.69	101.31	0.95			95743
95157	1	54		95242	65.6	152.8	28.1	95500	64.4	1.45	63	4.13	95500		1.04	3.66	0.5	1.83	293	6.24	4.98	0.9	0.5	10.2	46.7	920	95500	0.18	10.2	96365	550.01	2.46	160.46	0.74	448.77	1.23	168.64	0.75	433.59	1.22	135.75	0.92	63.75	1.23	277.56	1.27	2558.43	1.23	95744
95158	2	15		95243	72.1	153.9	30.4	95501	24.9	1.45	23.5	1.16	95501	1	0.86	5.68	0.5	2.98	141	15.1	15.8	0.9	0.5	25.6	51.4	652	95501	0.9	50.8	96367	475.44	2.15	316.02	0.97			304.82	0.96	611.92	1.32	206.88	1.17	110.28	1.48	364.34	1.28			95745
95159	2	12		95244	75.2	164.5	27.8	95503	87.2	1.45	85.8	9.74	95503	3.59		12.5	0.5	8.23	457	11.9	14.1	2.12		29.9	64.6	1060	95503			96368	467.68	2.22	164.14	0.74	417.75	1.27	164.14	0.74	435.84	1.32	146.46	0.93	58.18	1.17	283.5	1.27	2361.13	1.14	95748
95160	2	66		95245	31.9	127.6	19.6	95504	61.2	1.45	59.8	3.21	95504	4.16	2.41	12.5	0.79	10.9	388	11.9	11.9	0.9	0.5	23.3	30.5	1650	95504	1.14	64.7	96369	444.15	1.87	155.95	0.73	508.81	1.25	162.95	0.75	510.53	1.28	121	0.8	37.81	0.9	332.98	1.38	2462.58	1.13	95752
95161	2	16		95246	10.8			95505	72.6	1.45	71.2	4.45	95505	2.71	2.77	18.8		14.9	120	15.7	18.7	0.9	0.5	35.2	57.7	1070	95505	1.17	66.4	96371	536.2	2.35	135.29	0.72	350.05	1.07	138.89	0.73	382.12	1.1	83.79	0.83	46.15	1.06	201.51	1.18	2030.71	1.11	95754
95162	1	17		95247	90	157.9	36.1	95506	25.7	1.45	24.3	1.16	95506	4.68	1.97	10.8	0.5	5.2	214	18.9	13.4	0.9	0.5	26.2	53	981	95506	0.74	42.1	96372	573.7	2.27	234.44	0.86	519.99	1.27	232.75	0.88	505.83	1.26	117.38	0.84	64.48	0.99	306.19	1.33	2760.7	1.17	95755
95163	1	68		95248	8.2			95508	51.5	10.1	41.4	1.16	95508	2.05	3.9	11.8	0.5	8.96	259	16.2	17.9	2.46	0.84	35.6	61.3	987	95508	0.21	12.1	96373	443.16	2.09	228.79	0.89	542.11	1.32	229.44	0.86	563.31	1.3							2716.28	1.17	95756
95164	1	1		95249	91.7	164.8	33.8	95509	58.5	1.45	57.1	3.33	95509	3.98	1.94	20.1	1.08	5.56	103	8.58	18.3	0.9	0.5	33.6	38.2	1020	95509	0.95	54	96374																			95757
95165	2	39	2	95250	82.4	169.1	28.8	95510	18.4	1.45	17	1.16	95510	1.46	2.26	6.36	0.5	6.1	266	20.9	6.38	0.9	0.5	15.4	77	1240	95510	0.1	5.45	96376	325.07	1.37	58.97	0.47	214.73	0.77	67.97	0.5	229.17	0.78	49.08	0.55	26.89	0.72	109.87	0.81	1170.34	0.77	95758
95166	2	0		95251	106.6	162	40.6	95514	66.3	1.45	64.9	4.48	95514		6.4	13.1	0.79	22.6	170	29.1	26.6				68.3	846	95514	1.1	62.5	96377	477.69	2.05	98.91	0.55	263.23	0.83	102.79	0.56	274.32	0.86	59.47	0.56	36.56	0.81	142.58	0.92	1564.71	0.89	95759
95167	2	13		95252	103.2	191.3	28.2	95515					95515	2.06	2.93	24.4	1.39	5.46	611	23	32.1	2.94	0.77	65	67.6	1800	95515	0.9	51.2	96379																			95760
95168	2	59		95253	26.3	134.6	14.5	95516	118	2.09	116	5.63	95516	0.78	3.91	5.62	0.5	9.38	103	25.8	21.5			36.3	64.4	915	95516	0.71	40.5	96380																			95761
95169	2	61		95254	12.5	85.6	17.1	95518	73.8	1.45	72.4	5.65	95518			6.93	0.5		266		24.6	0.9	0.87		54.2	1000	95518	1.67	94.8	96382	535.14	2.13	216.7	0.85	550.17	1.39	240.63	0.92	528.17	1.35	115.6	0.81	65.6	1.17	281.08	1.31	2679.16	1.23	95762
95170	2	67		95255	69.1	161.7	26.4	95519					95519	6.3		40.3	2.38		254		27.7			47.3	47	1440	95519	0.92	52.1	96383	552.62	2.57	126.8	0.64	325.11	1.06	130.36	0.68	331.43	1.09	90.37	0.72	40.42	0.96	181.26	1.13	1923.53	1.08	95763
95171	2	41	2	95256	65.8	157.6	26.5	95521	48.4	20	28.4	1.16	95521														95521			96385	514.97	2.48	135.37	0.68	348.99	0.98	137.75	0.7	338.79	0.96							1998.14	1.04	95765
95172	2	71		95257	66.7	157.5	26.9	95522	63.1	1.45	61.7	2.76	95522	4.48	3.13	16.3	0.9	7.89	242	14.1	21.9	0.9	0.5	45.4	55.7	957	95522	1.29	73.2	96390	315.19	1.54	230.32	0.84			214.88	0.86			131.76	0.81	43.79	0.88	260.88	1.36			95766
95173	1	80		95258	111.8	172.9	37.4	95523					95523	2.16	3.88	12.2	0.88	7.38	81.5	20.3	18.8	2.87	1.03	32.8	37.5	892	95523	3.14	178	96391	411.05	1.68	169.98	0.73	470.27	1.2	183	0.79	479.44	1.21	162.48	0.93	62.87	1.06	359.57	1.48	2488.05	1.1	95767
95174	2	25	2	95259	67	173.2	22.3	95524	81.8	1.45	80.4	4.89	95524	8.68	6.49	35.1	1.68	33.9	96.3	48.3	21.6	4.73	0.5	44.1	51.1	1310	95524	1.22	69.3	96392	546.35	2.42	147.77	0.65	398.84	1.1	159.73	0.68	405.24	1.11	115.2	0.84	41.41	0.98	196.07	1.26	2173.87	1.06	95768
95175	1	0		95260	75.6	176.9	24.2	95525	37.9	1.45	36.5	2.1	95525	1.18	1.72	4.44		4.54	238	12.5		0.9	0.5		57.5	952	95525	0.91	51.4	96395	427.48	1.88	146.93	0.77	57.25	0.84	147.56	0.79	46.03	0.75	137.17	0.81	44.14	0.99	160.95	0.88	1380.7	0.95	95769
95176	2	9		95261	120.4	158.8	47.7	95526	41.3	1.45	39.9	2.55	95526	2.5	0.97	9.27	0.5	2.09	79.4	5.56	16.1	2.73	1.1	29.1	71.8	1410	95526	1.13	64.2	96396																			95770
95177	2	57		95262	79.9	165.8	29.1	95527	64	1.45	62.6	3.54	95527														95527			96397	419.79	1.56	63.91	0.54	186.18	0.75	69.59	0.59	201.39	0.78	42.99	0.51	22.48	0.64	109.02	0.78	1204.09	0.84	95771
95178	1	1		95263	9.9			95528	41.2	1.45	39.8	1.75	95528	14	2.83	53.1	3.23	10.4	156	28.2	16.5	1.93	0.5	33.6	58	2130	95528	2.58	146	96398	601.42	2.45	292.58	0.99	696.31	1.45	314.78	1.09	722.57	1.52	170.01	1	77.49	1.27	442.61	1.73	3540.89	1.38	95772
95179	2	31	2	95264	53.4	160.1	20.8	95531	56	1.45	54.6	4.94	95531	7.46	3.11	24.1	1.2	11.8	340	35.9	52.7	0.9	0.5	89.5	52.8	1340	95531	0.84	47.7	96399	406	1.89	209.49	0.9	504.31	1.31	205.92	0.9	496.75	1.29	117.92	0.87	44.97	0.94	247.2	1.3	2393.09	1.15	95773
95180	1	4		95265		154.5		95533					95533	5.46	2.29	25.4	1.39	9.06	119	15	20	2.97	0.74	39.7	88.6	745	95533	0.72	40.8	96400			173.74	0.77	442.74	1.19	190.2	0.81	412.62	1.12	127.76	0.83	49.55	0.96	258.54	1.31			95775
95181	1	39		95266	88.8	160.5	34.5	95534	52.8	1.45	51.4	2.98	95534	2.04	2.84	8.62	0.5	3.36	154	18.8	24.1			36.4	67.6	1650	95534	0.19	10.7	96401																			95776
95182	1	56		95267	9.1			95535	39.8	1.45	38.4	1.16	95535	2.62	2.55	9.01	0.94	7.51	294	24.3	17.8			36.1	32.6	997	95535	0.68	38.4	96402	509.47	1.9	261.85	0.89	644.3	1.4	272.19	0.92	666.04	1.42	125.21	0.84	59.82	1.11	427.72	1.58	3194.4	1.24	95777
95183	2	14		95268	95.3	177.5	30.2	95536	69.6	1.45	68.2	5.99	95536	5.14	5.54	16.9	0.79	28.3	56.9	32.9		7.47	4.49		49.9	2090	95536	2.94	167	96403	423.6	1.92	138.84	0.71	382.43	1.12	146.63	0.76	415.88	1.18	95.84	0.69	41.69	0.93	206.58	1.12	1984.11	1.04	95778
95184	2	21	2	95269	55.4	177	17.7	95537	79.6	1.45	78.2	4.37	95537	8.36	1.63	38.1		57.7	151	9.92		0.9	0.5		54.6	1100	95537	1.08	61.3	96405																			95780
95185	1	17		95270	24.1	126.5	15.1	95539	73.3	1.45	71.9	3.79	95539	2.7	2.05	11.8	0.7	2.56	142	15.6	12.3	0.9	0.5	23.9	43.5	1110	95539	0.31	17.7	96408	441.03	2.32	124.92	0.64	243.86	0.96	124.92	0.64	254.83	0.97	129.14	0.8	29.29	0.94	143.21	0.99	1657.3	0.97	95782
95186	2	28	2	95271	7			95540	60.5	1.45	59.1	3	95540	12.8	6.04	36.9	1.53	56.8	159	30.8	9.48	0.9	0.5	20.5	38.3	1010	95540	0.75	42.7	96410	448.95	1.72	126.63	0.73	378.01	1.08	140.55	0.76	406.67	1.11	54.72	0.59	29.32	0.75	200.58	1.1	1894.75	1.03	95783
95187	1	10		95272	43.9	148.5	19.9	95541	33	1.45	31.6	2.28	95541		1.24		0.93	12.9	181	9.27	3.37	0.9	0.5	7.5	31.9		95541	1.42	80.6	96412	274.64	1.36	74.51	0.51	196.52	0.79	74.22	0.54	196.39	0.8	54.71	0.52	27.39	0.76	127.11	0.82	1114.15	0.75	95785
95188	2	11		95273	101.2	180.9	30.9	95542	45.8	1.45	44.4	2.43	95542	2.44	4.19	10.6	0.5	10.4	306	32.6		0.9	0.5	16.3	32.2	1230	95542	0.74	42.1	96415	686.36	2.62	229.72	0.84	551.51	1.24	244.03	0.88	568.76	1.27	140.8	0.87	60.4	1.14	340.45	1.32	3007.38	1.23	95787
95189	1	66		95274	115.8	162.9	43.6	95543	79.3	2.14	77.2	4.19	95543	8.03	4.17	29.3	1.38	14.5	218	33.2	13.5	1.65	0.5	22.9	38.8	1180	95543	1.06	60.2	96416	585.64	2.64	176.74	0.74	452.47	1.15	188.56	0.76	457.21	1.18	120.49	0.81	61.2	1.09	231.29	1.15	2412.79	1.13	95788
95190	2	28	2	95275	55.4	160.9	21.4	95544	52.5	4.44	48.1	2.98	95544	0.76	1.21	3.29	0.5	4.03	194	7.5	17	0.9	0.5	33	48.2	788	95544	0.85	48	96417	580.59	2.75	112.45	0.65	293.08	1.04	110.9	0.68	279.16	0.99	83.04	0.7	43.32	1	176.24	1.09	1783.23	1.1	95789
95191	2	54		95276	104.6	180.1	32.2	95545	51.2	4.74	46.5	2.3	95545	5.76	4.28	24.3	1.18	13.2	73.9	49.2	16.1	0.9	0.5	26.9	46.7	962	95545	0.66	37.5	96418	359.33	1.72	101.46	0.66	328.35	1	113.79	0.69	338.85	1.04	92.36	0.75	35.8	0.86	197.88	1.08	1680.97	0.97	95791
95192	1	15		95277	11			95546	22.4	1.45	21	1.16	95546	0.91	2.51	4.13	0.5	6.35	132	12.2	21.9	1.5	0.5	38.3	47.8	756	95546	0.69	39	96419	430.19	1.93	100.37	0.59	298.99	0.96	107.39	0.62	315.68	1	95.76	0.67	37.85	0.8	189.84	0.96	1698.26	0.92	95792
95193	1	9		95278	93.7	168.1	33.2	95547	43.6	1.45	42.2	3.28	95547	1.6	1.28	6.33	0.5	5.66	204	13.4	22.6	1.58		44.7	34.7	896	95547	0.8	45.6	96421	318.73	1.6	99.33	0.65	316.24	1.05	118.02	0.69	311.43	1.06	81.89	0.78	38.02	0.91	182.51	1.16	1573.3	0.99	95793
95194	1	19		95279	73.1	174.4	24	95548	97.2	1.45	95.8	4.54	95548	2.16	1.58	11	0.8	4.46	111	46.4	25.4	0.9	0.5	42.6	76.6	865	95548	0.55	31.5	96425	502.64	1.98	162.36	0.77	397.94	1.18	172.64	0.8	389.23	1.16	89.12	0.79	50.48	1.06	254.19	1.18	2173.29	1.11	95794
95195	2	19		95280	73.1	153.5	31	95549	47.6	3.83	43.8	2.76	95549	1.19	1.2	3.28	0.5	3.95	149	9.91	9.11	0.9	0.5	17.8	29.5	727	95549	1.13	64.2	96428																			95798
95196	2	1		95281	90.6	164.6	33.4	95550	62.9	1.45	61.5	3.12	95550		1.69	3.06	0.5	2.73	327	6.96	17.6	0.9	0.5	31.1	69.2	999	95550	0.55	31.4	96430	270.49	1.35	55.1	0.52	153.66	0.74	62.03	0.53	160.58	0.77	45.52	0.6	16.92	0.63	99.7	0.78	945.45	0.77	95799
95197	1	34		95282	23.7	122.8	15.7	95551	85.3	1.45	83.9	5.21	95551	6.17	5.56	38.6	2.25	41.6	179	26.6	15.9	8.04	3	32	43	2060	95551	1.3	73.8	96431	484.44	2.07	220.48	0.85	482.99	1.25	220.48	0.85	489.25	1.27	158.96	0.86	41.72	0.9	218.65	1.21	2552.49	1.11	95802
95198	2	19		95283	74.7	175.9	24.1	95553	85.7	1.45	84.3	4.59	95553	1.98	2.19	4.99	0.5	2.95	152	18	15.6	0.9	1.15	33.7	41.1	950	95553	0.55	31.1	96432	433.46	1.89	106.13	0.61	278.44	0.91	113.23	0.64	278.45	0.91	78.49	0.61	33.66	0.86	159.58	1	1589	0.91	95803
95199	2	61		95284	87.3	153.9	36.9	95554	114	1.45	113	5.08	95554														95554			96433	556.78	2.57	165.81	0.7	371.48	1.14	165.81	0.7	392.5	1.15	128.7	0.87	66.06	1.1	211.05	1.19	2230.04	1.1	95807
95200	2	23	2	95285	25	115.3	18.8	95555	47.4	1.45	46	1.16	95555	1.17	2.23	6.03	0.5	10.7	154	12.5	22.6	0.9	0.5	43.1	48	734	95555	0.72	40.7	96435	231.45	1.28	81.91	0.61	231.54	0.92	80.55	0.61	221.22	0.88	45.21	0.59	21.35	0.68	100.12	1.02	1098.53	0.83	95808
95201	2	17		95286	47.8	155.6	19.7	95556					95556	1.58	1.44	18.2	1.12	3.77	191	9.05	18.5	0.9	0.5	38	52	749	95556	1.14	64.7	96442	409.02	1.68	176	0.71	451.59	1.03	177.27	0.71	473.05	1.06	103.53	0.67	43.39	0.87	281.06	1.18	2300.43	0.97	95809
95202	2	23	2	95287	54.8	162.4	20.8	95557	88.5	1.45	87.1	6.09	95557	8.06	3.58	78.9	5.56	6.66	101	18.2	28.8	1.87	0.5	52.9	45.7	2910	95557	1.39	78.9	96443	516.32	2.32	152.4	0.79	418.87	1.19	165.46	0.83	416.57	1.18	128.72	0.88	66.61	1.16	336.97	1.34	2359.63	1.18	95811
95203	1	54		95288	83.8	168.4	29.6	95559					95559	0.84	1.38	5.95	0.5	3.69	314	13.2	37.1	0.9	0.5	80.7	46.7	1310	95559	0.54	30.4	96444																			95812
95204	2	18		95289	70.8	147.6	32.5	95561	44.7	1.45	43.3	2.47	95561	5.86	3.9	45.4	2.67	5.9	271	18	31.6	2.13	0.5	65	44.9	1420	95561	0.91	51.8	96448	630.88	2.77	172.89	0.77	451.11	1.19	163.43	0.79	472.51	1.22	133.9	0.92	46.91	1.12	244.84	1.21	2469.58	1.2	95813
95205	2	1		95290	19.8	114.3	15.2	95563	67.1	1.45	65.7	4.05	95563	7.24	4	18.5	1.06	9.5	170	34.6	12.6	3.84	0.5	25	71.4	1440	95563	1.08	61.3	96450	363.03	1.82	100.16	0.62	228.76	0.83	107.35	0.6	242.63	0.86							1498.06	0.85	95814
95206	1	47		95291	16	107.9	13.7	95564					95564	0.5	2.2	8.36	0.5	6.64	238	14.1	16.7	1.79	0.5	29.1	38.5	723	95564			96452	488.72	2.09	178.2	0.82	427.16	1.21	201.74	0.87	408.22	1.16	107.7	0.85	49.91	0.95	252.34	1.26	2294.98	1.11	95816
95207	2	71		95292	28.1	136.8	15	95565	22.9	1.45	21.5	1.16	95565	4.61	2.31	16.5	0.81	7.43	267	15.8	30.5	2.09	0.79	52.1	40.8	1050	95565	0.59	33.4	96453	527.21	2.44	140.3	0.71	329.79	1.13	140.94	0.79	337.37	1.13	92.62	0.81	48.22	1.07	203.7	1.17	1938.27	1.13	95817
95208	1	78		95293	64.5	165.6	23.5	95566	64	2.66	61.3	3.34	95566	1.67	0.65	4.18	0.5	2.69	121	5.66	7.23	0.9	0.5	11.4	46.2	1110	95566	0.4	22.6	96455	504.91	2.05	311.35	0.97	639.19	1.36			658.5	1.38	229.23	1.13	95.09	1.38	410.08	1.48			95818
95209	2	73		95294	12.3			95568					95568	7.87	3.14	61.2	2.76	22.4	28.5	28.5	3.94	0.9	0.5	10.6	39	1000	95568	1.47	83.5	96457	657.7	2.63			644.88	1.46	326.97	1.1	600.26	1.42	207.64	1.07	79.13	1.26	466.39	1.94			95819
95210	2	44	2	95295	17.4	114.4	13.3	95569	68.3	1.45	66.9	3.82	95569	6.27	2.22	15.7	0.5	4.54	202	27.8	21.7	0.9	0.5	34.4	52	836	95569	1.12	63.6	96463	452.17	1.94	178.23	0.79	487.41	1.23	184.98	0.81	511.36	1.3	143.92	0.97	62.45	1.12	303.2	1.17	2470.2	1.15	95820
95211	2	22	2	95296	78.2	168.8	27.4	95571					95571	0.87	1.6	5.72	0.5	3.02	94.4	6.89	19.2	0.9	0.5	33	36.6	1360	95571	0.49	27.7	96465																			95821
95212	1	3		95297	65.7	172.8	22	95572	97.3	1.45	95.9	5.16	95572			21.3	1.06		226		28.1	1.48	0.5		68.8	1070	95572	0.85	48	96466																			95822
95213	1	25		95298	79.7	173.1	26.6	95573	83.5	1.45	82.1	4.35	95573	6.83	3.2	14.8	0.5	9.64	164	20.9	23.6	0.9	0.5	44.1	35.3	854	95573	0.34	19.3	96467																			95824
95214	1	70		95299	23.8	124.9	15.3	95574	42	1.45	40.6	2.21	95574	3.36	1.59	17.5	0.81	4.66	55.3	15.2	20.7	2.12	0.5	40.1	58	925	95574	1.27	72.1	96469	550.17	2.49	104.61	0.64	308.49	1.05	117.4	0.65	313.19	1.05	122.2	0.94	55.46	1.3	210.12	1.43	1904.82	1.12	95825
95215	2	52		95302	62.8	146.5	29.3	95575	18	1.45	16.6	1.16	95575	2.33	3.05	16.4	1.08	7.24	194	13.2	10.5	0.9	0.5	22.3	59.3	1310	95575	0.66	37.4	96470	333.05	1.73	194.37	0.84	444.5	1.26	198.41	0.86	438.84	1.26	159.54	0.89	47.55	0.97	225.77	1.28	2197.37	1.1	95827
95216	1	50		95303	98.3	165.1	36.1	95576	137	2.1	135	12	95576	3.97	2.78	13	0.5	6.19	283	20.1	32.3	0.9	0.5	49.3	50.8	1340	95576	1.56	88.6	96474																			95828
95217	2	3		95304	11.8	86.8	15.7	95577	36.8	1.45	35.4	2.51	95577	0.87	0.96	5.35	0.5	1.28	312	9.01	7.72	0.9	0.5	14	43.5	1030	95577	0.53	30.2	96475	576.99	2.59	304.83	1.09							156.83	0.84	61.84	1.11	296.66	1.32			95829
95218	2	16		95305	64.4	157.1	26.1	95578	100	1.45	98.9	6.72	95578	7.92	2.97	80.5	4.23	14.9	99.3	29.8	25.3	1.5	0.5	57.2	71.1	1920	95578	1.47	83.5	96476																			95831
95219	1	7		95306	16.6	97.4	17.5	95579					95579	0.94	3.86	6.19	0.5	4.91	189	23.2	26.7	2.38	0.5	50.6	30.7	1250	95579	1	56.8	96478	487.85	1.92	148.74	0.72	402.49	1.19	155.33	0.72	381.69	1.15	107.08	0.78	60.87	1.02	294.2	1.19	2187.43	1.08	95833
95220	2	61		95307	83	177.1	26.5	95581					95581	2.94	1.47	23.3	1.1	5.18	206	23.5	3.57	1.51	0.5		48.2	1430	95581	1.26	71.5	96479	448.03	2.07	213.57	0.81	496.27	1.22	218.98	0.79	493.98	1.22							2576.52	1.15	95834
95221	2	35	2	95308	75.8	166.2	27.4	95582	109	4.72	104	7.6	95582														95582			96481	613.85	2.22	257.13	0.9	598.16	1.43	253.54	0.91	608.15	1.43	144.8	0.88	70.73	1.1	360.96	1.39	3144.63	1.26	95835
95222	2	72		95309	18.8	107.1	16.4	95583	84.6	3.32	81.3	6.25	95583	5.98	2.12	15.5	0.88	9.9	195	14.3	9.44	2.03	0.74	21.4	54.6	1280	95583	1.45	82.3	96482	324.79	1.52	99.41	0.66	281.59	0.98	110.88	0.7	287.35	1	62.15	0.65	27.9	0.71	155.18	0.95	1464.1	0.92	95836
95223	2	16		95310	96.8	172.9	32.4	95584	51.4	1.45	50	2.76	95584														95584			96483			159.07	0.72	400.16	1.17	172.94	0.76	417.14	1.17	118.37	0.84	62.57	1.12	239.88	1.22			95838
95224	1	73		95311	76.2	150.5	33.6	95585	58.5	1.45	57.1	4.48	95585	3.45	3.24	12.5			179	20		0.9	0.5	45.3	56.6	1230	95585	0.96	54.3	96484																			95839
95225	2	10		95312	82.8	168.3	29.2	95586	58.8	7.25	51.5	1.16	95586	2.88	3.63	8.94	0.5	7.75	111	14.6	10.8	0.9	0.5	21.4	18.5	760	95586	1.12	63.6	96485	567.93	2.74	161.28	0.78	444.85	1.29	165.79	0.81	450.5	1.32	140.61	0.96	61.55	1.16	283.14	1.49	2476.93	1.26	95841
95226	1	8		95313	60.1	159.6	23.6	95587	34.6	1.45	33.2	1.83	95587	0.98	1.01	2.47	0.5	1.63	355	4.74	5.9	0.9	0.5	11.1	48.1	854	95587	0.2	11.4	96487	613.55	2.17	206.14	0.8	542.56	1.23	252.7	0.91	586.99	1.27	127.76	0.8	55.93	1	362.31	1.18	2950.36	1.16	95843
95227	1	22		95314	35.9	144	17.3	95588	55.1	1.45	53.7	2.83	95588	1.36	0.78	1.28	0.5	0.6	168	6.53	7.35	0.9	0.5	14.5	97.8	1090	95588	0.28	15.8	96489	416.09	2.05	120.38	0.59	304.18	0.98	116.78	0.58	295.6	0.98							1745.84	0.94	95844
95228	1	46		95315	109	155.6	45	95589	84.5	1.45	83.1	4.64	95589	14.8	2.74	18.8	0.91	9.3	106	42.7	33.9	2.55	0.73	79.6	60.1	1150	95589	0.8	45.3	96490	529.8	2.64	149.5	0.73	365.1	1.14	164.51	0.79	383.79	1.15	133.47	0.93	67.28	1.29	295.85	1.5	2229.16	1.2	95846
95229	2	0		95316	139.9	183	41.8	95590	38.5	1.45	37.1	1.16	95590		2.78	5.06	0.5	3.83	139		39.1	0.9	0.5	69.2	49.6	977	95590	0.06	3.46	96491	563.86	2.64	124.9	0.62	333.99	1.01	131.81	0.64	335.52	1.03	89.18	0.67	38.86	0.95	168.03	1.08	1913.79	1.04	95848
95230	1	0		95317	17.6	105.6	15.8	95591	66.7	1.45	65.3	3.3	95591	3.65	3.71	24.8	1.9	14.9	111	22.7	14.6	0.9	0.5	27.7	31.7	936	95591	0.86	48.6	96493	367.58	1.53	65.2	0.55	192.26	0.8	57.94	0.5	186.55	0.8	42.41	0.55	26.95	0.72	108.34	0.84	1127.73	0.84	95849
95231	1	32		95318	98.2	165.5	35.9	95592	50.5	1.45	49.1	1.74	95592	0.5	1.49	6.28		4.62	161	18.4	24			45.6	70.2	1060	95592	1.13	64.2	96495	534.4	2.23									114.49	0.9	67.67	1.14	323.13	1.14	2714.29	1.24	95850
95232	2	23	1	95319	68.5	152.7	29.4	95593	58.8	1.45	57.4	3.35	95593	6.78	4.67	57.1	3.27	13.1	58.7	70.7	24.6	5.28	1.73	42.5	57.8	1510	95593	1.98	112	96497																			95851
95233	2	21	2	95320				95594					95594	4.22	2.81	92.1	3.88	19	164	38.6	25.4	0.9	0.5	49.3	41	1240	95594	1.28	72.7	96498	251.78	1.24	62.43	0.49	212.32	0.84	62.05	0.53	205.6	0.88	46.09	0.51	17.39	0.64	79.07	0.78	1034.87	0.76	95853
95234	1	7		95321	91.6	176.5	29.4	95595					95595	7.1	2.37	14.8	0.5	8.09	177	9.11	35			58.9	52.9	962	95595	0.78	44.1	96500	511.27	2.27	177.63	0.82	411.39	1.21	182.07	0.81	442.92	1.26	106.22	0.86	44.23	1.18	264.83	1.2	2302.1	1.16	95854
95235	1	4		95323	64.6	177.8	20.4	95596	84.7	2.31	82.4	6.12	95596	3.18	2.42	9.44	0.5	7.99	227	11.4		0.9	0.5	26.2	49.6	1140	95596	0.51	29.2	96501	609.12	2.94	266.7	0.98	610.77	1.42	261.52	0.98	596.83	1.44	126.43	0.94	54.74	1.23	398.11	1.42	3148.16	1.33	95855
95236	2	76		95324	84.7	179.8	26.2	95597	85.5	1.45	84.1	4.54	95597	1.87	4.56	11.6	0.5	7.58	116		26.1		0.5	51.1	54.2	1320	95597	1.08	61.3	96504	333.56	1.59	107.53	0.62	307.47	0.98	116.15	0.63	297.01	0.91	95.61	0.71	46.11	0.94	194.22	1.03	1615.73	0.91	95857
95237	1	29		95325	74.6	167.7	26.5	95598	79.5	1.45	78.1	5.79	95598	2.83	4.65	5.92	0.5	13.3	215	18.9	34	0.9	0.5	58.6	45.7	1230	95598	0.66	37.2	96505																			95858
95238	1	78		95326	91.7	178	28.9	95599	78.4	1.45	77	6.92	95599	11	3.28	26.3		10	132	17.2	18.6	0.9	0.5	44.1	45.5	1160	95599	0.23	13.2	96507	514.47	2.5	133.66	0.68	299.41	1.06	124.93	0.68	316.7	1.08	94.42	0.77	40.75	0.92	164.19	1.18	1805.69	1.08	95859
95239	2	23	2	95328	54.7	152.1	23.6	95600	26.2	1.45	24.8	1.16	95600	1.29	0.74	7.46	0.5	1.62	103	10.3	12			26.4	45.3	645	95600	0.58	33.2	96508																			95860
95240	2	1		95329	68.3	166.9	24.5	95601	115	80.3	34.8	2.97	95601	0.5	2.31	3.14	0.5	5.04	564	16.9	17.8	0.9	0.5	35.9	46.7	1620	95601	0.9	51.3	96509	637.39	2.4	209.2	0.77			208.45	0.79			125.31	0.84	69.25	1.07	316.99	1.28			95862
95241	2	29	3	95330	76.9	175.1	25.1	95602	38.3	1.45	36.9	2.1	95602	1.29	4.77	7.61	0.5	25.1	499	26.4	15	4.49	1.24	28.9	39	1640	95602	1.11	63	96510																			95863
95242	2	58		95331	49.4	141.8	24.6	95604	78.9	1.45	77.5	3.55	95604	0.5	1.69	7.77	0.5	4.64	143	6.77	10.7	0.9		21	35.1	440	95604	0.71	40.3	96511	600.07	2.62	219.14	0.91	574.82	1.45	250.11	1	569.21	1.41	172.78	1.07	81.31	1.47	403.77	1.73	3108.33	1.36	95864
95243	2	68		95332	62.1	147.2	28.7	95606	80.3	1.45	78.9	6.49	95606														95606			96513	487.63	2.13	153.61	0.7	374.37	1.01	157.91	0.73	424.81	1.09	130.11	0.83	52.04	0.98	268.22	1.03	2195.24	1.03	95865
95244	2	48		95333	87.2	167.7	31	95607					95607	3.41	0.95	6.74	0.5	2.23	220	5	16.7	0.9		30.5	50.1	1020	95607	1.25	71	96516	436.5	2.14	121.25	0.69	360.72	1.13	128.64	0.71	344.24	1.09	101.2	0.7	56.72	1.01	211.73	1.18	1909.01	1.04	95866
95245	1	6		95334	82.6	159.9	32.3	95608					95608														95608			96517	561.24	2.84	162.4	0.71	366.74	1.04	160.84	0.73			141.88	0.92	66.81	1.16	241.17	1.14			95867
95246	2	0		95336	37.3	132.1	21.4	95609	78.8	1.45	77.4	5.82	95609	2.54	3.56	8.62	0.5	8.9	119	19.5	37.3	1.34	0.5	72.8	66.7	1190	95609	0.87	49.1	96518	357.22	1.73	99.04	0.62	283.12	0.96	106.5	0.61	293.18	1	90.14	0.66	36.86	0.85	180.38	1.15	1588.15	0.93	95868
95247	2	64		95337	70.4	157.6	28.3	95610	80.4	1.45	79	3.21	95610	15	6.4	27.7	1.8	21.2	214	34.9	36.1	1.36	0.5	57.9	54.5	1540	95610	1.43	81.2	96519	528.23	2.33	123	0.7	292.51	0.99	124.05	0.71	280.5	1.01	79.78	0.63	34.6	0.79	131.5	0.92	1717.18	1.01	95869
95248	2	0		95338	79.9	173	26.7	95611	132	1.45	131	4.63	95611	3.99	1.26	2.87	0.5	3.96		9.49	15.1	2.47	0.5	28.3	55.6	1410	95611	0.31	17.4	96522																			95870
95249	2	70		95341	3.8			95612	68.6	1.45	67.2	3.56	95612														95612			96523	447.72	2.1					161.52	0.76	404.34	1.08	103.87	0.71	41.17	0.85	211.64	1.2	2095.87	1.01	95873
95250	1	44		95342	57.9	163.7	21.6	95613	122	1.45	121	12.9	95613	10.8	4.78	20.7	1.12	13.6	90.8	26.5	28.9	2.08	0.5	63.6	25.9	684	95613	1.05	59.6	96524																			95874
95251	2	38	2	95344	39.3	149.4	17.6	95615	48.9	1.45	47.5	2.19	95615	2.14	3.71		1.6	14	158	119	22.6	3.98	1.75	53.2	107	4090	95615	1.98	112	96530	281.25	1.28	50.44	0.46	168.31	0.78	52.43	0.45	169.03	0.79	32.55	0.47	20.12	0.57	88.08	0.78	913.84	0.75	95875
95252	1	70		95345	46.4	162	17.7	95616	59.7	1.45	58.3	4.24	95616	7.1	2.44	19.4	1.08	6.87	197	11.2	19.8	0.9	0.5	34	53	958	95616	1.17	66.4	96532	527.98	2.53	183.35	0.91	447.56	1.28	191.99	0.96	447.74	1.3	128.3	0.86	59.58	1.14	361.08	1.52	2546.37	1.25	95877
95253	1	10		95346	74.8	157.9	30	95617	78.6	1.45	77.2	3.18	95617	0.5	1.4	1.48	0.5	3.4	266	14.1	18.9	0.9		36.2	57.8	1350	95617	0.21	11.6	96533	430.46	1.83	219.07	0.82	545.56	1.29	245.46	0.9	567.07	1.35	112.15	0.87	50.5	1.03	381.97	1.43	2719.27	1.16	95879
95254	2	3		95348	89.4	163.8	33.3	95618	87.5	1.45	86.1	6.08	95618														95618			96534	613.31	2.75	158.88	0.74	377.9	1.22	164.9	0.78	381.67	1.27	149.68	0.91	67.82	1.27	263.41	1.3	2332.46	1.21	95880
95255	2	24	2	95349				95619	96.4	1.45	95	7.36	95619		4.28	13	0.72	10.2	95.1	23.5	20.3	0.9	0.5	35.4	32.3	788	95619	0.6	33.8	96536																			95881
95256	2	66		95350	113.7	174.6	37.3	95620	67.6	2.86	64.7	3.84	95620	1.11	5.45	9.07	0.5	14.6	131	13.8	14.1	0.9	0.5	23.5	27.5	707	95620	1.51	85.7	96538	511.62	2.42	158.74	0.79	307.61	0.99	170.51	0.77	357.24	1.08							1980	1.07	95882
95257	2	39	2	95351	76.8	155.2	31.9	95621	74.4	1.45	73	3.56	95621	3.81	1.44	20.2	1.28	8.27	108	16.2	3.66	0.9	0.5		62.4	986	95621	1.2	68.1	96539	332.35	1.46	66.96	0.52	201.69	0.84	65.36	0.5	210.18	0.88	46.67	0.62	28.94	0.79	137	0.86	1168.68	0.83	95883
95258	1	62		95352	59.2	162.8	22.3	95622	90.6	1.45	89.2	6.61	95622	0.5	0.99	3.88	0.5	1.34	132	5.22	9.34	0.9	0.5	18.1	42.3	877	95622	0.23	12.8	96542	368.45	1.8			314.73	0.98	118.64	0.66	323.03	1	108.22	0.69	44.16	0.92	203.1	1.14			95886
95259	1	80		95353	100.1	166.4	36.2	95623	97.3	2.16	95.1	4.78	95623		2.65	15.5	0.81	13.2	165	21.9	26.2	0.9	0.5	45.3	52.8	1480	95623	1.02	57.9	96543	450.01	2.19	150.15	0.68	328.4	1.02	151.24	0.7	328.63	1.04	104.95	0.75	49.8	1.21	180.59	1.2	1877.62	1.01	95889
95260	1	26		95354	25.5	133.8	14.2	95625	70.9	1.45	69.5	2.9	95625	15.7	8.84	84.2	4.66	112	171	61.3		1.84	0.5	56.7	51	1400	95625	1.12	63.6	96544	344.34	1.35	92.98	0.62	315.8	0.96	95	0.65	316.67	0.95	68.46	0.61	34.31	0.75	181.55	0.97	1559.83	0.88	95891
95261	2	24	2	95355	57.5	165.6	21	95626	85.8	1.45	84.4	7.14	95626	2.94	2.47	10.8	0.5	5.9	140	20.5	12.9	0.9	0.5	22	81.1	1270	95626	0.16	9.31	96545																			95892
95262	2	24	2	95356	63.4	160.2	24.7	95628	17	1.45	15.6	1.16	95628	0.99	4.19	11.2	0.5	15.1	284	12.5	36.6	2.57	0.5	52	29.7	894	95628	0.36	20.3	96546	405.48	1.82	199.79	0.77	424.61	1.11	211.62	0.76	414.8	1.08	134.17	0.78	51.28	0.83	222.56	1.18	2237.84	0.99	95895
95263	1	0		95357	89.4	157.4	36.1	95629	112	1.45	111	4.49	95629	2.36	0.98	5.5		1.62	357	9.02	8.68	3.13	1.25	17.9	46.5	1570	95629	0.14	7.72	96547																			95896
95264	2	18		95358	93.4	155.3	38.7	95630					95630	0.5	0.81	3.02	0.5	1.55	245	6.8	5.75			10.6	50.3	870	95630	0.15	8.35	96548	567.09	2.53	132.94	0.68	390.41	1.11	140.83	0.7	378.35	1.08	131.65	0.88	56.73	1.11	266.3	1.29	2244.84	1.12	95898
95265	2	46		95359	10	86.8	13.3	95631					95631														95631	0.88	49.9	96550	384.71	1.85	166.95	0.75	453.28	1.16	191.78	0.79	499.3	1.19	103.66	0.71	47.9	1.04	253.2	1.23	2263.76	1.06	95899
95266	2	58		95360	70.6	166.3	25.5	95633	111	85.2	25.8	1.8	95633	1.95	1.94	3.04	0.5	10.6	375	16.5	9.96	0.9	0.5	16.4	48.6	1350	95633	0.91	51.6	96551	425.16	2.17	174.14	0.81	408.95	1.28	174.93	0.8	428.27	1.27							2264.26	1.15	95900
95267	1	1		95361	97.1	166.2	35.2	95634					95634	2.48	3.75	9.53	0.5	19.1	212	16.7	24.6	2.22	0.5	41.2	46.8	1150	95634	1.21	68.7	96552	585.3	2.54	213.15	0.86	528.35	1.32	214.62	0.86	498.89	1.27	152.15	1.08	74.8	1.22	379.48	1.63	2836.72	1.29	95902
95268	1	70		95362	57	150.9	25	95635					95635	1.27	2.12	9.57	0.5	8.44	177	8.44	28.1	0.9	0.5	46.3	28.5	634	95635	0.81	46.2	96553	519.39	2.15	213.48	0.83	503.81	1.21	224.71	0.85	521.7	1.26	162.12	0.9	54.39	0.91	220.63	1.15	2606.72	1.12	95903
95269	1	18		95363				95636	85.8	46.9	38.9	2.55	95636	9.16	2.7	14.8	0.81	7.45	118	21.9	13	2.26	0.5	25.5	48.1	1470	95636	0.93	52.7	96554	724.77	2.97	382.56	0.98			382.56	0.98			188.64	1.18	89.35	1.38	518.03	1.85			95904
95270	1	5		95364	89.8	170.7	30.8	95637	50.1	1.45	48.7	2.06	95637	2.98	1.8	19.1	1.11	4.52	309	13.3	27.7	2.16	0.5	53.9	77.3	2710	95637	1.4	79.5	96555			324.66	0.95	639.74	1.4	343.13	1.02	597.13	1.32	164.9	1.06	86.47	1.3	369.75	1.34			95906
95271	1	0		95365	9.7			95638	88.6	2.75	85.8	4.47	95638	2.84	2.89	21.4	0.83	10	78.6	10.8	25	3	0.5	40.1	42.2	673	95638	0.89	50.5	96557	477.82	2.29	239.87	0.89	540.82	1.22	243.83	0.89	531.58	1.2	132.32	0.85	52.34	1.1	274.74	1.27	2701.71	1.14	95907
95272	2	80		95366	123.3	158.4	49.1	95639	36.2	1.45	34.8	1.74	95639	19.3	5.26	51.6	2.06	20.6	94.4	39.6	8	4.73	0.5	19.8	45.6	1400	95639	1.52	86.3	96558	446.4	2.07	155.7	0.71	444.46	1.22	173.97	0.75	436.8	1.19	123.09	0.8	63.54	1.15	249.36	1.29	2291.59	1.06	95908
95273	1	62		95367	99.4	155.4	41.2	95640	47.9	1.45	46.5	3.09	95640														95640			96559	289.5	1.31	76.65	0.6	230.72	0.84	81.34	0.63	223.07	0.83	52.81	0.55	30.97	0.78	137.37	0.9	1199.33	0.81	95910
95274	2	48		95368	9.8			95641	82.4	1.45	81	5.71	95641	0.95	1.04	3.54	0.5	6.13	147	8.15	39	0.9	0.5	71.6	72.9	1220	95641	0.26	14.9	96561	486.18	2.13	318.2	0.96	651.95	1.37	318.2	0.96	686.11	1.43	182.94	0.99	68.07	1.17	362.84	1.25	3366.09	1.22	95911
95275	2	41	2	95369	58.3	168	20.7	95642	34.4	1.45	33	2.09	95642	2.68	2.66	10.4	0.5	13.4	250	11.5	17.4	0.9	0.5	30.4	37	963	95642	0.69	39	96562	297.22	1.54	69.51	0.55	227.81	0.88	78.67	0.59	230.12	0.89	45.95	0.6	16.12	0.73	96.15	0.94	1168.27	0.85	95912
95276	1	33		95370	35.3	116.2	26.1	95643	56	1.45	54.6	2.34	95643	1.63	3.08	25	1.04	11	104	9.81	23.8	1.83	0.5	42.9	44.4	843	95643	0.52	29.4	96563	408.62	1.83	91.64	0.59	267.28	0.93	100.28	0.63	280.45	0.97	72.94	0.69	39.38	0.91	192.26	1.05	1565.79	0.95	95913
95277	1	0		95371	35.5	126.5	22.2	95644	21.5	1.45	20.1	1.16	95644	3.02	2.51	10.9	0.5	17.4	87.9	21.6	12.7	0.9	0.5	24.4	43.8	1130	95644	0.87	49.5	96565	473.61	2.04	155.32	0.67	420.13	1.03	158.61	0.68	447.12	1.11							2302.83	1.02	95914
95278	2	43	2	95372	104	179.5	32.3	95645	112	1.45	111	9.89	95645	9.78	6.26	30.5	1.69	49.2	45.5	36.6	16.2	1.41	0.5	31.3	58.4	2880	95645	1.38	78.4	96566	472.81	1.95	246.65	0.95	575.8	1.26	253.58	1	563.86	1.28	164.47	0.97	65.69	1.13	409.63	1.51	2991.28	1.22	95915
95279	1	36		95373	88.1	171.7	29.9	95647	84.7	1.45	83.3	7.03	95647	2.03	4.73	28.8	1.44	39.2	225	16	22.2	1.55	0.5	35.7	29.7	1030	95647	1	56.7	96570	329.89	1.5	65.29	0.52	201.02	0.84	70.06	0.53	199.15	0.8	57.6	0.59	14.35	0.59	82.37	0.92	1124.73	0.82	95917
95280	2	42	2	95374	64.3	161.4	24.7	95648	46.7	1.45	45.3	3.52	95648	0.5	0.89	4.98	0.5	3	167	5.74	17.5	0.9	0.5	38	35.9	1020	95648	0.72	41.1	96571	512.48	2.5	205.18	0.72	440.26	1.13	205.18	0.72	421.05	1.11							2419.81	1.1	95919
95281	2	61		95375	75.4	169.4	26.3	95649	85.8	1.45	84.4	5.87	95649	16.9	1.63	19	0.5	4.66	90.8	22.1	51.4	2.82	0.76	79.3	54.8	1880	95649	0.42	23.6	96572	354.67	1.46	56.53	0.49	191.46	0.74	58.47	0.53	178.51	0.76	38.39	0.5	24.03	0.66	101.1	0.79	1092.02	0.79	95922
95282	1	6		95376	29	131.9	16.7	95651	70.2	1.45	68.8	3.7	95651	7.21	3.38	33.2	1.62	11.4	73.1	18.2	22.9	0.9	0.5	42.3	77	1540	95651	1.43	81.2	96573																			95924
95283	1	18		95377	107.3	178.2	33.8	95652	55.6	1.45	54.2	6.22	95652	15.7	3.5	36.2	2.22	9.36	212	19	19.9	0.9	0.5	35.5	36.3	1050	95652	0.8	45.4	96574	450.19	2.14	103.99	0.61	285.85	1.03	116.37	0.64	278.44	1.03	94.05	0.71	44.23	0.99	179.48	1.24	1667.09	1.01	95926
95284	2	41	2	95378	44.6	163.2	16.7	95654	105	1.45	104	11.7	95654	2.6	1.25	10.4	0.5	2.45	725	17.7	13	0.9	0.5	24.8	87.1	1620	95654	0.52	29.6	96576	459.54	2.07	192.81	0.81	407.36	1.06	203.87	0.79	418.52	1.12	133.48	0.8	44.32	0.9	204.19	1.23	2215.59	1.04	95927
95285	2	6		95379	54.2	172.7	18.2	95655	59	1.45	57.6	3.5	95655	0.5	1.5	2.83	0.71	3.79	123	7.89	14.3	0.9	0.5	24.9	49	655	95655	0.51	28.7	96577	316.4	1.57	69.24	0.57	159.36	0.83	73.25	0.58	162.99	0.84	43.65	0.57	14.59	0.73	67.25	0.8	992.21	0.85	95928
95286	2	17		95380	88.4	177.7	28	95656					95656	0.5	1.19	1.34	0.5	2.53	167	11.5	2.73	0.9		4.8	34.1	441	95656	0.48	27.3	96578	510.2	2.34	215.52	0.88	539.25	1.3			571.15	1.35	119.98	0.87	49.18	0.95	308.94	1.46			95931
95287	2	56		95381	60.3	170.7	20.7	95657	31.3	1.45	29.9	1.77	95657	3.9	3.32	27	1.32	9.27	191	15	13.3	0.9	0.5	28.9	50.9	961	95657	0.46	26.2	96579	343.5	1.53	73.72	0.6	241.75	0.89	81.51	0.57	244.94	0.85	46.28	0.56	30.15	0.82	132.68	0.89	1289.55	0.85	95933
95288	1	34		95382	88.8	166.8	31.9	95658	46.5	1.45	45.1	4.32	95658	1.01	1.58	3.99	0.5	3.67	100	8.75	9.67	0.9	0.5	17.6	19.7	590	95658	0.4	22.6	96580	615.19	2.56	214.15	0.88	613.54	1.39	236.99	0.92			147.14	0.83	51.63	1.05	282.43	1.41			95934
95289	2	56		95383	15.8	102.2	15.1	95659	22.1	1.45	20.7	1.16	95659														95659			96581	351.02	1.55	59.36	0.48	216.09	0.84	70.81	0.52	228.03	0.89	37.3	0.53	25.95	0.7	103.81	0.85	1172.5	0.85	95935
95290	2	8		95384	6.5			95660	35.8	1.45	34.4	1.74	95660	7.5	2.22	140	7.58	5.21	18.4	16.5	26.7	1.84	0.87	41.3	35.3	1070	95660	1.46	82.9	96582	524.17	2.25	237.25	0.92	577.76	1.47	259.65	0.93	599.61	1.48	139.39	1.03	59.15	1.09	293.47	1.45	2875.29	1.29	95936
95291	1	4		95385	68.9	168.3	24.3	95662	81.5	1.45	80.1	3.43	95662	17.7		49.5			87.4	31.1	27.8	0.9	0.5	50.4	39.4	1460	95662	1.03	58.5	96584	303.05	1.41	97.84	0.6	312.06	0.99	114.98	0.62	325.18	1.07	73.49	0.7	41.51	0.94	188.39	1.1	1563.09	0.91	95939
95292	1	8		95387	138.7	179.3	43.1	95663					95663	2.18	4.26	8.63	0.5	19.6	160	20.4	20.5	0.9	0.5	36.3	81.2	1100	95663	0.76	43	96587																			95944
95293	1	16		95388	106.2	160.4	41.3	95664	19.6	1.45	18.2	1.16	95664	0.96	0.81	5.46		4.11	205	6.02	13.3	0.9	0.5	23.3	44.9	716	95664	1.1	62.5	96588	477	1.98	147.41	0.74	383.44	1.21	152.04	0.74	356.95	1.14	119.32	0.85	40.88	0.91	202.74	1.23	2053.3	1.08	95945
95294	2	1		95389	76.8	174.3	25.3	95665	91.1	1.45	89.7	6.78	95665	3.25	4.46	19.3		12.8	234	38.1	60.1	3.74	0.5	96.7	60.8	1120	95665	0.37	21.1	96589	445.69	2.1	128.08	0.64	357.04	1.1	133.83	0.66	356.3	1.09	129.53	0.8	47.54	1.13	260.51	1.36	2017.74	1.05	95948
95295	1	5		95391	55.8	145.5	26.4	95666	61.2	1.45	59.8	3.06	95666	0.87	2.28	5.45	0.5	7.84	150	8.47	22.2	0.9	0.5	33.7	37	830	95666	0.14	8.01	96590	555.23	2.64	144.27	0.75	364.27	1.17	155.99	0.76	371.69	1.16	105.26	0.74	34.75	0.86	190.87	1.13	2076.26	1.12	95950
95296	1	40		95392	100.1	170.5	34.4	95668	58.1	3.73	54.4	4.03	95668	5.21	3.47	32.4	1.51	9.95	121	19.2	17.7	0.9	0.5	33.4	47.9	1080	95668	1.36	77.2	96593	722.47	2.91	209.48	0.84	497.93	1.23	217.47	0.86	499.75	1.27	129.08	0.86	67.32	1.14	319.42	1.26	2874.77	1.24	95951
95297	1	15		95393	81.8	154.6	34.2	95669	120	1.45	119	7.68	95669	3.96	4.24	13.4	0.5	8.57	122	35.5	30.5	1.31	0.5		48.6	1480	95669	0.66	37.4	96594	492.95	2.01	282.25	0.86	587.78	1.34	282.25	0.86	596.68	1.41							2972.76	1.15	95952
95298	1	60		95394	84.5	170.8	29	95671	88.5	1.45	87.1	3.82	95671	17.3	3.07	44.9	1.92	6.92	243	19.1	28.1	5.65	0.5	57.5	73.3	1790	95671	1.01	57.3	96596	438.59	2.03	180.56	0.82	459.88	1.21	185.89	0.84	443.67	1.21	143.89	0.91	62.34	1.07	241.89	1.42	2359.72	1.12	95953
95299	2	7		95395	37.9	150.6	16.7	95672	93.7	1.45	92.3	5.98	95672	1.71	1.1	8	0.5	2.79	286	16.8	2.53	0.9	0.5	6.2	60.4	793	95672	0.73	41.4	96600	532.44	2.54	172.29	0.83	436.66	1.27	182.51	0.86	431.74	1.26							2502.66	1.23	95955
95300	1	11		95396	48.5	163.2	18.2	95673	55.9	1.45	54.5	5.09	95673	1.53	3	31.4	1.5	4.86	213	12.7	11.4	0.9	0.5	24.1	38.4	1220	95673	0.76	43.3	96606	316.95	1.37	110.6	0.59	312.29	0.95	128.66	0.66	332.29	0.97	84.47	0.63	42.42	0.84	191.81	1.09	1635.1	0.88	95956
95301	2	41	3	95397	88.1	176.2	28.4	95674	86.7	1.45	85.3	6.52	95674	1.43	3.64	7.61		9.07	103	13.3	30.5	0.9	0.5	62.1	85.8	1030	95674	1.68	95.4	96608	577.48	2.38	239.17	0.9	493.03	1.23	265.42	0.93	492.42	1.25	148.59	0.88	71.22	1.11	323.91	1.16	2797.01	1.18	95958
95302	2	45		95398	14.9	96.7	15.9	95675	47.9	1.45	46.5	3.05	95675	2.65	1.87	4.73	0.5	2.33	23.2	13.3	6.5	0.9	0.5	12.6	72.6	2170	95675	0.63	35.6	96609	655.44	2.93	139.56	0.71	310.9	1.06	132.53	0.68	307.68	1.02	88.36	0.75	43.22	1.03	206.74	1.39	2036.57	1.15	95959
95303	1	15		95399	44.6	163.2	16.7	95676	64.5	1.45	63.1	4.72	95676	9.44	4.28	26.3	1.52	7.32	115	47.2	14.3			28.2	51.2	1290	95676	0.68	38.7	96610	537.05	2.38	128.62	0.65	320.74	0.98	130.16	0.66	323.03	1	89.3	0.73	43.93	0.9	167.75	0.89	1845.71	1.02	95962
95304	1	2		95400	27	113	21.1	95677	24.1	1.45	22.7	1.16	95677	1.43	2.14	10.5	0.5	10	110	11.9	14.5			29.2	38.8	830	95677	1.8	102	96611	401.83	1.66			426.39	1.16			410.4	1.1	78.35	0.68	35.21	0.87	228.33	1.2			95964
95305	2	17		95401	41.8	147.4	19.2	95678	72.5	1.45	71.1	3.21	95678	3.31	3.29	10.4	0.5	8.99	118	23.7	29.9	0.9	0.5	57.2	60.8	1430	95678	0.83	47	96616	695.43	2.69	205.24	0.84	429.36	1.23	192.64	0.85	420.45	1.19	118.79	0.82	52.48	0.99	201.69	1.27	2480.45	1.21	95966
95306	1	3		95402	117.1	194	31.1	95679					95679		5.32	10.9	0.5	6.55	82.6	17.8	23.1	0.9	0.5	41.3	43.3	670	95679	0.31	17.3	96618	584.24	2.7	168.1	0.77	477.72	1.25	173.54	0.77	486.28	1.26	114.41	0.92	68.94	1.23	294.38	1.2	2519.8	1.21	95968
95307	1	19		95403	60.3	158.8	23.9	95680	60.8	2.23	58.6	2.53	95680	12.9	2.18	14.8	1.07	3.85	223	14.3	10.5	2.06	0.85	19.4	37	1540	95680	1.04	59.1	96619																			95969
95308	2	64		95405	58.3	151.7	25.3	95681	66	1.45	64.6	3.56	95681	9.72	1.83	69.6		3.43	92.4	29	13.6	1.99	0.5	26	91.5		95681	0.99	56.4	96622																			95971
95309	2	5		95406	78.2	167.7	27.8	95684	58.9	1.45	57.5	4.23	95684	5.75	5.26	28.2	1.52	30.5	49.6	28.5	20.8	1.78	0.5	43.8	59.7	1070	95684	1.07	60.8	96623	480.56	2.13	178.01	0.78	457.93	1.14	194.4	0.79	452.29	1.14	117.05	0.73	41.9	0.85	207.2	1.1	2320.11	1.06	95973
95310	1	52		95407	11.3			95685	107	1.45	106	7.24	95685	2.52	0.77	6.01	0.5	1.72		6.01	20.3	0.9	0.92	42.5	49.7	984	95685	0.69	39.3	96624	443.24	1.94	197.63	0.78	470.09	1.16	211.25	0.8	484.41	1.23	127.55	0.81	71.74	1.07	237.33	1.16	2395.84	1.08	95976
95311	2	10		95408	38.5	133	21.8	95686	46.5	1.45	45.1	3.99	95686	0.5	2.16	5.55	0.5	5.95	171	10.7	21.9	0.9	0.5	37.3	46.8	941	95686	0.6	33.8	96625	447.58	1.81	152.9	0.73	377.22	1.06	169.94	0.75	380.05	1.06	116.11	0.81	60.46	0.99	216.9	1.2	2077.65	1.02	95977
95312	1	25		95409	24.4	122.7	16.2	95687	60.2	3.57	56.6	2.96	95687	0.5	1.75	6.19	0.5	4.46	77		15.2		1.5	27.8	73.1	956	95687	0.95	53.9	96626	636.33	2.39	179.2	0.81	516.69	1.31	208.44	0.84	507.27	1.26	148.5	0.97	81.48	1.33	305.41	1.24	2790.66	1.22	95978
95313	2	54		95410	70.9	169	24.8	95688	100	7.51	92.7	5.95	95688														95688			96628	524.25	2.44	213.83	0.86	508.69	1.24	211.09	0.89	544.51	1.27	150.46	0.89	57.25	0.99	320.3	1.42	2741.61	1.19	95979
95314	1	11		95411	166	175.8	53.7	95689	68.6	1.45	67.2	3.48	95689	2.26	2.95	42.5	2.6	16.5	117	20.3	47.1	2.35	0.5	96.1	41.8	2060	95689	1.51	85.7	96629			190.28	0.78	491.26	1.2	209.44	0.85	511.33	1.24	106.63	0.78	47.74	1.06	250.18	1.24			95981
95315	2	63		95412	108	179.4	33.6	95690	55.3	1.45	53.9	2.28	95690	2.18	2.37	15.6	0.5	5.6	72.7	28.9	2.14	1.34	0.5	6.5	56.4	1710	95690			96630	416.32	1.99	216.65	0.95	570.75	1.37	217.44	0.92	538.29	1.34	153.58	0.84	49.84	1.02	284.82	1.65	2693.31	1.2	95983
95316	1	43		95413	86.7	174.1	28.6	95692					95692														95692			96631	526.78	2.18	227.43	0.83	530.08	1.19	240.91	0.89	541.88	1.21	142.52	0.85	59.65	0.96	264.46	1.31	2738.16	1.13	95985
95317	2	5		95414	91	175.9	29.4	95694	66	1.45	64.6	4.86	95694	4.99	2.49	22.5	1.64	10.1	140	16.4	21	0.9	0.5	42.3	70.5	1350	95694	1.61	91.4	96634	393.08	1.9	168	0.77	377.97	1.1	165.99	0.8	391.86	1.13	110.18	0.86	46.64	1.02	174.64	1.01	2004.12	1.03	95986
95318	2	60		95415	53.1	153.9	22.4	95696	85.1	1.45	83.7	6.6	95696														95696			96636	422.46	2.03	153.73	0.7	412.23	1.07	175.84	0.74	405.21	1.09	120.1	0.77	47.07	0.97	200.61	1.13	2078.88	1.01	95987
95319	2	55		95416	51.1	162.3	19.4	95698					95698	8.71	3.58	11.5	0.5	3.83	154	23.6	9.46	1.37	0.5	18.6	53.2	1250	95698	1.39	78.9	96637	601.07	2.25	238.6	0.89			257.71	0.9			119.52	0.8	86.19	1.22	429.59	1.41			95988
95320	1	1		95417	94.8	166.2	34.3	95699	82.2	1.45	80.8	9.02	95699	4.71	3.96	32.3	1.58	21.4	105	40.5	24.4	0.9	0.5		31.5	709	95699	2	114	96638	549.64	2.3	249.94	0.92	602.41	1.47	259	0.91	551.44	1.36	129.45	0.88	72.43	1.16	355.89	1.36	2933.81	1.27	95989
95321	1	65		95418	85.9	180.9	26.2	95700	91.4	3.32	88.1	9.02	95700	11.5	3.05	79.8	3.5	23.7	225	13.8	13.7	0.9	0.5	30.4	36	1820	95700	1.38	78.4	96641	588.11	2.34	263.05	0.95							144.22	0.91	94.66	1.26	510.36	1.48			95990
95322	1	60		95419	71.5	168.4	25.2	95701	44.8	1.45	43.4	2.69	95701														95701			96646	501.17	2.3	260.52	0.95	467.93	1.25	267.6	0.98	477.04	1.28	154.94	0.98	60.09	1.2	276.6	1.32	2635.66	1.22	95991
95323	1	21		95420	57.7	150.8	25.4	95702					95702	1.05	2.28	7.19	0.5	4.98	127	10	32	1.49	0.5	54.2	42.8	758	95702	0.48	27.2	96647	473.95	2.09	178.56	0.73	471.46	1.2	183.4	0.77	473.95	1.19	106.1	0.82	61	1.12	301.49	1.37	2424.11	1.11	95992
95324	1	70		95421	88.7	165	32.6	95703	24.5	2.1	22.4	1.16	95703	2.59	8.28	10.6	1.04	22.6	103	25.6	21.9	0.9	0.5	40.8	27.3	1050	95703	1	56.7	96649	454.25	2.14	264.07	0.83	613.66	1.35	264.07	0.83	633.85	1.43	176.19	0.99	65.46	1.08	246.51	1.02	2939.52	1.15	95993
95325	1	68		95422	95.2	170.8	32.6	95704	40.9	1.45	39.5	2.56	95704	1.14	0.93	2.03	0.5	5.93	159	12.9	3.66	0.9	0.5	7.7	60.6	871	95704	1.05	59.6	96651	685.77	2.97	222.84	0.76	455.53	1.22	222.84	0.76	483.33	1.31	164.11	0.97	92.22	1.49	296.94	1.27	2847.41	1.22	95995
95326	1	72		95423	72.1	165.5	26.3	95705	70.9	1.45	69.5	3.96	95705														95705			96653	569.77	2.28	225.88	0.92	516.37	1.28	242.07	0.94	523.99	1.32	170.46	0.87	61.91	1.16	324.17	1.42	2852.95	1.23	95996
95327	2	58		95424	119.5	187.9	33.8	95706	36.3	1.45	34.9	2.94	95706	2.75	6.92	12.6	0.96	22.9	126	33.4	19			38.6	38.7	962	95706	1.42	80.6	96655	317.95	1.32	152.78	0.7			184.48	0.76			110.43	0.76	64.07	0.99	331.41	1.37			95997
95328	2	17		95425	67.7	174.2	22.3	95708	84.4	1.45	83	3.51	95708	1.56	1.64	11.7	0.77	5.52	278	20.1	62.7	0.9	0.5	109	51.4	1580	95708	0.09	4.94	96656	418.95	1.87	154.25	0.76	378.61	1.22	170.72	0.79	366.88	1.15	94.37	0.74	41.33	0.91	252.41	1.31	2031.13	1.08	95998
95329	1	47		95426	3.8			95709	57.1	2.66	54.4	2.99	95709	2.69	2.76	9.3	0.5	11.4	118	11.1	10.2	1.78	0.5	19.9	45.7	720	95709	1.2	68.1	96657																			95999
95330	2	77		95427	77.3	173.6	25.6	95710					95710	4.19	2.57	16.3	0.91	7.15	166	23.2	8.73	0.9	1.22	18.9	26.8	1160	95710	0.84	47.9	96659	600.52	2.54	167.95	0.81	405.35	1.12	155.32	0.76	406.2	1.13	143.9	0.92	70.16	1.18	300.69	1.46	2428.68	1.17	96000
95331	2	8		95428	6			95711	34	1.45	32.6	2.91	95711	7.2	3.86	63	3.54	15	162	24	9.62	1.74	0.5	20	62.7	1650	95711	1.22	69.3	96661	483.79	2.09	133.55	0.67	382	1.08	147.5	0.71	365.4	1.07	72.3	0.64	42.8	0.88	198.96	0.98	1924.44	1.02	96001
95332	2	75		95429	71.7	155.3	29.7	95712	17.6	1.45	16.2	1.16	95712														95712			96663	529.21	2.4	156.18	0.73	395.48	1.19	159.89	0.73	412.72	1.21	103.66	0.86	68.9	1.21	341.77	1.33	2335.16	1.16	96002
95333	1	39		95430	15.2	97.9	15.9	95713	46.5	1.45	45.1	3.19	95713	1.51	2.35	5.54	0.5	3.71	289	28.6	36.7	0.9	0.5	69.7	37.3	1100	95713	0.14	8.12	96666																			96003
95334	2	60		95431	160.1	161.2	61.6	95714	56.6	1.45	55.2	4.48	95714	1.15	1.21	5.27	0.5	3.07	370	9.83	16.7	0.9	0.5	33.1	31.7	863	95714	1.06	60.2	96669	759.96	2.91	108.65	0.65	266.12	0.97	116.82	0.66	287.63	0.99	78.42	0.76	46.41	0.9	150.88	0.93	1906.84	1.15	96004
95335	1	68		95432	103.3	163.5	38.6	95715					95715	1.13	2.24	6.45	0.5	5.97	149	12.9	18.1	0.9	0.5	33.2	53.3	1010	95715	1.06	60.2	96670	265.71	1.32	92.07	0.6	259.65	0.96	90.81	0.62	270.75	0.97	53.18	0.62	21.88	0.71	115.32	1.04	1263.01	0.87	96005
95336	2	9		95433	44.6	158.8	17.7	95716	56.3	1.45	54.9	2.32	95716	5.14	6.21	48	1.93	29.4	104	42	29	0.9	0.5	49.9	49.8	1280	95716	1.09	61.9	96671	668.25	2.68	120.98	0.64	363.07	1.06	126.7	0.67	358.02	1.05	106	0.66	55.22	1.01	212.67	1.14	2157.46	1.09	96006
95337	2	13		95434	59.8	146.9	27.7	95717	68.7	1.45	67.3	2.01	95717	1.3		3.96	0.5		140		5.09			10	64.3	1490	95717	1.76	99.9	96672	480.89	2.03	178.05	0.76	427.31	1.17	177.58	0.77	438.16	1.19	146.12	0.82	61.04	1.07	258.49	1.25	2313.8	1.09	96008
95338	1	72		95435	78.1	161.7	29.9	95718	33.1	1.45	31.7	3.02	95718	2.18	1.82	7.12	0.5	3.88	171	20	14.2	0.9	0.5	28.5	46.8	1320	95718	1.3	73.8	96674	433.72	1.82	167.97	0.72	448.99	1.14	177.77	0.74	468.94	1.2	116.28	0.78	51.17	0.97	297.49	1.31	2314.38	1.05	96010
95339	2	71		95436	58.8	156.5	24	95719	61	1.45	59.6	6.53	95719	1.25		13			132	7.94	15.2	0.9	0.5	30.1	46.3	599	95719	0.14	8.06	96675	458.36	1.98	180.28	0.77	512.86	1.35	210.86	0.83	516.29	1.37	133.81	0.98	61.49	1.25	468.05	1.63	2765.53	1.24	96011
95340	1	52		95437	79.6	168.6	28	95720	51.7	1.45	50.3	2.49	95720	9.36	7.4	34.8		22.4	92.5	32.8	24.6	0.9	0.5	52.9	41.8	2090	95720	1.43	81.2	96677			143.06	0.69	371.6	1.1	161.89	0.74	394.2	1.1	132.94	0.87	51.58	1.06	227.26	1.35			96012
95341	2	0		95441	6.3			95721	38.5	1.45	37.1	1.87	95721	2.04	1.86	4.68	0.5	3.08	101	8.1	16.9	0.9	0.5	31.5	34	653	95721	0.48	27.3	96679	495.07	2.38	133.62	0.7	358.07	1.17	142.14	0.76	359.07	1.17	109.35	0.87	67.61	1.14	210	1.17	2016.59	1.13	96013
95342	2	31	2	95442	76.2	173.8	25.2	95722	37.9	1.45	36.5	2.89	95722	2.14	4.03		0.9	13.2	124	15.4	16.4	0.9	0.5		65	879	95722	0.52	29.2	96681	484.36	2.1	156.38	0.77	408.98	1.08					124.21	0.87	50.32	0.98	228.62	1.2	2215.09	1.06	96014
95343	2	61		95443	6.8			95723	78.2	1.45	76.8	5.63	95723	3.26	1.96	11.3	0.5	10.7	158	90.9	23.5	0.9	0.5	47.9	62	3180	95723	1.8	102	96682	288.33	1.36	72.19	0.53	225.5	0.86	68.14	0.55	217.85	0.83	50.48	0.56	18.84	0.67	93.11	0.9	1121.75	0.81	96016
95344	1	11		95444	59.4	154.1	25	95725	137	1.45	136	3.37	95725	0.5	0.65	4.71	0.5	1.57	229	5.26	11.4	0.9	0.5	22.6	38.4	692	95725	0.25	14.1	96683																			96017
95345	2	17		95445	65.1	162.1	24.8	95726					95726	54.2	5.55	114	5.4	17.8	76.3	27.8	29.3	2.44	0.85	61.2	62.5	1130	95726	1.6	90.8	96685			186.49	0.77	427.71	1.16	202.26	0.8	428.37	1.17	137.2	0.96	63.9	1.21	343.48	1.45			96018
95346	2	61		95446	73.5	168.5	25.9	95727					95727			16.5	0.73		192		14.3	1.63	0.5		51.5	788	95727	2.29	130	96688	676.84	2.64	264.57	0.95	678.87	1.49					179.72	1.14	105.23	1.44	405.43	1.64	3474.05	1.4	96019
95347	1	9		95447	91.7	160.1	35.8	95729	55.4	1.45	54	2.72	95729														95729			96689	345.45	1.58	104.85	0.6	324.6	1.05	106.12	0.61	324.01	1.03	74.69	0.66	34.48	0.95	145.87	1.08	1569.43	0.94	96020
95348	2	39	2	95448	87.5	165.4	32	95731	104	1.45	103	7.72	95731	9	1.52	28.7		7.68	215	20.5	20.6	1.82	0.5	38.1	42	1200	95731	0.88	50.2	96692	600.82	2.34	188.48	0.82	511.72	1.29	202.05	0.86	524.73	1.28	116.84	0.86	54.83	1.06	341.51	1.43	2754.2	1.23	96022
95349	1	14		95449	86.4	166.9	31	95732	67.6	1.45	66.2	2.83	95732														95732			96693	406.76	1.84	104.87	0.61	293.54	0.93	107.94	0.61	295.07	0.95	60.57	0.65	38.01	0.92	173.07	0.93	1588.14	0.92	96023
95350	2	14		95450	65.8	176.4	21.1	95733	24.2	3.75	20.5	1.16	95733														95733			96694	438.91	2.1	250.65	0.89	557.49	1.3	250.33	0.88	564.41	1.33	153.56	0.96	61.37	1.08	295.28	1.27	2776.35	1.18	96025
95351	2	25	2	95451	18.4	101.1	18	95734	96.3	1.45	94.9	6.98	95734	3.23	1.3	14.5	0.5	2.8	91.2	7.95		0.9	0.5	25	43.6	1160	95734	0.95	53.7	96695																			96027
95352	2	50		95452	116.3	170.8	39.9	95735					95735			7.04			109	9.66	15.1	0.9	0.5	22.1	26.6	695	95735	0.75	42.3	96696	478.81	2.02	173.49	0.72	470.04	1.13	179.03	0.76	454.91	1.07	148.87	0.76	52.43	0.89	254.87	1.23	2412	1.02	96029
95353	2	39	2	95453	79.1	167.2	28.3	95736	102	1.45	101	4.47	95736	2.32	1.77	21.8	0.72	6.52	332	20.1	16.7			35.9	46.9	900	95736	0.42	24.1	96697	519.28	2.11	195.67	0.81	505.46	1.19	210	0.85	504.46	1.21	107.98	0.74	66.88	1.18	304.58	1.24	2601.83	1.12	96030
95354	1	8		95454	86.9	172.6	29.2	95738	65.4	1.45	64	6.24	95738			11.7			159	29.9	31.8	3.49	0.5	53	58.6	1310	95738	0.6	34.1	96698	538.69	2.29	248.19	0.96	481.51	1.19	253.31	1	492.85	1.2	138.56	0.82	47.4	0.88	247.78	1.23	2659.38	1.15	96031
95355	1	14		95455	88.8	162.7	33.5	95739	103	1.45	102	5.32	95739	6.23	3.84	20.4	1.1	11.4	125	17.3	19.9	2.27	0.78		33.1	897	95739	1.45	82.3	96699	299.1	1.68	132.75	0.62	317.7	0.94	134.43	0.62	323.84	0.95	99.58	0.69	34.86	0.95	160.34	1.03	1636.4	0.88	96033
95356	1	61		95456	26.1	128.2	15.9	95741	122	4.67	117	5.63	95741	29.6	5.86	81.1	5.21	11.2	26	50.2					40.5	965	95741	1.41	80.1	96705	426.23	1.92	174.59	0.76	410.77	1.12	181.45	0.76	411.89	1.13	115.01	0.76	36.37	0.86	202.15	1.06	2114.51	1.01	96034
95357	2	56		95457	112.3	158.4	44.8	95742	37.5	1.45	36.1	2.14	95742														95742			96706	655.18	2.86	241.58	0.92	526.39	1.33	239.25	0.94	515.44	1.32	152.44	0.96	61.49	1.19	275.06	1.38	2888.9	1.29	96035
95358	2	70		95458	38.9	144.9	18.5	95743	60.3	1.45	58.9	6.86	95743		4.03		1.19	15	207	22.6	18.6	0.9	0.5	33.1	49.8		95743	1.67	94.8	96708	527.9	2.55	166.18	0.7	431.76	1.15	184.16	0.72	436.62	1.19	130.32	0.9	55.61	1.12	239.65	1.14	2341.4	1.11	96036
95359	1	2		95459	70.6	174.3	23.2	95744	35.8	1.45	34.4	2.42	95744	9.23	3.31	53.9	2.82	27.7	153	23.5	33.9	1.42	0.5	77.2	38.6	1480	95744	0.96	54.5	96711	489	2.21	173.73	0.78	395.55	1.15	176.28	0.81	408.23	1.15	142.68	0.9	61.92	1.17	275.38	1.47	2315.36	1.13	96037
95360	1	69		95460	72.5	161.3	27.9	95745	88.1	1.45	86.7	5.27	95745	4.02	4.54	36.4	2.04	23.7	133	34.6	54.1	2.44	0.5	90.7	57.1	1620	95745	1.07	60.8	96715	389.75	1.74	172.21	0.75	537.65	1.24	198.59	0.81			84.37	0.76	46.78	0.99	251.1	1.29			96038
95361	1	72		95461	18.6	117.4	13.5	95746	87.7	1.45	86.3	3.45	95746			18.6	0.9		222		26	1.81	0.5		32.3	749	95746	1.27	72.1	96719	552.89	2.44	204.73	0.79	481.18	1.2	204.73	0.79	503.95	1.28	167.47	1.11	59.89	1.14	302.43	1.38	2719.2	1.19	96041
95362	2	42	2	95462	14.6	101.8	14.1	95747	53	1.45	51.6	2.35	95747	2.43	5.31	14.9	0.5	19	118	20.6	30.1	2.19	0.5		36.3	730	95747	1.41	80.1	96721	485.52	2.35			499.72	1.28			517.63	1.3									96044
95363	1	2		95463	98.7	167.9	35	95748	59.3	9.23	50.1	2.73	95748	5.17	3.81	13.7	0.5	8.53	167	19.3	39.2	3.71	0.5	74.6	40.2	1430	95748	1.46	82.9	96723	615	2.7	145.23	0.72	321.81	0.98	144.11	0.72	325.32	1.03	112.68	0.78	62.36	1.17	215.08	1.2	2097.99	1.11	96048
95364	1	41		95464	17.4	103.5	16.2	95749	27.8	1.45	26.4	1.16	95749	4.58	4.67	27.3	1.5	21.8	127	20.4	21.8	1.52	0.5	42.3	36.3	1040	95749	1.1	62.5	96724	294.55	1.46	60.39	0.47	182.1	0.77	63.61	0.5	183.91	0.79	42.59	0.59	19.64	0.66	97.75	0.77	1029.28	0.78	96049
95365	2	0		95465	72.6	150	32.3	95752	47.2	1.45	45.8	2.11	95752	5.98	1.43	7.22	0.5	2.37	147	19.7	16.2	0.9	0.5	29.7	73.7	1230	95752	0.7	40	96725	422.26	2	135.25	0.68	331.6	1.08	143.91	0.71	334.14	1.07	82.55	0.63	31.56	0.77	173.01	1.13	1806.75	0.98	96050
95366	2	44	2	95466	101.3	182	30.6	95754	51.5	1.45	50.1	4.36	95754	0.77	2.01	8.44		6.01	182	10.2	42	2.17	0.84	77.2	66.1		95754	0.28	15.9	96729	316.25	1.5	43.46	0.39	123.16	0.62	47.06	0.39	128.82	0.65	36.03	0.55	21.68	0.71	73.19	0.71	846.32	0.73	96052
95367	2	55		95467	59.5	151.6	25.9	95755	55.6	1.45	54.2	2.76	95755	4.95			1.54		146	34.7	15.3	6.92	2.52	36	40.3	1380	95755	1.68	95.4	96730	432.35	2.19	143.5	0.69	345.58	1.08	143.17	0.7	337.29	1.06	114.09	0.86	45.21	1.14	202.42	1.24	1898.01	1.05	96056
95368	2	1		95468	83.6	181.9	25.3	95756	65.2	1.45	63.8	2.38	95756		2.26	15	0.89	4.93	90.2	12.2	28.2	0.9	0.5	55.4	44.4	750	95756	0.42	23.7	96731	526.92	2.51	230.87	0.91	537.48	1.17	239.61	0.91	549.73	1.27	116.15	0.77	44.2	0.94	228.46	1.22	2696.64	1.15	96061
95369	2	15		95469	58.6	177	18.7	95757	56	1.45	54.6	5.75	95757	1.94		4.48	0.5	8.96	168	6.04	9.17	1.33		20	44.1	784	95757	1.52	86.3	96732	435.61	1.77	233.06	0.81	578.64	1.32	250.42	0.89											96063
95370	1	4		95470	23.3	99.5	23.5	95758	63.7	2.77	60.9	4.46	95758	1.41	4.71	4.69	0.5	8.47	152	15.1	17.1	0.9	0.5	30.3	39.9	735	95758	0.57	32.1	96733																			96064
95371	1	7		95471	63	165.5	23	95759	49.2	1.45	47.8	3.4	95759	2.78	2.84	27.2	0.93	15.7	139	11.4	20.4			37.1	57.3	1160	95759	1.64	93.1	96734	370.63	1.75	138.56	0.66	329.29	1.05	144.88	0.68	334.12	1.03	80.7	0.79	42.9	1.11	204	1.2	1811.72	0.99	96065
95372	1	80		95472	83.4	172.6	28	95760	96.3	1.45	94.9	6.71	95760	1.69	1.58	10.5	0.5	7.49	148	6.36	24.9	0.9	0.5	43.6	35.1	609	95760	0.38	21.5	96737	585.54	2.43	122.83	0.69	332.49	1.11	137.08	0.7	335.8	1.1	105.5	0.85	41.68	1.04	192.38	1.19	1982.98	1.13	96066
95373	1	13		95473	74.2	184.1	21.9	95761	41	1.45	39.6	2.09	95761	8.89	7.5	42.5			336	35.9	29.5	0.9	0.5	51.7	47.8	1310	95761	1.14	64.7	96739	491.21	1.88	162.74	0.71	417.31	1.17	168.05	0.78	398.6	1.15	127.99	0.77	34.98	0.77	210.05	1.07	2191.81	1.04	96067
95374	1	27		95474	103.2	159.7	40.5	95762	98	1.45	96.6	6.64	95762	65.2	3.64	106	6.49	15.3	150	27.9	30.8	1.61	0.5		49	1050	95762	0.91	51.4	96740	302.15	1.4	159.25	0.67	436.89	1.12	172.05	0.7	409.06	1.09	107.06	0.71	33.95	0.76	186.6	1.08	1961.34	0.92	96068
95375	1	56		95475	27.1	138.1	14.2	95763	59.6	1.45	58.2	3.2	95763	2.52	1.01	16.8	0.85	2.36	269	7.59	18.5	0.9	0.5	41.9	97.6	1010	95763	0.14	7.89	96741	265.54	1.22	78.34	0.52	270.96	0.85	76.91	0.5	277.55	0.87	52.42	0.55	31.11	0.72	129.8	0.95	1273.81	0.78	96070
95376	1	7		95476	27.5	133.5	15.4	95764					95764	2.04	4.86	22.4	1.36	22.5	315	15.7	34.7			69.6	22.9	824	95764	0.71	40.3	96743	617.39	2.32	324.3	0.98			324.3	0.98	620.73	1.36	188.07	1.03	82.16	1.16	298.26	1.23			96071
95377	1	63		95477	46.1	162.6	17.4	95765	41.5	1.45	40.1	3.14	95765	6.54	4.28	14.3	0.86	23.3	319	21.6	15.7	0.9	1.01	32	90.4		95765	1.21	68.7	96744	570.94	2.22	208.74	0.8	486.29	1.18	208.74	0.8	493.35	1.21	134.14	0.85	50.7	0.91	244.24	1.23	2645.62	1.12	96074
95378	2	80		95478	47.1	153	20.1	95766	26.6	1.45	25.2	1.65	95766	4.29	2.05	6.07	0.5	4.06	252	16	21	0.9	0.5	48.2	41.8	817	95766	0.64	36.2	96745	527.72	2.57	123.37	0.83															96077
95379	1	59		95479	60.2	163.5	22.5	95767	144	1.45	143	10.1	95767	1.21	2.05	7.02	0.5	7.3	176	20.5	21.6	0.9	0.5	35.9	46.5	877	95767	0.34	19	96746	391.27	1.72	231.68	0.84							123.68	0.8	63.09	1.01	366.95	1.39			96078
95380	1	62		95480	79.8	170.9	27.3	95768	63.6	1.45	62.2	3.3	95768	1.71	6.36	12.6	0.5	25.2	92.7	18.3	51.6	0.9	0.5	97.5	60		95768	1.75	99.4	96748	484.29	2.29	158.92	0.74	332.12	1.06	158.78	0.74	328.8	1.06							2033.87	1.07	96079
95381	2	17		95481	66.8	172.4	22.5	95769					95769														95769			96749	321.42	1.41	49.72	0.5	185.98	0.77	62.1	0.58	175.56	0.75	46.87	0.59	21.62	0.61	111.44	0.83	1051.2	0.8	96082
95382	1	60		95482	49.1	154.2	20.6	95770	28.4	1.45	27	1.16	95770	1.22	1.2	5.82	0.5	2.38	289	7.66	18.4	0.9	0.5	32.1	32.7	835	95770	0.57	32.4	96750	265.09	1.37	82.37	0.49	154.29	0.65	85.73	0.48	185.23	0.69	58.11	0.51	8.68	0.6	74.52	0.82	1046.44	0.7	96083
95383	2	5		95483	9.4			95771	105	1.45	104	7.52	95771	4.5	1.15	27.1		5.24	253	15.5	26.2	1.95	0.5	40.3	60.4	970	95771	0.9	51.3	96751	368.84	1.56	138.01	0.66	333.54	0.98	138.61	0.68	354.88	1.04	91.1	0.78	35.52	0.98	184.42	1.14	1802.41	0.95	96084
95384	2	0		95484	77.3	171.3	26.3	95772	65.7	1.45	64.3	2.53	95772	4.79	2.52	28.5	1.18	8.82	102	22.7	11.4	0.9	0.5	21.9	65.6	2910	95772	1.21	68.7	96752	623.93	2.62	165.56	0.68	335.17	0.96	165.56	0.68	334.32	0.98							2166.56	1.04	96085
95385	2	28	2	95485	67.9	175.6	22	95773	53.7	1.45	52.3	2.08	95773	4.33	2.61	18.8	0.81	13.2	230	14.1	54.5	0.9	0.5	88.7	42.9	1300	95773	0.42	23.6	96756	573.33	2.44	162.02	0.73	357.69	1.07	167.45	0.72	349.98	1.03	131.15	0.91	63.15	1.1	327.09	1.37	2305.67	1.12	96086
95386	1	5		95486	84	167.9	29.8	95774	29.1	1.45	27.7	1.16	95774	6.87	3.15	33.2	1.42	16.1	89	15.4	28.7	0.9	0.5	54.3	35.8	1050	95774	1.51	85.7	96758	456.45	2.22	287.53	0.98	668.69	1.52	272.31	0.95	677.62	1.48							3335.55	1.32	96087
95387	1	15		95487	62.2	177.9	19.7	95775	43	7.27	35.7	2.56	95775	19.4	3.27	55.2	2.69	26	95.8	24	9.94	0.9	0.5	23.1	44.2	990	95775	0.96	54.6	96759																	2205.78	1.06	96088
95388	1	17		95488	101.1	163	38.1	95776	84.9	1.45	83.5	3.61	95776	1.18	8.28	14.9	0.5	22.8	169	26.4	51.3	5.07	0.5	77.7	43.7	1170	95776	1.06	60.2	96760	612.76	2.91					228.17	0.87	521.71	1.24	154.76	0.92	69.06	1.06	268.26	1.16	2693.5	1.18	96089
95389	1	20		95489	32	133.5	18	95777	71.4	5.48	65.9	3.62	95777	1.23	0.1	2.35	0.5	0.6	292	4.34	4.6	0.9	0.5	7.2	49.1	1180	95777	0.81	46	96762	291.14	1.37	64.2	0.53	202.26	0.85	66.47	0.53	185.52	0.8	43.07	0.52	14.36	0.69	87.63	0.85	1075.47	0.8	96090
95390	2	46		95490	82.6	173	27.6	95778	38	1.45	36.6	1.16	95778	3.1	1.98	18.2	0.96		58.5	12.1	11.3	0.9	0.5	21.9	41.7	562	95778	1.46	82.9	96763			158.48	0.76	412.9	1.25	158.22	0.77	448.48	1.28	112.7	0.81	58.36	0.91	317.2	1.26			96091
95391	2	44	2	95491	11.8	88.5	15.1	95780					95780	4.42	1.34	19.4	0.91	2.62	119	15.5	8.59	0.9	0.5	14.2	42.8	1370	95780	0.99	56.4	96764	474.53	1.94	157.33	0.74	373.61	1.11	164.78	0.79	359.64	1.09	72.27	0.66	55.59	0.93	168.12	0.9	1951.2	1.03	96092
95392	1	21		95492	98.8	156.4	40.4	95782	102	1.45	101	5.96	95782														95782			96765																			96093
95393	2	28	2	95493	87.1	164.6	32.1	95783	117	1.45	116	8.17	95783	1.16	2.93	5.59	0.5	7.53	207	11.7	20	1.77	0.5	34.4	39.9	676	95783	0.96	54.2	96766	439.52	2.13	180.98	0.79	420.8	1.16	184.84	0.78	432.76	1.21	114.68	0.87	64.82	1.18	272.44	1.42	2272.29	1.12	96094
95394	1	47		95494	64	163.5	23.9	95785	74.6	1.45	73.2	4.26	95785	1.5	0.92	6.34	0.5	1.52	50.9	15.5	27.4	4.29	0.5	47.7	68.3	734	95785	0.14	8.18	96768	570.32	2.63	150.78	0.66	425.87	1.06	171.91	0.71	405.83	1.02	144.99	0.76	54.77	1.05	202.99	1.07	2240.78	1.05	96096
95395	2	13		95495	81.3	166.6	29.3	95787	61.3	1.45	59.9	2.33	95787	3.12	4.91	21.9			204	13.9		2.89	0.85	38.9	43.4	1070	95787	1.04	59.1	96774																			96097
95396	2	13		95496	37.2	149.3	16.7	95788	79	1.45	77.6	5.03	95788	3.06		20.1	1.04		225		16.2			26.6	50.3	1060	95788	1.1	62.5	96776																			96098
95397	1	68		95497	21.9	120.1	15.2	95789	100	1.45	98.8	19	95789			8.9	0.5		283		20.5	0.9	0.5	28.9	39.2	962	95789	0.35	19.7	96778	541.26	2.33	170.56	0.67	500.57	1.19	186.18	0.72	515.59	1.19	82.14	0.73	60.44	1.01	285.06	1.22	2498.41	1.12	96099
95398	1	3		95499	100.7	181.9	30.4	95791	101	6.34	94.4	6.02	95791	2.88	2.94	8.23	0.5	6.82	131	15.6	20.9	0.9	0.5	36.8	46.7	1150	95791	1	56.8	96782	261.33	1.33	67.7	0.5	203.03	0.77	68.65	0.49	208.93	0.82	30.81	0.44	17.52	0.69	99.9	0.91	1035.38	0.77	96100
95399	2	13		95500	114.6	165.1	42	95792	143	1.45	142	14.1	95792	3.91	1.92	9.2		4.8	257	13.1	9.39	2.6	0.5	17	45.2	819	95792	0.22	12.7	96783			119.97	0.6	293.56	0.93	127.12	0.63	289.95	0.93	81.66	0.65	30.26	0.82	148.57	1.02			96101
95400	2	5		95501	98.3	159.8	38.5	95793	96.3	1.45	94.9	4.81	95793	5.06	4.84	20.6	0.84	17.6	187	21.4	30.9	1.32	0.5	54.5	37.1	1210	95793	1.08	61.3	96788			204.75	0.76	457.55	1.21	204.75	0.76	456.42	1.23	131.93	0.9	57.19	1.14	296.31	1.61			96103
95401	2	80		95502	11.8			95794	28.2	1.45	26.8	2.1	95794	2.39	1.97	16	0.74	4.57	95.3	17.5	21.9	0.9	0.5	44.7	52.6	1230	95794	0.47	26.6	96790																			96104
95402	1	28		95503	128.3	174.6	42.1	95798	65.9	1.45	64.5	1.85	95798	1.13	1.44	8.56	1.09	5.07	32.9		3.48	1.89		7.9	72.9	2700	95798	1.51	85.7	96793	369.66	1.86	252.41	0.8	527.41	1.21					157.66	0.87	49.23	0.99	215.69	1.15	2525.3	1.04	96105
95403	2	49		95504	135	155.9	55.5	95799					95799	5.51	2.25	21	1.25	6.98	142	19.1	22.7	0.9	0.5	41.3	72.2	945	95799	1.57	89.1	96794	313.41	1.48	55.44	0.49	174.91	0.72	55.52	0.5	165.69	0.74	37.82	0.49	18.37	0.63	106.75	0.74	1013.02	0.77	96108
95404	2	12		95505	69.4	171	23.7	95801	90.1	1.45	88.7	7.06	95801	4.21	9.56	21.6	1.25	19.9	91	27.9	31.9	1.74	0.5	60.9	37.9	790	95801	0.94	53.6	96795	680.39	2.78	236.12	0.92			236.17	0.94											96111
95405	1	53		95506	76.7	165.7	27.9	95802					95802	3.13	1.58	14.7	0.5	2.65	50.9	13.9	25.4	0.9		45	139	1550	95802	0.92	52.4	96797	226.14	1.11	50.53	0.44	138.35	0.69	54.15	0.49	159.57	0.74	31.25	0.43	21.92	0.65	83.04	0.78	829.35	0.69	96112
95406	1	80		95507	14.8	97.2	15.7	95803	37.5	1.45	36.1	1.71	95803	2.18	1.98	5.13	0.5	5.99	439	22.7	44	3.04	0.5	72.9	61.9	1770	95803	0.72	41	96800	716.16	2.83	255.27	0.91	491.32	1.23	248.83	0.9	510.09	1.3	144.04	1.03	73.21	1.19	289.82	1.43	2955.53	1.29	96114
95407	2	1		95508	94.4	193.1	25.3	95805	25.5	1.45	24.1	1.16	95805														95805			96806	395.49	1.68	128	0.7	444.06	1.17	151.42	0.76	449.32	1.18	97.31	0.76	41.89	0.9	261.82	1.25	2095.67	1.07	96115
95408	2	9		95509	76.5	165.2	28	95806	75.6	1.45	74.2	5.84	95806	2.47	1.76	11	0.5	6.24	60.7	7.14	14.3	0.9	0.5		40.8	1050	95806	1.14	64.7	96810	549.9	2.45	133.52	0.67	333.18	1.07	132.16	0.68	350.65	1.11	94.56	0.73	37.88	0.99	180.04	1.12	1935.74	1.07	96116
95409	2	6		95510	56.7	154.2	23.8	95807	36.4	1.45	35	2.64	95807	0.5	1.81	3.58	0.5	2.66	292	21.4	9.72	0.9	0.5	17.1	39.4	1020	95807	0.21	11.7	96811																			96117
95410	1	76		95513	16.6	105.8	14.8	95808	111	1.45	109	6.51	95808	5.4	2.32	9.58	0.5	4.88	152	11.5	18.9	1.64	0.5	34	88.6	1490	95808	0.66	37.3	96813																			96119
95411	1	71		95514	87.8	175.5	28.5	95809	47.2	1.45	45.8	2.45	95809		3.76	7.37	0.5	6.37	327		14.1	0.9	0.5	26.2	21.8	1370	95809	0.89	50.5	96817																			96120
95412	1	60		95515	121.1	190	33.5	95811	60.6	1.45	59.2	3.57	95811	2.01	1.31	8.66	0.5	3.68	138	6.54	22.5	0.9	0.5	40.2	25.8	796	95811	0.23	13.1	96818	586.7	2.36	266.08	0.92	544.64	1.21			553.27	1.19	149.32	0.89	78.58	1.13	345.92	1.3			96121
95413	2	51		95516	60	172.2	20.2	95812	74.2	1.45	72.8	3.87	95812	4.07	4.78	18.6	1.31	12.7	108	19.7	20.3	0.9	0.5	33.7	45	934	95812	1.34	76.1	96820	550.56	2.44	278.62	0.92	557.84	1.26	282.43	0.95			127.14	0.84	55.89	0.93	254.55	1.18			96122
95414	1	27		95518	101.7	177.9	32.1	95813	108	1.45	107	6.73	95813	4.2	2.67	11.4	0.83	7.23	85.6	24.2	11.9	1.3	0.5	22.2	37.5	1440	95813	2.6	148	96821	524.4	2.04	193.17	0.84	476.61	1.19	206.23	0.82	436.38	1.16	106.83	0.73	65.85	1.11	260.65	1.17	2474.43	1.09	96123
95415	2	36	2	95519	76.2	158.9	30.2	95814	70.3	1.45	68.9	3.45	95814	0.5	1.75	6.56		2.97	217	7.66	17.5	0.9	0.5	31.1	31.3	765	95814	0.44	24.9	96822	528.21	2.34	144.58	0.74	443.67	1.23	154.21	0.77	431.93	1.23	108.92	0.78	49.07	1.02	205.13	1.17	2223.46	1.14	96124
95416	2	36	2	95520	14.9	95.9	16.2	95816	62.5	1.45	61.1	3.46	95816	8.04	2.54	25.2	1.52	16.3	188	49.4	37.3	1.83	0.5	66.9	39.3	973	95816	1.26	71.5	96823	496.93	1.93	175.45	0.75	418.63	1.11	181	0.75	445.64	1.16	101.02	0.74	63.69	1.03	299.77	1.09	2303.26	1.05	96125
95417	1	63		95521	58.3	164.5	21.5	95817	55.1	1.45	53.7	2.54	95817	1.35	6.72	7.28	0.5	15.2	154	24.5		2.68	0.5	36.9	34.5	884	95817	1.72	97.7	96826	341.97	1.39	188.21	0.78	438.6	1.14	205.78	0.82	438.96	1.14	118.15	0.77	43.14	0.89	208.71	1.1	2158.75	0.98	96127
95418	1	59		95522	76.5	164.6	28.2	95818	114	1.45	113	10.6	95818	5.24	2.57	10.9	0.5	9.18	146	12.9	11.4	0.9	0.5	23	33.4	671	95818	1.42	80.6	96828	349.78	1.48	59.35	0.52	183.75	0.78	70.3	0.53	191.29	0.82	53.18	0.54	25.35	0.68	108.61	0.77	1124.78	0.8	96128
95419	1	68		95523	29.8	133.4	16.7	95819	46.2	1.45	44.8	3.01	95819														95819			96829	613.99	3.23	173.34	0.73	440.43	1.19	177.19	0.77	437.54	1.15							2500.05	1.19	96130
95420	2	18		95524	57.5	143.9	27.8	95820	65.7	1.45	64.3	2.16	95820														95820			96833					509.19	1.24			531.56	1.29	125.03	0.87	52.59	1.22	326.76	1.34			96132
95421	1	78		95525	76.2	168.1	27	95821	37.2	8.58	28.6	1.16	95821	1.74	3.54	12.1		8.98	299	9.96	41.8	0.9	0.5	68.7	32.3	925	95821	0.72	40.8	96836	376.99	1.89	148.22	0.69	370.65	1.08	153.39	0.65	382.8	1.11	72.93	0.65	32.37	0.83	178.57	0.99	1896.09	0.96	96133
95422	2	39	2	95526	74.5	154.1	31.4	95822	39.2	1.45	37.8	2.3	95822	2.17	2.55	12.4	0.86	11.9	245	22.6	5.43	0.9	0.5	11.6	56	1160	95822	0.34	19.2	96837	262.59	1.33	55.28	0.49	172.72	0.74	54.89	0.47	172.03	0.76	34.37	0.5	22.97	0.72	111.24	0.77	969.05	0.75	96134
95423	2	33	2	95527	82.5	170.1	28.5	95823	51.6	1.45	50.2	3.19	95823	3.78	2.4	9.99	1.06	4.96	278	8.96	11.5			28.9	29.4	780	95823	1.14	64.7	96838																			96135
95424	1	40		95528	71.1	166.3	25.7	95824	76.3	1.45	74.9	5.54	95824	8.1	2.63	23.8	1.19	3.98	118	28.2	47.3	0.9	0.5	88	48.7	1410	95824	0.92	52.1	96839	549.83	2.48			412.83	1.14			402.91	1.15									96136
95425	1	22		95530	9.1			95825	25.8	1.45	24.4	1.76	95825	1.86	2.39	21.3	1.01	8.42	228	6.82	32.7	0.9	0.5	59.8	58.2	1340	95825	1.24	70.4	96843	462.08	1.94	156.03	0.75	549.64	1.4	167.74	0.74	575.04	1.49	112.25	0.79	56.87	1.09	422.31	1.7	2697.78	1.24	96137
95426	1	0		95531	98.7	177.6	31.3	95826	79.6	1.45	78.2	5.98	95826	1.84	1.97	5.07	0.5	4.26	189	10.9	12.7	1.99	0.5	24.4	45.9	674	95826	1.03	58.5	96844	343.46	1.53	173.36	0.73	348.92	0.97	187.38	0.78	338.51	0.98	108.08	0.76	59.3	0.89	212.95	1.12	1923.57	0.93	96138
95427	1	62		95533	84.6	166.9	30.4	95827					95827		1.64	3.67		4.82	84.5	6.88	13	0.9	0.5	23.8	52.2	503	95827	0.69	39.1	96847	630.15	2.82	157.89	0.8	424.32	1.23	167.34	0.82	418.04	1.25	101.29	0.88	58.39	1.19	244.3	1.33	2329.11	1.26	96139
95428	1	0		95534	86.4	158.7	34.3	95828	75.8	1.45	74.4	1.91	95828	1.09	2.68	11.5		2.99	190	28.3	7.24	0.9	0.5	15.8	37.5	919	95828	0.46	26	96848	680.07	2.82	206.02	0.76	429.47	1.22	206.02	0.76	442.48	1.29	152.43	1.15	78.37	1.36	210.66	1.04	2662.8	1.21	96140
95429	2	60		95535	145.7	189.6	40.5	95829					95829	2.51	3.29	14.4	0.5	11.8	83.7	22.8	24.8	6.59	2.08	49	56.5	1930	95829			96849	294.58	1.49	91.76	0.59	339.04	1.08	100.89	0.61	340.51	1.07	72.76	0.74	33.66	0.91	178.42	1.14	1568.73	0.95	96141
95430	1	2		95536	45.1	160.2	17.6	95831	77.7	1.45	76.3	8.11	95831	4.49	1.7	44.8	2.13	16.9	261	20.1	3.95	0.9	0.5	8.4	56.9	1500	95831	1.24	70.4	96850	527.83	2.18	180.89	0.81	471.08	1.25	198.36	0.85	491.05	1.3	148.02	0.9	59.93	1.03	355.47	1.36	2643.17	1.2	96143
95431	2	66		95537	80.5	166.5	29	95833	58.9	1.45	57.5	2.07	95833	5.05	4.06	14.4	0.75	8.32	173	30	24.6	2.23	0.5	51.3	60.4	1860	95833	1.29	73.2	96852	626.36	2.45	211.16	0.92	507.33	1.24	215.89	0.92	515.19	1.32	158.94	0.98	55.61	1.01	280.07	1.31	2814.75	1.22	96144
[truncated: 7,525 more rows]
[truncated: 40 more columns]
